# Supplementary material for: PRMT5 inhibition disrupts splicing and stemness in glioblastoma
Source: Nat Commun. 2021 Feb 12;12:979. doi: 10.1038/s41467-021-21204-5 (PMC7881162; doi:10.1038/s41467-021-21204-5)
Supplement: Supplementary file 4 — Supplementary Data 1 [file 41467_2021_21204_MOESM4_ESM.xlsx]

## Sheet: GSK591_3way_ASE_PSI_data
	full_ID	G561	G583	G564	MEAN	STD	vastDB_ID	prot_impact	PRIMER_F	Tm_F	PRIMER_R	Tm_R	PCR_SIZE_SKIPPING	PCR_SIZE_INCLUSION	A_DOM_PFAM
0	chr13@66631209@66631411@PCDH9/ENSG00000184226.14@0@-&chr13@66631209@66631411@PCDH9/ENSG00000184226.14@0@-	1		0.11	0.56	0.44	.	Unkown	Unkown	Unkown	Unkown	Unkown	Unkown	Unkown	Unkown
1	chr14@95179498@95179925@DICER1-AS1/ENSG00000235706.7@0@+&chr14@95179498@95179925@DICER1-AS1/ENSG00000235706.7@0@+	0.65		0.39	0.52	0.13	.	Unkown	Unkown	Unkown	Unkown	Unkown	Unkown	Unkown	Unkown
2	chr11@27675296@27676140@BDNF-AS/ENSG00000245573.7@0@+&chr11@27675296@27676140@BDNF-AS/ENSG00000245573.7@0@+		0.49	0.48	0.48	0.01	.	Unkown	Unkown	Unkown	Unkown	Unkown	Unkown	Unkown	Unkown
3	chr8@109642727@109642932@SYBU/ENSG00000147642.16@0@-&chr8@109642727@109642932@SYBU/ENSG00000147642.16@0@-	0.18	0.78		0.48	0.3	HsaALTA0008384-1/3	Unkown	GTGCCTCCTCCTGGACGG	61.776	TGTCATGATGCTGCACTCTGT	59.997	106	124	Unkown
4	chr8@109642727@109642932@SYBU/ENSG00000147642.16@0@-&chr8@109642727@109642932@SYBU/ENSG00000147642.16@0@-	0.18	0.78		0.48	0.3	HsaALTA0008384-3/3	Alternative protein isoforms (No Ref)	Unkown	Unkown	Unkown	Unkown	Unkown	Unkown	Unkown
5	chr8@109642727@109642932@SYBU/ENSG00000147642.16@0@-&chr8@109642727@109642932@SYBU/ENSG00000147642.16@0@-	0.18	0.78		0.48	0.3	HsaALTA0008384-2/3	Alternative protein isoforms (Ref)	GTGCCTCCTCCTGGACGG	61.776	TGTCATGATGCTGCACTCTGT	59.997	106	124	Unkown
6	chr4@141719365@141719476@IL15/ENSG00000164136.16@0@+&chr4@141719365@141719476@IL15/ENSG00000164136.16@0@+	0.49	0.3		0.4	0.1	HsaALTA0004238-1/2	Unkown	TCTTCCTTCTGGTGGGTTCGT	61.038	CTATGGCAAGGGGTTTCCAGC	61.297	103	115	Unkown
7	chr6@143966157@143966285@PLAGL1/ENSG00000118495.18@0@-&chr6@143966157@143966285@PLAGL1/ENSG00000118495.18@0@-		0.44	0.36	0.4	0.04	HsaALTA0006371-4/4	5' UTR/ncRNA	TTGCTGTCACGTCTAATGTGGC	61.441	CTGTTTGGAATTCTTCAATGGTCCC	60.567	111	198	Unkown
8	chr6@143966157@143966285@PLAGL1/ENSG00000118495.18@0@-&chr6@143966157@143966285@PLAGL1/ENSG00000118495.18@0@-		0.44	0.36	0.4	0.04	HsaALTA0006371-2/4	5' UTR/ncRNA	TTGCTGTCACGTCTAATGTGGC	61.441	CTGTTTGGAATTCTTCAATGGTCCC	60.567	111	198	Unkown
9	chr6@143966157@143966285@PLAGL1/ENSG00000118495.18@0@-&chr6@143966157@143966285@PLAGL1/ENSG00000118495.18@0@-		0.44	0.36	0.4	0.04	HsaALTA0006371-1/4	Unkown	TTGCTGTCACGTCTAATGTGGC	61.441	CTGTTTGGAATTCTTCAATGGTCCC	60.567	111	198	Unkown
10	chr6@143966157@143966285@PLAGL1/ENSG00000118495.18@0@-&chr6@143966157@143966285@PLAGL1/ENSG00000118495.18@0@-		0.44	0.36	0.4	0.04	HsaALTA0006371-3/4	5' UTR/ncRNA	TTGCTGTCACGTCTAATGTGGC	61.441	CTGTTTGGAATTCTTCAATGGTCCC	60.567	111	198	Unkown
11	chr4@141719365@141719476@IL15/ENSG00000164136.16@0@+&chr4@141719365@141719476@IL15/ENSG00000164136.16@0@+	0.49	0.3		0.4	0.1	HsaALTA0004238-2/2	5' UTR/ncRNA	TCTTCCTTCTGGTGGGTTCGT	61.038	CTATGGCAAGGGGTTTCCAGC	61.297	103	115	Unkown
12	chr9@41953182@41953386@CNTNAP3B/ENSG00000154529.14@0@-&chr9@41953182@41953386@CNTNAP3B/ENSG00000154529.14@0@-	0.36	0.44		0.4	0.04	.	Unkown	Unkown	Unkown	Unkown	Unkown	Unkown	Unkown	Unkown
13	chr22@15788551@15788699@DUXAP8/ENSG00000206195.10@0@+&chr22@15788551@15788699@DUXAP8/ENSG00000206195.10@0@+	0.69		0.11	0.4	0.29	.	Unkown	Unkown	Unkown	Unkown	Unkown	Unkown	Unkown	Unkown
14	chr6@31744138@31744299@MSH5/ENSG00000204410.14@0@+&chr6@31744138@31744299@MSH5/ENSG00000204410.14@0@+	0.38	0.29	0.4	0.36	0.05	HsaALTA0005375-2/2	Alternative protein isoforms (No Ref)	AGCAAACAACGCCTCCTTTCT	60.751	GAACTTCAGCAGCCCTCCAAG	61.218	141	192	Unkown
15	chr6@31744138@31744299@MSH5/ENSG00000204410.14@0@+&chr6@31744138@31744299@MSH5/ENSG00000204410.14@0@+	0.38	0.29	0.4	0.36	0.05	HsaALTA0005375-1/2	Unkown	AGCAAACAACGCCTCCTTTCT	60.751	GAACTTCAGCAGCCCTCCAAG	61.218	141	192	Unkown
16	chr15@25407066@25407262@UBE3A/ENSG00000114062.17@0@-&chr15@25407066@25407262@UBE3A/ENSG00000114062.17@0@-	0.29		0.33	0.31	0.02	.	Unkown	Unkown	Unkown	Unkown	Unkown	Unkown	Unkown	Unkown
17	chr1@155192182@155192310@MUC1/ENSG00000185499.16@0@-&chr1@155192182@155192310@MUC1/ENSG00000185499.16@0@-	0.21		0.4	0.31	0.1	HsaALTA0005440-3/3	Alternative protein isoforms (No Ref)	CTGCCTGAATCTGTTCTGCCC	61.286	TGGGTAGCCGAAGTCTCCTTT	60.83	132	195	Unkown
18	chr1@155192182@155192310@MUC1/ENSG00000185499.16@0@-&chr1@155192182@155192310@MUC1/ENSG00000185499.16@0@-	0.21		0.4	0.31	0.1	HsaALTA0005440-2/3	Alternative protein isoforms (Ref)	CTGCCTGAATCTGTTCTGCCC	61.286	TGGGTAGCCGAAGTCTCCTTT	60.83	132	195	Unkown
19	chr1@155192182@155192310@MUC1/ENSG00000185499.16@0@-&chr1@155192182@155192310@MUC1/ENSG00000185499.16@0@-	0.21		0.4	0.31	0.1	HsaALTA0005440-1/3	Unkown	CTGCCTGAATCTGTTCTGCCC	61.286	TGGGTAGCCGAAGTCTCCTTT	60.83	132	195	Unkown
20	chr3@184389366@184389829@CHRD/ENSG00000090539.15@0@+&chr3@184389366@184389829@CHRD/ENSG00000090539.15@0@+		0.29	0.29	0.29	0	.	Unkown	Unkown	Unkown	Unkown	Unkown	Unkown	Unkown	Unkown
21	chr19@37707913@37708012@ZNF607/ENSG00000198182.12@0@-&chr19@37707913@37708012@ZNF607/ENSG00000198182.12@0@-		0.29	0.29	0.29	0	.	Unkown	Unkown	Unkown	Unkown	Unkown	Unkown	Unkown	Unkown
22	chr6@85677794@85677899@SNHG5/ENSG00000203875.10@0@-&chr6@85677794@85677899@SNHG5/ENSG00000203875.10@0@-	0.33	0.16		0.24	0.09	.	Unkown	Unkown	Unkown	Unkown	Unkown	Unkown	Unkown	Unkown
23	chr16@15622933@15623126@KIAA0430/ENSG00000166783.19@0@-&chr16@15622933@15623126@KIAA0430/ENSG00000166783.19@0@-		0.25	0.21	0.23	0.02	HsaALTA0004521-2/2	Alternative protein isoforms (Ref)	CCAAGTGAGTTACCCGTCTGC	60.94	CAATGTTGAAAGCAAGCGGGG	60.936	113	140	Unkown
24	chr1@113758658@113758848@PHTF1/ENSG00000116793.15@0@-&chr1@113758658@113758848@PHTF1/ENSG00000116793.15@0@-		0.2	0.26	0.23	0.03	HsaALTA0006262-1/2	Unkown	CTCTGACCGGCGATCGATTTG	61.451	TCTGTGTCTCCAGCCAGAGAA	60.481	257	372	Unkown
25	chr17@44110728@44110803@HDAC5/ENSG00000108840.15@0@-&chr17@44110728@44110803@HDAC5/ENSG00000108840.15@0@-		0.24	0.22	0.23	0.01	HsaALTA0003922-1/2	Unkown	GGCATGAACTCTCCCAACGAG	61.009	ACAGGGATGCTGTGCAGAGAA	61.726	92	95	Unkown
26	chr16@15622933@15623126@KIAA0430/ENSG00000166783.19@0@-&chr16@15622933@15623126@KIAA0430/ENSG00000166783.19@0@-		0.25	0.21	0.23	0.02	HsaALTA0004521-1/2	Unkown	CCAAGTGAGTTACCCGTCTGC	60.94	CAATGTTGAAAGCAAGCGGGG	60.936	113	140	Unkown
27	chr1@113758658@113758848@PHTF1/ENSG00000116793.15@0@-&chr1@113758658@113758848@PHTF1/ENSG00000116793.15@0@-		0.2	0.26	0.23	0.03	HsaALTA0006262-2/2	5' UTR/ncRNA	CTCTGACCGGCGATCGATTTG	61.451	TCTGTGTCTCCAGCCAGAGAA	60.481	257	372	Unkown
28	chr17@44110728@44110803@HDAC5/ENSG00000108840.15@0@-&chr17@44110728@44110803@HDAC5/ENSG00000108840.15@0@-		0.24	0.22	0.23	0.01	HsaALTA0003922-2/2	Alternative protein isoforms (Ref)	GGCATGAACTCTCCCAACGAG	61.009	ACAGGGATGCTGTGCAGAGAA	61.726	92	95	Unkown
29	chr6@125888938@125889981@NCOA7/ENSG00000111912.19@0@+&chr6@125888938@125889981@NCOA7/ENSG00000111912.19@0@+	0.18		0.22	0.2	0.02	HsaALTA0005611-2/2	Alternative protein isoforms (Ref)	GTCTCATCTGCCCCATGGAAG	60.476	TTCTGAAGCCAGGTCTTCCCA	61.045	116	149	Unkown
30	chr6@125888938@125889981@NCOA7/ENSG00000111912.19@0@+&chr6@125888938@125889981@NCOA7/ENSG00000111912.19@0@+	0.18		0.22	0.2	0.02	HsaALTA0005611-1/2	Unkown	GTCTCATCTGCCCCATGGAAG	60.476	TTCTGAAGCCAGGTCTTCCCA	61.045	116	149	Unkown
31	chr1@37799566@37801133@MANEAL/ENSG00000185090.14@0@+&chr1@37799566@37801133@MANEAL/ENSG00000185090.14@0@+	0.19	0.2		0.2	0	.	Unkown	Unkown	Unkown	Unkown	Unkown	Unkown	Unkown	Unkown
32	chr20@38535073@38535207@RALGAPB/ENSG00000170471.14@0@+&chr20@38535073@38535207@RALGAPB/ENSG00000170471.14@0@+	0.16	0.23	0.18	0.19	0.03	HsaALTA0006975-1/2	Unkown	CCACGACTCCCGATAGTGAGA	60.746	GTGACGAGATGAATGCTGCGA	61.064	94	106	Unkown
33	chr20@38535073@38535207@RALGAPB/ENSG00000170471.14@0@+&chr20@38535073@38535207@RALGAPB/ENSG00000170471.14@0@+	0.16	0.23	0.18	0.19	0.03	HsaALTA0006975-2/2	Alternative protein isoforms (Ref)	CCACGACTCCCGATAGTGAGA	60.746	GTGACGAGATGAATGCTGCGA	61.064	94	106	Unkown
34	chr19@39826671@39826987@DYRK1B/ENSG00000105204.13@0@-&chr19@39826671@39826987@DYRK1B/ENSG00000105204.13@0@-	0.21		0.15	0.18	0.03	.	Unkown	Unkown	Unkown	Unkown	Unkown	Unkown	Unkown	Unkown
35	chr12@109965525@109965577@GIT2/ENSG00000139436.20@0@-&chr12@109965525@109965577@GIT2/ENSG00000139436.20@0@-		0.18	0.17	0.17	0.01	HsaALTA0003654-1/2	Unkown	TCACAAAAATGGACAGCACTTT	57.266	AGATTGAAGTTTCTTCTTAGCAGCT	58.763	94	97	Unkown
36	chr19@4175027@4175151@SIRT6/ENSG00000077463.14@0@-&chr19@4175027@4175151@SIRT6/ENSG00000077463.14@0@-	0.22	0.12		0.17	0.05	HsaALTA0007817-1/3	Unkown	GGAGAGCTGAGGGACACCATC	61.913	GTGCTTGGTGGGCTGCAG	61.678	164	284	Unkown
37	chr19@4175027@4175151@SIRT6/ENSG00000077463.14@0@-&chr19@4175027@4175151@SIRT6/ENSG00000077463.14@0@-	0.22	0.12		0.17	0.05	HsaALTA0007817-2/3	ORF disruption upon sequence exclusion	GGAGAGCTGAGGGACACCATC	61.913	GTGCTTGGTGGGCTGCAG	61.678	164	284	Unkown
38	chr19@4175027@4175151@SIRT6/ENSG00000077463.14@0@-&chr19@4175027@4175151@SIRT6/ENSG00000077463.14@0@-	0.22	0.12		0.17	0.05	HsaALTA0007817-3/3	ORF disruption upon sequence inclusion	Unkown	Unkown	Unkown	Unkown	Unkown	Unkown	Unkown
39	chr12@109965525@109965577@GIT2/ENSG00000139436.20@0@-&chr12@109965525@109965577@GIT2/ENSG00000139436.20@0@-		0.18	0.17	0.17	0.01	HsaALTA0003654-2/2	Alternative protein isoforms (Ref)	TCACAAAAATGGACAGCACTTT	57.266	AGATTGAAGTTTCTTCTTAGCAGCT	58.763	94	97	Unkown
40	chr16@54920297@54920410@CRNDE/ENSG00000245694.8@0@-&chr16@54920297@54920410@CRNDE/ENSG00000245694.8@0@-	0.18	0.14		0.16	0.02	.	Unkown	Unkown	Unkown	Unkown	Unkown	Unkown	Unkown	Unkown
41	chr14@67279017@67279537@MPP5/ENSG00000072415.8@0@+&chr14@67279017@67279537@MPP5/ENSG00000072415.8@0@+		0.18	0.13	0.15	0.02	.	Unkown	Unkown	Unkown	Unkown	Unkown	Unkown	Unkown	Unkown
42	chr1@155201956@155202114@THBS3/ENSG00000169231.13@0@-&chr1@155201956@155202114@THBS3/ENSG00000169231.13@0@-	0.12	0.19	0.15	0.15	0.03	.	Unkown	Unkown	Unkown	Unkown	Unkown	Unkown	Unkown	Unkown
43	chr18@9595017@9595153@PPP4R1/ENSG00000154845.15@0@-&chr18@9595017@9595153@PPP4R1/ENSG00000154845.15@0@-	0.13	0.14		0.14	0	HsaALTA0006627-1/2	Unkown	ACCTCTCGCTGCTTCAGGAG	61.603	AAATATGTTCTCACTTGCAGCAT	57.09	125	176	Unkown
44	chr18@9595017@9595153@PPP4R1/ENSG00000154845.15@0@-&chr18@9595017@9595153@PPP4R1/ENSG00000154845.15@0@-	0.13	0.14		0.14	0	HsaALTA0006627-2/2	Alternative protein isoforms (Ref)	ACCTCTCGCTGCTTCAGGAG	61.603	AAATATGTTCTCACTTGCAGCAT	57.09	125	176	Unkown
45	chr8@56216388@56216531@CHCHD7/ENSG00000170791.17@0@+&chr8@56216388@56216531@CHCHD7/ENSG00000170791.17@0@+	0.12		0.15	0.14	0.02	HsaALTA0001839-2/2	ORF disruption upon sequence inclusion	AGACTGTTAGAATGCCCTCGGT	61.154	GAACACCTTTCCCTGTCATAGT	57.712	124	168	Unkown
46	chr8@56216388@56216531@CHCHD7/ENSG00000170791.17@0@+&chr8@56216388@56216531@CHCHD7/ENSG00000170791.17@0@+	0.12		0.15	0.14	0.02	HsaALTA0001839-1/2	Unkown	AGACTGTTAGAATGCCCTCGGT	61.154	GAACACCTTTCCCTGTCATAGT	57.712	124	168	Unkown
47	chr3@56633043@56633966@FAM208A/ENSG00000163946.13@0@-&chr3@56633043@56633966@FAM208A/ENSG00000163946.13@0@-	0.11	0.12	0.15	0.13	0.02	HsaALTA0001278-1/2	Unkown	CAGAAGACCAGCTGGGGAAAC	60.884	AGGTGTGGAAACTGTACTGACA	59.23	245	368	Unkown
48	chr12@121328315@121328497@ANAPC5/ENSG00000089053.12@0@-&chr12@121328315@121328497@ANAPC5/ENSG00000089053.12@0@-	0.15		0.12	0.13	0.02	HsaALTA0000422-2/2	Alternative protein isoforms (Ref)	CTGGGGCAGAAGAGATCCGAT	61.377	ATCCATCAGCTTGTTTGCCGT	60.888	114	153	Unkown
49	chr12@121328315@121328497@ANAPC5/ENSG00000089053.12@0@-&chr12@121328315@121328497@ANAPC5/ENSG00000089053.12@0@-	0.15		0.12	0.13	0.02	HsaALTA0000422-1/2	Unkown	CTGGGGCAGAAGAGATCCGAT	61.377	ATCCATCAGCTTGTTTGCCGT	60.888	114	153	Unkown
50	chr3@56633043@56633966@FAM208A/ENSG00000163946.13@0@-&chr3@56633043@56633966@FAM208A/ENSG00000163946.13@0@-	0.11	0.12	0.15	0.13	0.02	HsaALTA0001278-2/2	Alternative protein isoforms (Ref)	CAGAAGACCAGCTGGGGAAAC	60.884	AGGTGTGGAAACTGTACTGACA	59.23	245	368	Unkown
51	chr10@127012231@127012374@DOCK1/ENSG00000150760.12@0@+&chr10@127012231@127012374@DOCK1/ENSG00000150760.12@0@+	0.1		0.16	0.13	0.03	.	Unkown	Unkown	Unkown	Unkown	Unkown	Unkown	Unkown	Unkown
52	chr13@37022010@37022317@SUPT20H/ENSG00000102710.19@0@-&chr13@37022010@37022317@SUPT20H/ENSG00000102710.19@0@-	0.13		0.12	0.13	0.01	.	Unkown	Unkown	Unkown	Unkown	Unkown	Unkown	Unkown	Unkown
53	chr13@21381433@21381549@ZDHHC20/ENSG00000180776.15@0@-&chr13@21381433@21381549@ZDHHC20/ENSG00000180776.15@0@-	0.1		0.15	0.12	0.02	HsaALTA0009664-2/2	Alternative protein isoforms (No Ref)	AGGTAGAAAGCAGAAAACTTGGCA	60.931	TCACTGTCCAACAAGCGGTTT	60.681	98	101	Unkown
54	chr13@21381433@21381549@ZDHHC20/ENSG00000180776.15@0@-&chr13@21381433@21381549@ZDHHC20/ENSG00000180776.15@0@-	0.1		0.15	0.12	0.02	HsaALTA0009664-1/2	Unkown	AGGTAGAAAGCAGAAAACTTGGCA	60.931	TCACTGTCCAACAAGCGGTTT	60.681	98	101	Unkown
55	chr2@189665375@189665451@ASNSD1/ENSG00000138381.9@0@+&chr2@189665375@189665451@ASNSD1/ENSG00000138381.9@0@+	-0.1		-0.11	-0.11	0	HsaALTA0000721-2/2	5' UTR/ncRNA	TTGTGGTGGATGAACTTTCTAACCT	60.399	TCTTGCTCTCAGACAGCATTTCT	59.992	68	114	Unkown
56	chr2@189665375@189665451@ASNSD1/ENSG00000138381.9@0@+&chr2@189665375@189665451@ASNSD1/ENSG00000138381.9@0@+	-0.1		-0.11	-0.11	0	HsaALTA0000721-1/2	Unkown	TTGTGGTGGATGAACTTTCTAACCT	60.399	TCTTGCTCTCAGACAGCATTTCT	59.992	68	114	Unkown
57	chr17@42316788@42316901@STAT3/ENSG00000168610.14@0@-&chr17@42316788@42316901@STAT3/ENSG00000168610.14@0@-	-0.12	-0.13		-0.12	0	HsaALTA0008273-1/2	Unkown	TGCCCCATACCTGAAGACCAA	61.119	CAAACTGCCCTCCTGCTGAG	60.959	102	152	Unkown
58	chr11@94445809@94445893@MRE11A/ENSG00000020922.12@0@-&chr11@94445809@94445893@MRE11A/ENSG00000020922.12@0@-		-0.12	-0.13	-0.12	0	HsaALTA0005320-2/2	Alternative protein isoforms (Ref)	CGAGGAAGAGGTCGAAGAGGT	60.951	ACGGGTAGAAGTCTCCAGACC	60.616	96	99	Unkown
59	chr11@94445809@94445893@MRE11A/ENSG00000020922.12@0@-&chr11@94445809@94445893@MRE11A/ENSG00000020922.12@0@-		-0.12	-0.13	-0.12	0	HsaALTA0005320-1/2	Unkown	CGAGGAAGAGGTCGAAGAGGT	60.951	ACGGGTAGAAGTCTCCAGACC	60.616	96	99	Unkown
60	chr17@42316788@42316901@STAT3/ENSG00000168610.14@0@-&chr17@42316788@42316901@STAT3/ENSG00000168610.14@0@-	-0.12	-0.13		-0.12	0	HsaALTA0008273-2/2	ORF disruption upon sequence exclusion	TGCCCCATACCTGAAGACCAA	61.119	CAAACTGCCCTCCTGCTGAG	60.959	102	152	Unkown
61	chr12@49330144@49331407@TROAP/ENSG00000135451.12@0@+&chr12@49330144@49331407@TROAP/ENSG00000135451.12@0@+	-0.13		-0.16	-0.14	0.02	.	Unkown	Unkown	Unkown	Unkown	Unkown	Unkown	Unkown	Unkown
62	chr16@57659394@57659681@ADGRG1/ENSG00000205336.11@0@+&chr16@57659394@57659681@ADGRG1/ENSG00000205336.11@0@+	-0.16		-0.12	-0.14	0.02	HsaALTA0003771-1/2	Unkown	CACTACCTGAGCCTCCTCTCC	61.027	GGTGTAGTCCCGAGGTTTCCT	61.17	108	126	Unkown
63	chr16@57659394@57659681@ADGRG1/ENSG00000205336.11@0@+&chr16@57659394@57659681@ADGRG1/ENSG00000205336.11@0@+	-0.16		-0.12	-0.14	0.02	HsaALTA0003771-2/2	Alternative protein isoforms (No Ref)	CACTACCTGAGCCTCCTCTCC	61.027	GGTGTAGTCCCGAGGTTTCCT	61.17	108	126	Unkown
64	chr2@73734428@73734591@TPRKB/ENSG00000144034.14@0@-&chr2@73734428@73734591@TPRKB/ENSG00000144034.14@0@-	-0.13		-0.16	-0.14	0.01	HsaALTA0008917-1/2	Unkown	GAGCTCTTCCGAGACGCACT	61.929	CCTGCATTCGGGAAATAGGTCC	61.071	93	96	Unkown
65	chr2@73734428@73734591@TPRKB/ENSG00000144034.14@0@-&chr2@73734428@73734591@TPRKB/ENSG00000144034.14@0@-	-0.13		-0.16	-0.14	0.01	HsaALTA0008917-2/2	5' UTR/ncRNA	GAGCTCTTCCGAGACGCACT	61.929	CCTGCATTCGGGAAATAGGTCC	61.071	93	96	Unkown
66	chr10@73794540@73794639@ZSWIM8/ENSG00000214655.10@0@+&chr10@73794540@73794639@ZSWIM8/ENSG00000214655.10@0@+	-0.14		-0.17	-0.15	0.02	HsaALTA0004537-1/2	Unkown	CCTCTCATGCTGGCCAGTTTC	61.286	AATCCAAGCTCCTCATCCCCA	60.912	107	122	Unkown
67	chr10@73794540@73794639@ZSWIM8/ENSG00000214655.10@0@+&chr10@73794540@73794639@ZSWIM8/ENSG00000214655.10@0@+	-0.14		-0.17	-0.15	0.02	HsaALTA0004537-2/2	Alternative protein isoforms (Ref)	CCTCTCATGCTGGCCAGTTTC	61.286	AATCCAAGCTCCTCATCCCCA	60.912	107	122	Unkown
68	chr21@31685048@31685240@SCAF4/ENSG00000156304.14@0@-&chr21@31685048@31685240@SCAF4/ENSG00000156304.14@0@-		-0.14	-0.16	-0.15	0.01	HsaALTA0007713-2/2	Alternative protein isoforms (Ref)	TCCATTCCTCCTCCTCACACT	59.921	CAAGAAGTGAAACAGGCTGGGT	61.012	169	235	Unkown
69	chr21@31685048@31685240@SCAF4/ENSG00000156304.14@0@-&chr21@31685048@31685240@SCAF4/ENSG00000156304.14@0@-		-0.14	-0.16	-0.15	0.01	HsaALTA0007713-1/2	Unkown	TCCATTCCTCCTCCTCACACT	59.921	CAAGAAGTGAAACAGGCTGGGT	61.012	169	235	Unkown
70	chrX@49281980@49282063@PPP1R3F/ENSG00000049769.12@0@+&chrX@49281980@49282063@PPP1R3F/ENSG00000049769.12@0@+	-0.14		-0.18	-0.16	0.02	HsaALTA0006611-1/2	Unkown	GGATGATAACACCTTTGCCATGG	59.931	GAAGTGTCATCTGGGGCCATG	61.021	101	104	Unkown
71	chr13@79365577@79365733@RBM26/ENSG00000139746.15@0@-&chr13@79365577@79365733@RBM26/ENSG00000139746.15@0@-	-0.2	-0.13		-0.16	0.04	.	Unkown	Unkown	Unkown	Unkown	Unkown	Unkown	Unkown	Unkown
72	chrX@49281980@49282063@PPP1R3F/ENSG00000049769.12@0@+&chrX@49281980@49282063@PPP1R3F/ENSG00000049769.12@0@+	-0.14		-0.18	-0.16	0.02	HsaALTA0006611-2/2	Alternative protein isoforms (Ref)	GGATGATAACACCTTTGCCATGG	59.931	GAAGTGTCATCTGGGGCCATG	61.021	101	104	Unkown
73	chr15@47766576@47766677@SEMA6D/ENSG00000137872.15@0@+&chr15@47766576@47766677@SEMA6D/ENSG00000137872.15@0@+		-0.21	-0.15	-0.18	0.03	HsaALTA0007604-1/2	Unkown	GCATCTCGTGACCCGTATTGT	60.471	CCTAGATGAGCTGTGTTGCCG	61.071	119	158	Unkown
74	chr3@78635772@78636108@ROBO1/ENSG00000169855.19@0@-&chr3@78635772@78636108@ROBO1/ENSG00000169855.19@0@-	-0.15	-0.22		-0.18	0.03	HsaALTA0007255-2/2	Alternative protein isoforms (Ref)	GGCAACAACCACAATGACTGC	60.869	TCAGCTTGTTTTGCTCCACGA	60.745	253	418	Unkown
75	chr3@78635772@78636108@ROBO1/ENSG00000169855.19@0@-&chr3@78635772@78636108@ROBO1/ENSG00000169855.19@0@-	-0.15	-0.22		-0.18	0.03	HsaALTA0007255-1/2	Unkown	GGCAACAACCACAATGACTGC	60.869	TCAGCTTGTTTTGCTCCACGA	60.745	253	418	Unkown
76	chr15@47766576@47766677@SEMA6D/ENSG00000137872.15@0@+&chr15@47766576@47766677@SEMA6D/ENSG00000137872.15@0@+		-0.21	-0.15	-0.18	0.03	HsaALTA0007604-2/2	Alternative protein isoforms (No Ref)	GCATCTCGTGACCCGTATTGT	60.471	CCTAGATGAGCTGTGTTGCCG	61.071	119	158	Unkown
77	chr12@48153367@48153529@ASB8/ENSG00000177981.10@0@-&chr12@48153367@48153529@ASB8/ENSG00000177981.10@0@-		-0.22	-0.14	-0.18	0.04	.	Unkown	Unkown	Unkown	Unkown	Unkown	Unkown	Unkown	Unkown
78	chr1@149031943@149033016@PDE4DIP/ENSG00000178104.19@0@+&chr1@149031943@149033016@PDE4DIP/ENSG00000178104.19@0@+		-0.31	-0.13	-0.22	0.09	.	Unkown	Unkown	Unkown	Unkown	Unkown	Unkown	Unkown	Unkown
79	chr2@218696526@218696601@STK36/ENSG00000163482.11@0@+&chr2@218696526@218696601@STK36/ENSG00000163482.11@0@+	-0.23	-0.24	-0.24	-0.23	0	HsaALTA0008306-2/3	ORF disruption upon sequence inclusion	Unkown	Unkown	Unkown	Unkown	Unkown	Unkown	Unkown
80	chr2@218696526@218696601@STK36/ENSG00000163482.11@0@+&chr2@218696526@218696601@STK36/ENSG00000163482.11@0@+	-0.23	-0.24	-0.24	-0.23	0	HsaALTA0008306-3/3	ORF disruption upon sequence exclusion	Unkown	Unkown	Unkown	Unkown	Unkown	Unkown	Unkown
81	chr2@218696526@218696601@STK36/ENSG00000163482.11@0@+&chr2@218696526@218696601@STK36/ENSG00000163482.11@0@+	-0.23	-0.24	-0.24	-0.23	0	HsaALTA0008306-1/3	Unkown	Unkown	Unkown	Unkown	Unkown	Unkown	Unkown	Unkown
82	chr19@41383714@41384083@TMEM91/ENSG00000142046.14@0@+&chr19@41383714@41384083@TMEM91/ENSG00000142046.14@0@+	-0.61	-0.15		-0.38	0.23	.	Unkown	Unkown	Unkown	Unkown	Unkown	Unkown	Unkown	Unkown
83	chr12@2864682@2864755@FOXM1/ENSG00000111206.12@0@-&chr12@2864682@2864755@FOXM1/ENSG00000111206.12@0@-	-0.13	-0.84		-0.48	0.35	.	Unkown	Unkown	Unkown	Unkown	Unkown	Unkown	Unkown	Unkown
0	chr7@103354867@103354949@PSMC2/ENSG00000161057.10@0@+	1		1	1	0	.	Unkown	Unkown	Unkown	Unkown	Unkown	Unkown	Unkown	Unkown
1	chr5@77098654@77098747@ZBED3-AS1/ENSG00000250802.6@0@+	1		1	1	0	HsaEX0017718	ncRNA	AGATGAAGGCGGCGCTTATTG	61.409	CCCAGAAGGATGAGGCTGAGA	60.969	169	262	Unkown
2	chr1@1051992@1052016@AGRN/ENSG00000188157.13@0@+	1		0.68	0.84	0.16	HsaEX0003157	Alternative protein isoforms (No Ref)	ACGTGGATACCTTGGCCTTTG	60.613	GCAGGCTCAGTTCAAAGTGGT	61.087	105	129	NO
3	chr6@41119240@41119463@ADCY10P1/ENSG00000161912.17@0@+	1		0.22	0.61	0.39	.	Unkown	Unkown	Unkown	Unkown	Unkown	Unkown	Unkown	Unkown
4	chr11@104906449@104907618@RP11-693N9.2/ENSG00000235505.7@0@-	0.21		1	0.6	0.4	HsaEX0004836	Alternative protein isoforms (Ref, Alt. Stop)	GAGAGAAAGGACCGCATACGC	61.129	GCAGCGCCAGGAATATCTCTG	61.206	245	385	Unkown
5	chr7@30497740@30497896@GGCT/ENSG00000006625.17@0@-	0.65	0.5		0.57	0.08	.	Unkown	Unkown	Unkown	Unkown	Unkown	Unkown	Unkown	Unkown
6	chr3@37818809@37818930@ITGA9-AS1/ENSG00000235257.8@0@-	0.52		0.52	0.52	0	HsaEX0001422	ncRNA	AAAGACACACCTGCTCCATGC	61.156	CCGTCCCACATGACATTGAGT	60.339	244	365	Unkown
7	chr3@37818679@37818930@ITGA9-AS1/ENSG00000235257.8@0@-	0.5		0.52	0.51	0.01	HsaEX0001422	ncRNA	AAAGACACACCTGCTCCATGC	61.156	CCGTCCCACATGACATTGAGT	60.339	244	365	Unkown
8	chr22@22308696@22308819@BMS1P20/ENSG00000236850.4@0@+	0.57		0.32	0.45	0.13	.	Unkown	Unkown	Unkown	Unkown	Unkown	Unkown	Unkown	Unkown
9	chr20@18298288@18298464@ZNF133/ENSG00000125846.15@0@+	0.56	0.35		0.45	0.1	HsaEX0073027	5' UTR/ncRNA	CATCCTGGGAGGTGTGGTCC	61.915	AGTGAGACCAGGTTGCTGTAGT	61.022	246	422	Unkown
10	chr1@154454487@154454581@IL6R/ENSG00000160712.12@0@+		0.52	0.36	0.44	0.08	HsaEX0031514	ORF disruption upon sequence exclusion	TCTTCAGAGATTCTGCAAATGCGA	60.861	GGTGGGGAGATGAGAGGAACA	60.902	168	262	PF150691=FAM163=PU(82.8=75.0)
11	chr9@40281393@40281675@RP11-146D12.2/ENSG00000240240.8@0@+	0.44		0.42	0.43	0.01	.	Unkown	Unkown	Unkown	Unkown	Unkown	Unkown	Unkown	Unkown
12	chr15@75348420@75348646@NEIL1/ENSG00000140398.13@0@+		0.56	0.28	0.42	0.14	HsaEX0042453	5' UTR/ncRNA	CACACCTTCGCCTCCGATTC	61.084	ATGGCGTGGCAGCTCCTC	62.48	350	653	Unkown
13	chr2@170777146@170777177@AC007405.6/ENSG00000239467.5@0@+		0.42	0.4	0.41	0.01	HsaEX0000929	Alternative protein isoforms (Ref, Alt. Stop)	CCGGGAAGGGAGGATGCG	62.242	GGATCAAACATTAGCAATCTGCCA	59.902	117	148	Unkown
14	chr9@83628006@83628211@IDNK/ENSG00000148057.15@0@+		0.23	0.59	0.41	0.18	HsaEX0011592	ORF disruption upon sequence exclusion	AAGGAGCCGAGCTTGGGTTAT	61.526	CCTTCGATTTTCCTCCGGGTG	61.012	123	154	PF0120217=SKI=FE(22.2=100)
15	chr22@25519922@25520162@CRYBB2P1/ENSG00000100058.12@0@+		0.18	0.65	0.41	0.23	HsaEX0017374	ncRNA	GTGGGTTGGCTACTAGTACCCT	60.891	CAGCAACATAGCCCCAGAGTT	60.34	148	388	Unkown
16	chr4@7006631@7006726@TBC1D14/ENSG00000132405.18@0@+	0.38	0.44		0.41	0.03	HsaEX0063776	ORF disruption upon sequence exclusion	TTGACATCTGTCTTGCCCGAG	60.338	AAACGCCATTTGACAGGGTTT	59.24	183	278	PF0056613=RabGAP-TBC=FE(13.6=100)
17	chr10@14945434@14945565@DCLRE1C/ENSG00000152457.17@0@-		0.24	0.54	0.39	0.15	HsaEX0018708	ORF disruption upon sequence inclusion	TCACATGAAAGGATTAAGAGCCCC	60.629	TTTCTTCCAAAATCTGTATTTCGGGC	60.572	130	261	PF127062=Lactamase_B_2=PD(0.1=0.0)
18	chr20@18305007@18305178@ZNF133/ENSG00000125846.15@0@+	0.36	0.41		0.39	0.02	HsaEX0073028	5' UTR/ncRNA	CATCCTGGGAGGTGTGGTCC	61.915	AGTGAGACCAGGTTGCTGTAGT	61.022	246	417	Unkown
19	chr6@3002049@3002286@NQO2/ENSG00000124588.19@0@+	0.24	0.52		0.38	0.14	HsaEX0043649	5' UTR/ncRNA	GTTCCGGGCTGCTTAGGTTG	61.306	ACATCACAGCACCGGAGAATG	60.677	292	529	Unkown
20	chr11@3360719@3360788@ZNF195/ENSG00000005801.16@0@-	0.37		0.38	0.38	0.01	HsaEX0073150	Alternative protein isoforms (No Ref)	TGTCTTGAACTCCTGGGCTCA	61.04	CATCTTGTATGCCCTGCTCTGG	61.069	172	241	NO
21	chr6@131615323@131615341@MED23/ENSG00000112282.17@0@-	0.35	0.42		0.38	0.03	HsaEX0038638	Alternative protein isoforms (No Ref)	TTCCAGGGATATGGTCTGCAA	58.796	TCTCAGATCGCTCCATGGCAT	61.376	116	134	PF115733=Med23=FE(0.4=100)
22	chr2@71070740@71070839@NAGK/ENSG00000124357.12@0@+	0.28	0.47		0.37	0.1	HsaEX0041589	Alternative protein isoforms (Ref)	GGGACTGCCAGCAACTTCC	60.974	CTGAACCCTCATCACCCATCA	59.439	150	249	PF0186915=BcrAD_BadFG=FE(11.3=100)
23	chr12@131981488@131981596@EP400/ENSG00000183495.13@0@+	0.47	0.31	0.33	0.37	0.07	HsaEX0022592	Alternative protein isoforms (Ref)	CGATGCCCTCCACAGGTATGG	62.582	GGATTTGGAGCTGTGTCTGGG	60.952	258	366	PF054326=BSP_II=FE(27.9=100)
24	chr12@122989786@122989948@PITPNM2/ENSG00000090975.12@0@-	0.29	0.43		0.36	0.07	HsaEX0047755	Alternative protein isoforms (Ref)	CCACAATGCAGCCTTCCAAGA	61.161	CGTGGAAGAGGTGAGGCAGAG	62.423	251	413	PF0286212=DDHD=FE(21.7=100)
25	chr16@228332@228402@LUC7L/ENSG00000007392.16@0@-	0.31	0.35	0.39	0.35	0.03	HsaEX0036985	ORF disruption upon sequence inclusion	CCTGCCTGAGAGAAGTCGTCG	62.459	GTGACTCTTGCAGACACGGTC	61.195	168	238	PF0319410=LUC7=PD(21.7=20.8)
26	chr14@64215285@64215354@SYNE2/ENSG00000054654.15@0@+	0.34	0.36		0.35	0.01	HsaEX0063188	Alternative protein isoforms (Ref)	TCTCACGAAGAGGACGAGGAG	60.676	TTTATAAGGGGTGCTGGACGC	60.408	177	246	NO
27	chr18@36687127@36687178@FHOD3/ENSG00000134775.15@0@+	0.54		0.17	0.35	0.18	HsaEX0025777	Alternative protein isoforms (Ref)	ACTGGCAGCAGAGAGAGAGAG	60.957	TTCTCAGCTCCTTCTCGTGCT	61.162	137	188	NO
28	chr1@228108436@228108474@MRPL55/ENSG00000162910.18@0@-		0.36	0.35	0.35	0.01	HsaEX0040162	5' UTR/ncRNA	TAGCAGGAAAGGAGAGGGAGC	60.967	ATTCCTCCTTACAGCCCCAGT	60.558	128	166	Unkown
29	chr12@56312406@56312499@RP11-977G19.11/ENSG00000257303.1@0@+		0.44	0.23	0.34	0.11	.	Unkown	Unkown	Unkown	Unkown	Unkown	Unkown	Unkown	Unkown
30	chr10@132348962@132349057@LRRC27/ENSG00000148814.17@0@+	0.37	0.32		0.34	0.03	HsaEX0036553	ORF disruption upon sequence inclusion	AAGGCAGACGTTCTGGGAGAT	61.174	ATCGCCATTTGGTACGGTGAC	61.01	170	265	NO
31	chr1@10434656@10434690@APITD1-CORT/ENSG00000251503.8@0@+	0.31	0.38		0.34	0.04	.	Unkown	Unkown	Unkown	Unkown	Unkown	Unkown	Unkown	Unkown
32	chr17@35118500@35118619@RAD51D/ENSG00000185379.20@0@-	0.31	0.35		0.33	0.02	HsaEX0051914	ORF disruption upon sequence inclusion	GACCTGGTTTCTGCAGACCTG	60.88	CTGAGTTTTGCCGCTACCTGG	61.542	139	258	PF145201=HHH_5=PD(15.4=20.0),PF084236=Rad51=PU(10.1=60.0)
33	chr2@202913033@202913114@CARF/ENSG00000138380.17@0@+		0.48	0.18	0.33	0.15	HsaEX0003885	5' UTR/ncRNA	CTACTGTCGTGGGACTGCTCT	61.223	GTTCTTCCTTTTGGGGGCACT	60.758	178	259	Unkown
34	chr5@65655635@65655653@TRAPPC13/ENSG00000113597.17@0@+	0.31	0.33		0.32	0.01	HsaEX0011181	Alternative protein isoforms (Ref)	AACCATTGGATGTGAAAACCAAA	57.635	GGCTCCAGTGAAACCTTCTCC	60.612	118	136	PF061598=DUF974=FE(2.1=100)
35	chr4@1802913@1803064@FGFR3/ENSG00000068078.17@0@+	0.53		0.1	0.32	0.21	HsaEX0025686	ORF disruption upon sequence exclusion	TCAAGCACGTGGAGGTGAATG	60.878	GAAGCGGGAGATCTTGTGCAC	61.601	244	395	PF0767911=I-set=PD(44.4=86.3)
36	chr1@173873466@173873566@ZBTB37/ENSG00000185278.14@0@+	0.34		0.27	0.31	0.04	HsaEX0072140	Alternative protein isoforms (No Ref, Alt. Stop)	GCCTGAGAATCAGCCTTCTGG	60.747	GAGACGAGGGTTGTACCGGAA	61.493	255	355	NO
37	chr10@35089895@35090001@CUL2/ENSG00000108094.14@0@-	0.38	0.34	0.2	0.31	0.08	HsaEX0017991	5' UTR/ncRNA	AGTAATGGCAGCGCTGTGAG	60.742	TCCAACATGACCACGGCTTTT	60.752	258	364	Unkown
38	chr19@39351816@39352374@SAMD4B/ENSG00000179134.14@0@+	0.38	0.24		0.31	0.07	.	Unkown	Unkown	Unkown	Unkown	Unkown	Unkown	Unkown	Unkown
39	chrX@130340106@130340353@SLC25A14/ENSG00000102078.15@0@+	0.3	0.3		0.3	0	HsaEX0058989	Alternative protein isoforms (Ref, Alt. ATG)	GCTGCAGTGGCGTTTCCG	62.39	CCACGATAGAGGCAAGGCC	60.228	148	395	NO
40	chr22@38128268@38128430@PLA2G6/ENSG00000184381.18@0@-		0.33	0.28	0.3	0.02	HsaEX0047975	Alternative protein isoforms (Ref)	AGACAACGTGGAGATGATCAAGG	60.369	GTCCGCTTCTCGTCCCTCAT	61.668	186	348	PF127962=Ank_2=PD(25.0=32.7)
41	chr18@3594419@3594484@DLGAP1-AS1/ENSG00000177337.7@0@+		0.32	0.26	0.29	0.03	HsaEX0004838	5' UTR/ncRNA	TTCCCCAAGCACTCTCAGGAA	61.045	CTCATCCCTGTTCACGCCTTC	61.009	178	243	Unkown
42	chr3@124637207@124637303@KALRN/ENSG00000160145.15@0@+		0.44	0.12	0.28	0.16	HsaEX0032827	Alternative protein isoforms (No Ref)	CCCTCCCACCACCTATGAAGA	60.625	GGGCCTTGGCTTTCTGTTCTT	61.099	171	267	NO
43	chr12@132084963@132085316@EP400NL/ENSG00000185684.12@0@+		0.05	0.51	0.28	0.23	HsaEX0022601	5' UTR/ncRNA	GGTCGGTTTGGTCGGTTGTAG	61.203	TGTAATTGCTACTCAGGAGGCTG	60.119	191	544	Unkown
44	chr17@35106987@35107122@RAD51D/ENSG00000185379.20@0@-	0.23	0.31		0.27	0.04	HsaEX0051917	Alternative protein isoforms (Ref)	TCTTGATAAACTGCTTGATGCTGGT	61.037	CCACAGTGCCTCGGAGCTC	62.656	170	305	PF084236=Rad51=PU(21.0=92.7)
45	chr19@52616717@52616841@ZNF83/ENSG00000167766.18@0@-	0.31	0.23		0.27	0.04	HsaEX0074434	5' UTR/ncRNA	TCAGGAGGAGTGGAAATGCCT	60.837	TCCACAGACACTGAGAGTCATGT	61.005	254	378	PF0135222=KRAB=PD(0.1=0.0),PF139001=GVQW=PU(92.1=83.3)
46	chr2@205158721@205158907@PARD3B/ENSG00000116117.17@0@+	0.29		0.25	0.27	0.02	HsaEX0045517	Alternative protein isoforms (No Ref)	GACGAACCCAGGAAGAGCTTG	60.942	CCAACTGGATCATCCCTCGGA	61.311	246	432	PF0059519=PDZ=PU(45.7=67.7)
47	chr11@123727475@123727595@ZNF202/ENSG00000166261.10@0@-	0.32	0.22		0.27	0.05	HsaEX0073171	Alternative protein isoforms (Ref)	TTCAAGGATGTGGCCGTATGC	61.017	ACCTGGATTGTCCTCAAAGACT	59.018	255	375	NO
48	chr2@95852125@95852196@ANKRD36C/ENSG00000174501.14@0@-	0.39		0.14	0.27	0.12	HsaEX0001319	ORF disruption upon sequence exclusion	CTTTGCTGGATGCTTCATCGC	60.533	TGCAGGATTTTCTCAAACCGCT	61.075	170	241	NO
49	chr3@20174248@20175055@SGOL1/ENSG00000129810.14@0@-	0.3	0.23		0.27	0.03	HsaEX0057832	Alternative protein isoforms (Ref)	GCAAATTCCTCTTGAAGAAACTGA	57.923	GCGAGGGTGGGCTCCTTATAG	62.042	246	1053	NO
50	chr3@20174248@20175055@SGOL1/ENSG00000129810.14@0@-	0.3	0.23		0.27	0.03	HsaEX0057833	Alternative protein isoforms (Ref)	ACTGAACTTCCAGGACAAGGAGA	60.95	AAGTCTTCTGATTTTCACAACAGGA	58.878	132	183	NO
51	chr11@62141499@62141511@INCENP/ENSG00000149503.12@0@+		0.38	0.16	0.27	0.11	.	Unkown	Unkown	Unkown	Unkown	Unkown	Unkown	Unkown	Unkown
52	chr2@74657852@74657951@SEMA4F/ENSG00000135622.12@0@+	0.21	0.31		0.26	0.05	HsaEX0057120	Alternative protein isoforms (Ref)	TGACTGGATGGTTCCTGAGGC	61.793	AGCCATTACAGCTGCTGACC	60.394	151	250	PF0140314=Sema=FE(34.4=100)
53	chr19@52616717@52616875@ZNF83/ENSG00000167766.18@0@-	0.37	0.25	0.16	0.26	0.09	HsaEX0074434	5' UTR/ncRNA	TCAGGAGGAGTGGAAATGCCT	60.837	TCCACAGACACTGAGAGTCATGT	61.005	254	378	PF0135222=KRAB=PD(0.1=0.0),PF139001=GVQW=PU(92.1=83.3)
54	chr10@29532001@29532172@SVIL/ENSG00000197321.14@0@-		0.23	0.26	0.25	0.01	HsaEX0063054	Alternative protein isoforms (Ref)	AGACGAGGTCAAGAGCTGAGT	60.547	CGACAGTTGGCGTTTCTGAATG	60.663	244	415	NO
55	chr2@130161185@130161272@SMPD4/ENSG00000136699.19@0@-	0.25	0.32	0.19	0.25	0.05	HsaEX0060509	Alternative protein isoforms (Ref)	AAAATGCAGTCCCCTCATGCC	61.237	CGTTTGAACTCCTCCAGGGGG	62.661	170	257	PF147241=mit_SMPDase=FE(12.1=100)
56	chr3@58310289@58310406@RPP14/ENSG00000163684.11@0@+	0.2	0.26	0.28	0.25	0.03	HsaEX0055530	Alternative protein isoforms (Ref, Alt. ATG)	TTGGGTAGCTTGTCCTCTCCG	61.506	GCAGCATTCAGTCCAACTCCA	60.884	179	277	PF0190014=RNase_P_Rpp14=PU(14.4=61.5)
57	chr1@108962308@108962469@CLCC1/ENSG00000121940.15@0@-	0.31	0.23	0.22	0.25	0.04	HsaEX0015509	5' UTR/ncRNA	CGATGACGAGGCCCAGGAAG	62.635	TCTCATTGTTCCTGAAGCAGCA	60.225	247	408	Unkown
58	chr11@33348165@33348228@HIPK3/ENSG00000110422.11@0@+	0.13	0.34		0.24	0.11	HsaEX0030010	Alternative protein isoforms (Ref)	ATTGCACATGTTGTCTGGCCT	60.824	ACTTCCTCGACATCTTTCCCA	58.743	146	209	NO
59	chr4@44680440@44680552@GUF1/ENSG00000151806.13@0@+		0.3	0.19	0.24	0.05	HsaEX0029088	ORF disruption upon sequence exclusion	GTCATGTGGACCCTCGTGG	60.079	AGTGATTCCTCTTTCTCGTTCCAC	60.562	242	354	PF0000922=GTP_EFTU=PU(15.0=71.1)
60	chr6@138694392@138694547@RP11-390P2.4/ENSG00000225177.5@0@+		0.26	0.22	0.24	0.02	HsaEX0054743	ncRNA	CGAGCTCGCCGAAGATGTC	60.942	AGGGCTCACAACAGTGTTCAC	60.747	242	397	Unkown
61	chr10@128114927@128116007@MKI67/ENSG00000148773.12@0@-	0.2	0.26	0.27	0.24	0.03	HsaEX0039360	Alternative protein isoforms (Ref)	GAGCCAGCACGTCGTGTC	61.106	CTTGATGATTTTCTTCAGGACAGGTG	60.349	222	1302	NO
62	chr1@27364660@27364684@MAP3K6/ENSG00000142733.14@0@-	0.15	0.33		0.24	0.09	HsaEX0037585	Alternative protein isoforms (Ref)	CTTGGTGTGCGTGAGAGCTTC	61.789	ATCAGTGTGTAGCTGCCAACG	60.941	110	134	PF132811=DUF4071=FE(1.8=100)
63	chrX@129493039@129493075@SMARCA1/ENSG00000102038.15@0@-	0.26	0.21		0.24	0.02	HsaEX0060260	Alternative protein isoforms (Ref)	GTCGACTGGATGGACAAACCC	60.944	TAATTCCGAGACCTCCAGCCC	61.309	120	156	PF0027126=Helicase_C=FE(11.8=100)
64	chr3@147940558@147940619@RP11-71N10.1/ENSG00000239922.1@0@+		0.21	0.25	0.23	0.02	.	Unkown	Unkown	Unkown	Unkown	Unkown	Unkown	Unkown	Unkown
65	chr2@209704449@209704620@MAP2/ENSG00000078018.19@0@+	0.25	0.23	0.21	0.23	0.01	HsaEX0037468	Alternative protein isoforms (No Ref)	CAGCAGGTGGGGAATCAGCT	62.208	CGCCGTGCTGAAGAAGAGATA	60.202	202	373	NO
66	chr17@7191892@7192002@DLG4/ENSG00000132535.18@0@-	0.28	0.17		0.23	0.06	HsaEX0019903	ORF disruption upon sequence exclusion	GCGGGAGTATGAGATAGATGGC	60.159	GCACTCTGTGAACTCCTGCTC	60.939	242	352	PF0062516=Guanylate_kin=FE(20.1=100)
67	chr2@48530712@48530829@STON1/ENSG00000243244.5@0@+	0.33		0.13	0.23	0.1	HsaEX0062585	5' UTR/ncRNA	CAGAATCGGAGCCCCAACC	60.452	TGCTGCTGGTGGAGGAAGATC	62.126	253	370	Unkown
68	chr22@29683019@29683064@NF2/ENSG00000186575.17@0@+	0.19	0.28		0.23	0.04	HsaEX0042656	Alternative protein isoforms (No Ref, Alt. Stop)	AAGAGAGGGAGACAGCTCTGG	60.619	GGGTCACCTGCTAGAGCTCTT	61.238	144	189	PF0076914=ERM=PD(1.7=33.3)
69	chr17@58526681@58526978@SEPT4/ENSG00000108387.14@0@-	0.25		0.21	0.23	0.02	HsaEX0057291	Alternative protein isoforms (Ref)	Unkown	Unkown	Unkown	Unkown	Unkown	Unkown	NO
70	chr20@44478623@44478647@TTPAL/ENSG00000124120.10@0@+		0.29	0.18	0.23	0.06	HsaEX0068255	5' UTR/ncRNA	GAGTGCGGGTCGGTTCTG	60.433	CGGACATTAGCTACCAAGGTCC	60.483	102	126	Unkown
71	chr2@218660036@218660245@BCS1L/ENSG00000074582.12@0@+	0.29	0.19	0.19	0.22	0.05	.	Unkown	Unkown	Unkown	Unkown	Unkown	Unkown	Unkown	Unkown
72	chr19@16862883@16862979@SIN3B/ENSG00000127511.9@0@+	0.21	0.23		0.22	0.01	HsaEX0058366	Alternative protein isoforms (Ref)	ATCCTGCAAGCGCATAGGATC	60.61	CGTACGGTGTCTTCTTGGAGC	60.996	170	266	PF082957=Sin3_corepress=PD(44.6=78.1),PF082957=Sin3_corepress=PU(5.3=12.5)
73	chr7@107564587@107564676@DUS4L/ENSG00000105865.10@0@+	0.17	0.28		0.22	0.05	HsaEX0021183	5' UTR/ncRNA	CTTTCAGCTGTCTCTCGCAGC	61.588	ACCAGCTGTCCAGAATGAAACA	60.159	176	265	Unkown
74	chr19@45784640@45784715@DMWD/ENSG00000185800.11@0@-	0.26		0.17	0.22	0.05	HsaEX0020016	Alternative protein isoforms (Ref)	GAGGACTGCATCATCACTGCC	61.079	AGGGTTATGGCTAGGAGGCTG	61.042	171	246	NO
75	chr16@53638309@53638411@RPGRIP1L/ENSG00000103494.12@0@-	0.29	0.13		0.21	0.08	HsaEX0055475	Alternative protein isoforms (Ref)	GCACCAAGACCTAAACCAAGACA	60.997	CTTCTGGTTCCAAGTCCTCTGT	59.63	244	346	NO
76	chr22@50783038@50783286@RABL2B/ENSG00000079974.17@0@-		0.19	0.23	0.21	0.02	HsaEX0051832	5' UTR/ncRNA	CGGAAGTGGAGTGCGCTG	61.115	GCTCCTAGCTGTAGAGAGGGG	60.822	302	550	Unkown
77	chrX@130340106@130340344@SLC25A14/ENSG00000102078.15@0@+	0.24	0.19		0.21	0.03	HsaEX0058989	Alternative protein isoforms (Ref, Alt. ATG)	GCTGCAGTGGCGTTTCCG	62.39	CCACGATAGAGGCAAGGCC	60.228	148	395	NO
78	chr11@3120543@3120624@OSBPL5/ENSG00000021762.19@0@-	0.13	0.28		0.21	0.08	HsaEX0044923	Alternative protein isoforms (Ref)	GAAGGAGAACTACCGGCAGGA	61.233	ATCTGACTCGGAGGCGGC	61.532	181	385	PF0016924=PH=FE(57.3=100)
79	chr22@50783038@50783286@RABL2B/ENSG00000079974.17@0@-		0.19	0.23	0.21	0.02	HsaEX0000766	ncRNA	GCTTCCCGAGTGAGGCAATG	61.372	GCGCAGGACGTAAAGATGCAA	61.858	242	417	Unkown
80	chr9@136410089@136410239@SDCCAG3/ENSG00000165689.16@0@-	0.24	0.19	0.21	0.21	0.02	.	Unkown	Unkown	Unkown	Unkown	Unkown	Unkown	Unkown	Unkown
81	chr15@29719776@29720016@TJP1/ENSG00000104067.16@0@-	0.21	0.22	0.16	0.2	0.03	HsaEX0065036	Alternative protein isoforms (Ref)	CACCGGAGTCTGCCATTACAC	61.007	ACGTATGGGAGTTGGGGTTCA	61.111	292	532	NO
82	chr19@44658741@44658765@PVR/ENSG00000073008.14@0@+	0.2	0.2		0.2	0	HsaEX0051336	Alternative protein isoforms (Ref)	GACCATGGGTCCCCTGCC	62.129	CCATTAGCTGAGGCGCTGG	60.891	180	339	PF101774=DUF2371=FE(58.9=100)
83	chr2@75526111@75526199@EVA1A/ENSG00000115363.13@0@-	0.23	0.15	0.21	0.2	0.04	HsaEX0024195	5' UTR/ncRNA	CCGGGATTCCTTTCCGAGGTA	61.306	CCCCAGTTGGCTTCTCAGACT	61.727	173	261	Unkown
84	chr11@93702775@93702919@CEP295/ENSG00000166004.14@0@+	0.17		0.23	0.2	0.03	HsaEX0034261	Alternative protein isoforms (Ref)	GCAGCTCAGAGACTGGTTTCC	60.944	TGGCCAACCAGTTGAAGACAA	60.341	249	393	NO
85	chr3@195688532@195688797@LINC00969/ENSG00000242086.8@0@+		0.22	0.19	0.2	0.01	.	Unkown	Unkown	Unkown	Unkown	Unkown	Unkown	Unkown	Unkown
86	chr7@32933813@32933896@RP9P/ENSG00000205763.13@0@-	0.22	0.18		0.2	0.02	HsaEX0055397	ncRNA	GATGTCGTCCTGGCCGGG	62.531	AGCCCAGGAGGAGGTTTTTCA	61.332	177	260	Unkown
87	chr4@53391429@53391498@FIP1L1/ENSG00000145216.15@0@+	0.21	0.18	0.19	0.19	0.01	HsaEX0025813	Alternative protein isoforms (Ref)	ACAAAAGAGGATACGAATGGGACT	59.775	GGTGGAAGCCCAGTCTTGAAC	61.154	168	237	NO
88	chr2@127057472@127057601@BIN1/ENSG00000136717.14@0@-	0.19	0.22	0.16	0.19	0.02	HsaEX0008093	Alternative protein isoforms (Ref)	GACAACGCGCCTGCAAAAG	61.011	GGAGGCTGCTTCACTTGCC	61.339	234	363	NO
89	chr19@36039943@36040136@THAP8/ENSG00000161277.10@0@-	0.15	0.23		0.19	0.04	HsaEX0064778	ORF disruption upon sequence exclusion	AACCGCCCTGTGAGCTTCTA	61.192	GCAGGGACTTCAGGTTGTGAC	61.148	244	437	PF054857=THAP=PD(70.8=96.9)
90	chr16@4726978@4727177@ANKS3/ENSG00000168096.14@0@-		0.17	0.22	0.19	0.02	HsaEX0004588	ORF disruption upon sequence exclusion	GAGCTCAGCGATGAAGCCAG	61.153	GAGGAACCTGACCATGTGCTG	60.948	257	456	PF138571=Ank_5=PD(50.0=28.4),PF127962=Ank_2=PU(50.0=64.2)
91	chr6@30642767@30643011@ATAT1/ENSG00000137343.17@0@+	0.19		0.19	0.19	0	HsaEX0011227	ORF disruption upon sequence exclusion	AGCAAGGAAGCTGCCACC	60.283	CTGTATTGGGGGATGAGGAATTCA	60.141	148	392	NO
92	chr4@44722083@44722242@GNPDA2/ENSG00000163281.11@0@-		0.21	0.16	0.19	0.03	HsaEX0027911	Alternative protein isoforms (Ref, Alt. ATG)	CTTTATCTGCATCCGGGTCCG	60.874	TCACATATTTAAAAGAAAGGTGTCCA	57.301	194	353	PF0118215=Glucosamine_iso=PU(14.6=71.4)
93	chr9@128609650@128609665@SPTAN1/ENSG00000197694.13@0@+	0.31	0.15	0.11	0.19	0.08	.	Unkown	Unkown	Unkown	Unkown	Unkown	Unkown	Unkown	Unkown
94	chr10@50127159@50127222@FAM21A/ENSG00000099290.15@0@+	0.18	0.2		0.19	0.01	.	Unkown	Unkown	Unkown	Unkown	Unkown	Unkown	Unkown	Unkown
95	chr12@50144768@50144969@CERS5/ENSG00000139624.12@0@-	0.11	0.24		0.18	0.07	HsaEX0035444	ORF disruption upon sequence inclusion	CTTCGGGGTGGGCGTAAGAT	61.968	TCAAGGATGGCATTGGGTTGG	60.896	296	497	NO
96	chr3@197554561@197554713@BDH1/ENSG00000161267.11@0@-	0.2		0.16	0.18	0.02	HsaEX0007955	5' UTR/ncRNA	GTGGAGGGGCTTCCAGAAAGA	61.733	CTTAGGGTTTTTCCTGGGAGCC	60.884	242	394	Unkown
97	chr8@56212761@56212889@CHCHD7/ENSG00000170791.17@0@+	0.13		0.23	0.18	0.05	HsaEX0015002	Alternative protein isoforms (Ref, Alt. ATG)	CTTAAGGTCCTGCTGCGTGAG	61.004	CGACAAACAAGGATTTATGTCAGGA	59.589	148	296	NO
98	chr17@7626942@7627044@SAT2/ENSG00000141504.11@0@-	0.15	0.2		0.18	0.03	HsaEX0056273	Alternative protein isoforms (Ref)	GCAGATGGCTTTGGAGACAA	58.462	TCAGCCACCTTTTTGATTATTTTGGA	59.957	116	218	PF0058319=Acetyltransf_1=FE(42.0=100)
99	chr8@73030335@73030395@TERF1/ENSG00000147601.13@0@+		0.2	0.16	0.18	0.02	.	Unkown	Unkown	Unkown	Unkown	Unkown	Unkown	Unkown	Unkown
100	chr3@58310308@58310406@RPP14/ENSG00000163684.11@0@+	0.11	0.22	0.22	0.18	0.05	HsaEX0055530	Alternative protein isoforms (Ref, Alt. ATG)	TTGGGTAGCTTGTCCTCTCCG	61.506	GCAGCATTCAGTCCAACTCCA	60.884	179	277	PF0190014=RNase_P_Rpp14=PU(14.4=61.5)
101	chr22@30889489@30889636@OSBP2/ENSG00000184792.15@0@+	0.12		0.21	0.17	0.05	HsaEX0044858	Alternative protein isoforms (Ref)	GACAAGTTCCGTGGACTGGAG	60.606	GGTCCAGCTCGAAGGTCTCC	61.951	242	389	PF0123713=Oxysterol_BP=PU(17.8=38.0)
102	chr6@35293750@35293915@ZNF76/ENSG00000065029.14@0@+	0.2	0.17	0.14	0.17	0.02	HsaEX0074312	Alternative protein isoforms (Ref)	CTCTGCAGCCGAGGAGAGTC	62.004	CCAACAGTGCCACCTGTTGAT	61.092	242	407	NO
103	chr17@76091142@76091235@EXOC7/ENSG00000182473.21@0@-	0.21	0.17	0.12	0.17	0.04	HsaEX0023505	Alternative protein isoforms (Ref)	TACCAGATACGCTCCAGCCAG	61.363	CCACGTCCAGCATGTCATCTC	61.071	175	268	NO
104	chr1@32634701@32634792@ZBTB8OS/ENSG00000176261.15@0@-	0.19		0.16	0.17	0.02	HsaEX0072207	Alternative protein isoforms (Ref, Alt. Stop)	GCCAAGTATCCGCCAGTCAAT	60.747	GGCTCCACTGTCCCAGTATCT	60.967	127	152	PF0195111=Archease=FE(9.0=100)
105	chr17@76726969@76727213@METTL23/ENSG00000181038.13@0@+	0.14	0.2		0.17	0.03	HsaEX0009841	ORF disruption upon sequence exclusion	GCCCGTTGCCAGTTCTGC	62.043	CTTCTGGTTCAAAGAACACATCAGA	59.471	260	469	Unkown
106	chr12@55997614@55997723@SUOX/ENSG00000139531.12@0@+		0.21	0.14	0.17	0.03	HsaEX0062919	5' UTR/ncRNA	CCGCCCCTTCTCGAGAACTC	62.286	AGGCCTGTTGGAGCCTGAG	61.601	122	231	Unkown
107	chr7@65974918@65975071@GUSB/ENSG00000169919.16@0@-		0.17	0.16	0.17	0.01	HsaEX0029116	Alternative protein isoforms (Ref)	GCAGAAAACAAAGTCGTGGCG	61.181	TCCCATAGCGGTCACACATCT	60.965	256	409	PF0070316=Glyco_hydro_2=PD(21.6=43.1),PF0283612=Glyco_hydro_2_C=PU(8.6=51.0)
108	chr6@152300640@152300781@SYNE1/ENSG00000131018.22@0@-		0.18	0.16	0.17	0.01	HsaEX0063162	Alternative protein isoforms (Ref)	CCAAGTGCAAGATGCTGACGA	61.209	TGGCTCCAATCCCGGTTCATA	61.251	254	395	NO
109	chr14@39320927@39321056@CTAGE5/ENSG00000150527.16@0@+	0.14		0.18	0.16	0.02	.	Unkown	Unkown	Unkown	Unkown	Unkown	Unkown	Unkown	Unkown
110	chr7@103075776@103075881@ARMC10/ENSG00000170632.13@0@+	0.2		0.13	0.16	0.03	.	Unkown	Unkown	Unkown	Unkown	Unkown	Unkown	Unkown	Unkown
111	chr1@176136487@176136547@RFWD2/ENSG00000143207.19@0@-	0.19	0.28	0.01	0.16	0.12	.	Unkown	Unkown	Unkown	Unkown	Unkown	Unkown	Unkown	Unkown
112	chr1@225517195@225517990@ENAH/ENSG00000154380.17@0@-	0.21	0.1		0.16	0.06	.	Unkown	Unkown	Unkown	Unkown	Unkown	Unkown	Unkown	Unkown
113	chr1@31728024@31728081@ADGRB2/ENSG00000121753.12@0@-	0.15		0.18	0.16	0.01	HsaEX0007567	Alternative protein isoforms (Ref)	ACTCTACCACGAGCTCAACCA	60.822	TGAAGGTGCTCCAGCTCTGAT	61.176	137	194	NO
114	chr19@9656546@9656653@ZNF562/ENSG00000171466.9@0@-		0.07	0.25	0.16	0.09	HsaEX0073942	Alternative protein isoforms (No Ref, Alt. Stop)	AGGAGTGGGCTTTACTGGACA	60.765	GGCTTCCTTGTGCACACTGAT	61.156	243	350	PF0135222=KRAB=PD(0.1=0.0)
115	chr2@241317498@241317599@SEPT2/ENSG00000168385.17@0@+	0.12	0.15	0.22	0.16	0.04	HsaEX0057281	5' UTR/ncRNA	CTCTGGGCTTGCGCACTC	61.124	AGACATCTTTTGTGAAGCTTCGT	58.87	247	348	Unkown
116	chr2@55303068@55303152@CCDC88A/ENSG00000115355.15@0@-		0.14	0.18	0.16	0.02	HsaEX0013496	Alternative protein isoforms (Ref)	AACATTAACACCCACCCGCTC	60.885	TCCTGCTAGGACCATGGACTG	60.967	172	256	NO
117	chr17@8576642@8576672@MYH10/ENSG00000133026.12@0@-	0.19		0.12	0.16	0.04	HsaEX0040951	Alternative protein isoforms (No Ref)	TCAGGTGCTGGGAAGACAGAA	61.04	GCAAAAGCTGCCGTTCAAGTT	60.803	121	151	PF0006316=Myosin_head=FE(1.3=100)
118	chr15@74906277@74906365@FAM219B/ENSG00000178761.14@0@-	0.12	0.2		0.16	0.04	HsaEX0009533	ORF disruption upon sequence exclusion	CGGTAATAGAGCCCTCCGTCT	60.819	GTCGAGGGACACCAGGTTTTC	60.877	171	259	PF152601=FAM219A=PU(22.8=96.7)
119	chr7@92244901@92245171@KRIT1/ENSG00000001631.14@0@-		0.19	0.12	0.16	0.04	HsaEX0035033	5' UTR/ncRNA	GGTAACGGCGGGGTGGAAA	62.55	TCATATGACTTAGCTCTGTATTCCCG	60.072	220	490	Unkown
120	chr8@135606954@135607037@KHDRBS3/ENSG00000131773.13@0@+	0.22	0.1		0.16	0.06	HsaEX0033405	ORF disruption upon sequence exclusion	CAGAGGAGTCCTGTCCACCC	61.261	TCCTCACTGAGTCCATGTCCG	61.228	175	258	NO
121	chr5@66158808@66158932@SREK1/ENSG00000153914.15@0@+	0.21		0.11	0.16	0.05	HsaEX0057645	ORF disruption upon sequence inclusion	CACCTCTTGCTTTTTCCTCCA	58.414	AGTCAAAGGATTTGGGGTCGG	60.272	242	366	NO
122	chr3@123955842@123955965@CCDC14/ENSG00000175455.14@0@-	0.18		0.13	0.16	0.03	HsaEX0013043	Alternative protein isoforms (No Ref)	GTGCTTCTTTGCTGAGGGACA	60.815	ACAGCAGGAATTCCATTAGGGA	59.148	253	376	PF152541=CCDC14=FE(4.8=100),PF040818=DNA_pol_delta_4=PU(22.6=45.2)
123	chr14@21024029@21024096@NDRG2/ENSG00000165795.21@0@-		0.19	0.13	0.16	0.03	HsaEX0042230	5' UTR/ncRNA	CCCGAGTCAAAGGCAAGTGAA	60.814	CCTCAGGCGTCTGTCCTGG	62.012	120	187	Unkown
124	chr3@15004556@15004613@NR2C2/ENSG00000177463.15@0@+	0.16	0.15		0.16	0.01	HsaEX0043705	Alternative protein isoforms (Ref)	TCTCCACCGACTCTGCTGTAG	60.951	ATCTGGGCTGGTCAGGATGAA	60.908	140	197	PF068637=DUF1254=PU(10.3=52.6)
125	chr19@48807755@48808236@BCAT2/ENSG00000105552.14@0@-	0.12	0.21		0.16	0.05	HsaEX0007859	5' UTR/ncRNA	Unkown	Unkown	Unkown	Unkown	Unkown	Unkown	NO
126	chr7@87345042@87345233@TP53TG1/ENSG00000182165.17@0@-	0.3	0.02	0.14	0.15	0.12	.	Unkown	Unkown	Unkown	Unkown	Unkown	Unkown	Unkown	Unkown
127	chr1@77745420@77745599@USP33/ENSG00000077254.14@0@-	0.15	0.14		0.15	0.01	HsaEX0069762	Alternative protein isoforms (No Ref, Alt. ATG)	GAAGTGGCCAGTTCAGGAGG	60.322	TGTGGACAATGATTTCGAAAAGCTG	60.79	258	437	NO
128	chr1@203796292@203796601@ZC3H11A/ENSG00000058673.15@0@+	0.14		0.15	0.15	0	HsaEX0072214	5' UTR/ncRNA	CTAGTGCTGCTGCTGCTGG	61.107	ACCAGCCCAGTAACAAAGCAA	60.411	305	509	Unkown
129	chr1@160261284@160261358@DCAF8/ENSG00000132716.18@0@-	0.11	0.18	0.15	0.15	0.03	HsaEX0018649	5' UTR/ncRNA	AGCCGGTTTCCCCTAAGGATG	61.87	GTCTGTTCTGCCATCTGTGCT	60.61	179	253	Unkown
130	chr3@171107182@171107206@TNIK/ENSG00000154310.16@0@-	0.12	0.17		0.15	0.03	HsaEX0066242	Alternative protein isoforms (Ref)	CCTGCGAAGGTGAAACCAGAA	60.814	GGGCGGTTTGTTTCTTCAATCC	60.609	116	140	NO
131	chr19@740351@740483@PALM/ENSG00000099864.17@0@+	0.16		0.13	0.15	0.02	HsaEX0045309	Alternative protein isoforms (Ref)	ACAAGCGAGTCTCCAACACG	60.598	ACACCGGTGATCTCCCGC	61.771	253	385	PF0328510=Paralemmin=FE(13.8=100)
132	chr12@27370128@27370230@ARNTL2/ENSG00000029153.14@0@+	0.2	0.14	0.11	0.15	0.04	HsaEX0006022	Alternative protein isoforms (Ref)	AGAACCAGTGCATTGCTCCTG	60.885	TTTGTCCAGTTTACGCGCCAT	61.149	245	347	PF0001021=HLH=PU(1.9=2.9)
133	chr20@5111763@5111808@TMEM230/ENSG00000089063.14@0@-	0.14	0.19	0.12	0.15	0.03	HsaEX0010496	5' UTR/ncRNA	ACGTCTAAATTCGCGTCGGTT	60.667	GAGGTGGAGATTGCAGTGAGC	61.011	147	192	Unkown
134	chr8@143820665@143820716@PUF60/ENSG00000179950.13@0@-	0.13	0.16		0.15	0.01	HsaEX0051262	Alternative protein isoforms (No Ref)	AGCAGAGCATCAAGAGTGTGC	60.945	AGATAGAGCCCACGTAGACGC	61.415	132	183	NO
135	chr11@73425021@73425048@FAM168A/ENSG00000054965.10@0@-	0.12		0.16	0.14	0.02	HsaEX0024131	Alternative protein isoforms (No Ref)	TTACCCCACAGCCTATCCAGC	61.593	GAAGACGAGTTCTGTGGCCAG	60.937	123	150	PF149441=TCRP1=FE(3.7=100),PF048867=PT=PD(0.1=0.0)
136	chr22@50578548@50578659@CHKB-CPT1B/ENSG00000254413.8@0@-	0.18		0.11	0.14	0.04	.	Unkown	Unkown	Unkown	Unkown	Unkown	Unkown	Unkown	Unkown
137	chr17@63775107@63775178@DDX42/ENSG00000198231.12@0@+	0.13		0.15	0.14	0.01	HsaEX0018944	5' UTR/ncRNA	GTACTTTGGGCTCCGGGATTC	60.746	TGGGAGTTTGGGTTCCTCCTT	60.985	181	252	Unkown
138	chr7@90354457@90354549@GTPBP10/ENSG00000105793.15@0@+		0.16	0.12	0.14	0.02	HsaEX0029029	ORF disruption upon sequence exclusion	TCCGGTGGAATGGGTTATCCT	60.627	AGCAAAGAGGATTTTCCAGCA	58.12	179	271	PF0101817=GTP1_OBG=FE(29.5=100),PF0192618=MMR_HSR1=FE(23.5=100)
139	chr1@203796292@203796496@ZC3H11A/ENSG00000058673.15@0@+	0.14		0.14	0.14	0	HsaEX0072214	5' UTR/ncRNA	CTAGTGCTGCTGCTGCTGG	61.107	ACCAGCCCAGTAACAAAGCAA	60.411	305	509	Unkown
140	chr2@55025085@55027485@RTN4/ENSG00000115310.17@0@-	0.15	0.14		0.14	0.01	HsaEX0055886	Alternative protein isoforms (Ref)	Unkown	Unkown	Unkown	Unkown	Unkown	Unkown	PF0245312=Reticulon=PU(0.1=0.0)
141	chr2@161161284@161161412@TANK/ENSG00000136560.13@0@+	0.14	0.15		0.14	0.01	HsaEX0063573	Alternative protein isoforms (No Ref, Alt. ATG)	TGTTGGGTGGAGGTGAAGAGT	60.975	CGGAAGGCTTCATACGCTTTA	58.453	243	371	NO
142	chr1@151324744@151324917@PI4KB/ENSG00000143393.16@0@-		0.11	0.18	0.14	0.04	HsaEX0047301	5' UTR/ncRNA	CAGTGTCGGCAGTCCAACC	60.961	TTCTCCAACACCTCCTGGCAG	61.998	258	431	Unkown
143	chr15@40706176@40706294@RAD51/ENSG00000051180.16@0@+	0.15		0.14	0.14	0	HsaEX0051883	Alternative protein isoforms (Ref, Alt. Stop)	CATAAATGCCAACGATGTGAAGA	57.766	GCAGGTGACAGCTAGCGTATG	61.131	219	337	PF145201=HHH_5=PD(7.5=10.0),PF084236=Rad51=PU(12.5=80.0)
144	chr16@30571009@30571123@ZNF688/ENSG00000229809.8@0@-		0.11	0.16	0.14	0.02	HsaEX0074195	Alternative protein isoforms (Ref)	GGACGTGATGCAGGAGACCTA	61.295	CATCCATGCTGGGTATGGGTG	60.82	257	371	PF0135222=KRAB=PD(0.1=0.0)
145	chr9@127897955@127898010@ST6GALNAC6/ENSG00000160408.14@0@-	0.11	0.18		0.14	0.03	HsaEX0062046	Alternative protein isoforms (Ref, Alt. ATG)	CATGTGAGGGGGCTCGGG	62.181	GCTACTCATTTCTCTCCGGCG	60.866	135	190	NO
146	chr1@228148370@228148539@GUK1/ENSG00000143774.16@0@+	0.14		0.13	0.14	0.01	HsaEX0029093	Alternative protein isoforms (No Ref, Alt. Stop)	GCAACACTGAAACCGAGGAGA	60.54	CCAAGGGGGTGGCTCAATG	60.683	170	256	PF0062516=Guanylate_kin=FE(15.1=100),PF085055=MMR1=FE(31.8=100)
147	chr8@17980590@17980755@PCM1/ENSG00000078674.17@0@+		0.16	0.12	0.14	0.02	HsaEX0045917	Alternative protein isoforms (Ref)	ACGGAAGAAGACGCCAGTTTG	61.14	TCGCAAAGCTTCAAACATGGA	59.047	242	407	NO
148	chr6@30640534@30640603@ATAT1/ENSG00000137343.17@0@+	0.14		0.13	0.14	0.01	HsaEX0011232	Alternative protein isoforms (Ref)	TGAACAACTTTGTGATCTTTGAAGGC	60.901	CGGTCACTAGAGGAGTATGGCT	60.75	112	181	NO
149	chr5@141974803@141974955@RNF14/ENSG00000013561.17@0@+	0.11	0.16	0.12	0.13	0.02	.	Unkown	Unkown	Unkown	Unkown	Unkown	Unkown	Unkown	Unkown
150	chr8@47407860@47407961@SPIDR/ENSG00000164808.16@0@+		0.15	0.11	0.13	0.02	HsaEX0033476	ORF disruption upon sequence exclusion	CCCTCACAAATACCACGTGCA	60.88	ACTGCTCACACATGGCAACTT	60.752	246	347	PF149501=DUF4502=FE(11.0=100)
151	chr8@47396375@47396626@SPIDR/ENSG00000164808.16@0@+		0.15	0.1	0.13	0.02	HsaEX0033458	ORF disruption upon sequence exclusion	CAGTTTATCGACTGGGAGATTGACA	60.625	TTGGTAAGAAATACATTGATGTCTCC	57.494	244	495	PF149501=DUF4502=FE(23.1=100)
152	chr16@4686258@4686303@MGRN1/ENSG00000102858.12@0@+	0.12	0.14		0.13	0.01	HsaEX0039136	Alternative protein isoforms (No Ref, Alt. Stop)	CCCACCTGCTGACATCTACCT	61.244	CTCTCAGAGTGGGGTCAGCTC	61.566	142	187	NO
153	chr2@55922898@55922939@EFEMP1/ENSG00000115380.19@0@-		0.15	0.1	0.13	0.02	HsaEX0021709	5' UTR/ncRNA	GACTTCGCCAGATCAGACCCA	61.839	GCGCCAGAGTCAGCATAGTTA	60.202	133	174	Unkown
154	chr15@101651695@101651773@TM2D3/ENSG00000184277.12@0@-	0.11	0.14		0.13	0.01	HsaEX0065172	Alternative protein isoforms (Ref)	CTGCTCTTCCTCTCGCAGTTC	60.735	TCAAAAGTGACAGGCTTCCCA	59.786	167	245	NO
155	chr3@78647628@78647655@ROBO1/ENSG00000169855.19@0@-		0.14	0.12	0.13	0.01	HsaEX0054205	Alternative protein isoforms (Ref)	GCAGCCTGTTGGATCATCCTC	61.084	GCTTCGCCTCCTCTCTGGTAA	61.567	125	152	NO
156	chr17@41896619@41896649@ACLY/ENSG00000131473.16@0@-	0.12		0.14	0.13	0.01	HsaEX0001940	Alternative protein isoforms (Ref)	CCCAGCAGGACAGCATCTTTT	60.89	ACACAATGGCCTTGGTGTGG	61.115	127	157	NO
157	chr7@100353372@100354012@STAG3L5P-PVRIG2P-PILRB/ENSG00000272752.6@0@+		0.16	0.1	0.13	0.03	HsaEX0047639	5' UTR/ncRNA	CCTCCCAGGCTGCTCTCC	61.478	TGTTCTTGCTTTCCCCTTGAGA	59.825	194	312	Unkown
158	chr15@25407066@25407262@UBE3A/ENSG00000114062.17@0@-	0.11	0.16		0.13	0.02	HsaEX0068831	ORF disruption upon sequence inclusion	GTTACAGTGGAGGTAAAAGGAGTGG	61.03	TTCGGCTAGCTTCAATGTCGT	60.067	151	222	Unkown
159	chr17@36486934@36486966@ZNHIT3/ENSG00000273611.4@0@+		0.14	0.11	0.13	0.01	HsaEX0074495	ORF disruption upon sequence exclusion	TCCTTCCACAAAACCATGGCG	61.428	CGAGTTTCAGGGTTGCACTGT	61.08	123	155	PF0443811=zf-HIT=PD(23.3=58.3)
160	chr4@82371527@82371584@HNRNPD/ENSG00000138668.18@0@-	0.14	0.13		0.13	0	HsaEX0030287	Alternative protein isoforms (Ref)	TGACGCCAGTAAGAACGAGGA	61.155	AGGATCTAACTTCAGAGTGCAGTCT	61.044	136	193	PF081436=CBFNT=PD(1.3=5.0)
161	chr19@42349498@42349699@MEGF8/ENSG00000105429.12@0@+	0.15		0.11	0.13	0.02	HsaEX0038772	Alternative protein isoforms (Ref)	AGATGTGTCCCTGGTCTACCG	60.96	CCGTCATCCCCGCAATGG	60.902	306	507	NO
162	chr7@100353372@100354012@STAG3L5P-PVRIG2P-PILRB/ENSG00000272752.6@0@+		0.16	0.1	0.13	0.03	HsaEX0047638	5' UTR/ncRNA	CTCCAGCCATCCCACACCAG	62.548	CTTCTGCCTCCCAGGGGTG	61.976	162	273	Unkown
163	chr2@189783013@189783123@ORMDL1/ENSG00000128699.13@0@-	0.11	0.16		0.13	0.03	HsaEX0044848	5' UTR/ncRNA	CCTGAGGGCGTGTATCCGC	62.792	ATTTGTTAAAGTCCAAGCAACAGGA	59.638	242	352	PF040619=ORMDL=PU(47.5=81.0),PF0000317=7tm_3=PU(84.1=91.4)
164	chr17@76932644@76932775@MGAT5B/ENSG00000167889.12@0@+		0.15	0.1	0.13	0.02	HsaEX0039109	ORF disruption upon sequence exclusion	CGAATCAGGGTCATCGACACC	60.803	GAGGCCGTGGTTCTTCACAAA	61.083	250	381	PF150241=Glyco_transf_18=FE(7.3=100)
165	chr1@24663182@24663224@SRRM1/ENSG00000133226.16@0@+		0.13	0.11	0.12	0.01	.	Unkown	Unkown	Unkown	Unkown	Unkown	Unkown	Unkown	Unkown
166	chr1@228141123@228141288@GUK1/ENSG00000143774.16@0@+	0.12	0.11		0.12	0	HsaEX0029094	5' UTR/ncRNA	Unkown	Unkown	Unkown	Unkown	Unkown	Unkown	NO
167	chr8@129904498@129904585@FAM49B/ENSG00000153310.18@0@-	0.11	0.13		0.12	0.01	HsaEX0024495	5' UTR/ncRNA	AGGTGTTGAGGGGCTCCC	60.936	CCAGTGCTGGTGATTCTGTCC	60.948	177	264	Unkown
168	chr5@181233412@181233435@TRIM41/ENSG00000146063.18@0@+	0.13	0.1		0.12	0.01	HsaEX0067139	Alternative protein isoforms (Ref, Alt. Stop)	CTAGTCGCCTTGCAGAACAGG	61.004	GCTGCAGCTGTACCTCTTCAC	61.271	115	138	PF123073=DUF3631=FE(5.1=100)
169	chr15@72755555@72755654@ADPGK/ENSG00000159322.17@0@-	0.15		0.1	0.12	0.02	.	Unkown	Unkown	Unkown	Unkown	Unkown	Unkown	Unkown	Unkown
170	chr1@112705099@112705168@RHOC/ENSG00000155366.16@0@-	0.14	0.11	0.11	0.12	0.02	HsaEX0053515	5' UTR/ncRNA	CCCTGGGGTCAGTCTGAGC	61.664	CAGTAGGGACGTAGACCTCCG	61.079	179	248	NO
171	chr11@120409393@120409450@ARHGEF12/ENSG00000196914.8@0@+	0.11	0.12		0.12	0.01	HsaEX0005617	Alternative protein isoforms (Ref)	TTGAACCGAGAGTCACCAACA	59.517	GACCGTCAGCCCAAATCCATT	60.955	132	189	NO
172	chr9@127916407@127916494@ST6GALNAC4/ENSG00000136840.18@0@-	0.12	0.12		0.12	0	HsaEX0062042	Alternative protein isoforms (Ref, Alt. ATG)	TTAGCATTCGGCCGGGAGAT	61.408	AGCAGCACAGGAGGATGTAGA	60.621	169	256	NO
173	chr4@82861630@82861708@SEC31A/ENSG00000138674.16@0@-		0.11	0.13	0.12	0.01	HsaEX0056949	Alternative protein isoforms (Ref)	GTAAACTTTGAGGATGATTCTCGTGG	60.183	CCCCACTGACAGAGATATTAAATGT	58.404	151	229	NO
174	chr2@44359496@44359750@PREPL/ENSG00000138078.15@0@-	0.12		0.12	0.12	0	HsaEX0050002	Alternative protein isoforms (Ref, Alt. ATG)	CAGACTTCGGCTGGACTTGC	61.295	TGATGATTTCATATTCTTCTTGTGGC	58.29	229	483	NO
175	chr2@19914036@19914277@WDR35/ENSG00000118965.14@0@-	0.12	0.1		0.11	0.01	.	Unkown	Unkown	Unkown	Unkown	Unkown	Unkown	Unkown	Unkown
176	chr14@50743415@50743529@NIN/ENSG00000100503.23@0@-		0.1	0.11	0.11	0	.	Unkown	Unkown	Unkown	Unkown	Unkown	Unkown	Unkown	Unkown
177	chr2@44359496@44360038@PREPL/ENSG00000138078.15@0@-	0.11		0.1	0.11	0	HsaEX0050002	Alternative protein isoforms (Ref, Alt. ATG)	CAGACTTCGGCTGGACTTGC	61.295	TGATGATTTCATATTCTTCTTGTGGC	58.29	229	483	NO
178	chr4@53379072@53379117@FIP1L1/ENSG00000145216.15@0@+		0.12	0.1	0.11	0.01	HsaEX0025812	Alternative protein isoforms (Ref)	TTTAAGTTGCGCTCGGGGC	61.33	TGGCATTTTCTTCTTCTGGCCT	60.491	147	192	NO
179	chr9@5753535@5753646@RIC1/ENSG00000107036.11@0@+	0.12	0.1		0.11	0.01	HsaEX0034100	Alternative protein isoforms (Ref)	TCCAGCACCTATCTAGAGAGCA	59.824	CTCTTCTTGACGGTCATTTATGTT	57.272	126	237	NO
180	chr2@30148244@30148541@YPEL5/ENSG00000119801.12@0@+		0.17	0.02	0.1	0.08	HsaEX0072026	5' UTR/ncRNA	GCCAGGGCCTGACTAAACCT	61.853	AAAAGAAATGCTCTGCCAGTGG	59.702	260	557	Unkown
181	chr5@111507328@111507442@STARD4/ENSG00000164211.12@0@-		0.11	0.1	0.1	0	HsaEX0062277	Alternative protein isoforms (Ref, Alt. ATG)	ACAAGTTGGCTGCTGTCGC	61.546	TCCATTAAATTCTTCTGAGGGTTTTC	57.878	171	285	PF147831=BBS2_Mid=PU(63.0=97.1),PF107864=G6PD_bact=PU(45.0=77.1)
182	chr17@5425970@5426082@RPAIN/ENSG00000129197.14@0@+	-0.06	-0.06	-0.13	-0.08	0.04	HsaEX0055408	ORF disruption upon sequence inclusion	CATGGCTGTGCTGGAGGAAAT	60.959	ACCTGCGTCACAAAAGACCAA	60.681	246	358	PF147671=RPA_interact_M=PD(32.4=60.5),PF147681=RPA_interact_C=PU(17.6=15.8)
183	chr8@73969559@73969673@TCEB1/ENSG00000154582.16@0@-		-0.11	-0.1	-0.1	0	.	Unkown	Unkown	Unkown	Unkown	Unkown	Unkown	Unkown	Unkown
184	chr14@65455620@65455718@FUT8/ENSG00000033170.16@0@+		-0.1	-0.1	-0.1	0	.	Unkown	Unkown	Unkown	Unkown	Unkown	Unkown	Unkown	Unkown
185	chr12@122976653@122976767@OGFOD2/ENSG00000111325.16@0@+	-0.11		-0.1	-0.11	0	.	Unkown	Unkown	Unkown	Unkown	Unkown	Unkown	Unkown	Unkown
186	chr17@48028471@48028510@COPZ2/ENSG00000005243.9@0@-	-0.1		-0.11	-0.11	0	.	Unkown	Unkown	Unkown	Unkown	Unkown	Unkown	Unkown	Unkown
187	chr3@12568874@12568997@MKRN2/ENSG00000075975.15@0@+	-0.11	-0.1		-0.11	0	.	Unkown	Unkown	Unkown	Unkown	Unkown	Unkown	Unkown	Unkown
188	chr2@20801309@20801465@LDAH/ENSG00000118961.14@0@-	-0.1	-0.11		-0.11	0.01	HsaEX0010708	Alternative protein isoforms (Ref, Alt. ATG)	GGGGGCACTTCCGGTCTC	62.097	AAGAATCTTCTTGTCTTTGGGAGCC	61.27	202	358	PF102304=DUF2305=PU(14.3=17.3)
189	chr1@247101730@247101791@ZNF669/ENSG00000188295.14@0@-	-0.1	-0.11		-0.11	0	HsaEX0074154	ORF disruption upon sequence exclusion	TGGCTGTGAACTTTACCCAGG	60.203	ACTTTCACACAGTCTCTGTACGA	59.369	136	197	PF0135222=KRAB=PD(0.1=0.0)
190	chr7@151076912@151077027@FASTK/ENSG00000164896.19@0@-	-0.12	-0.11		-0.11	0.01	HsaEX0024942	Alternative protein isoforms (No Ref, Alt. Stop)	CATAGTAGCTGAGGGGTTGCG	60.539	AAGTGCAAATCATCCACCCCC	60.897	247	362	PF083735=RAP=PU(59.6=87.2)
191	chr16@74956474@74956610@WDR59/ENSG00000103091.14@0@-		-0.11	-0.11	-0.11	0	HsaEX0071229	ORF disruption upon sequence exclusion	CTGCGATGTCTGTGGACTGTC	60.999	CACGAGTGTGGCCTTGTAAGG	61.207	125	261	PF139001=GVQW=PD(10.3=8.7)
192	chr6@30741791@30741867@FLOT1/ENSG00000137312.14@0@-	-0.11		-0.11	-0.11	0	HsaEX0025942	ORF disruption upon sequence exclusion	TCCAGCCTGAACCATGTTTTTCA	60.943	GTGGCCCTCTAACGTCTCCAG	62.163	167	243	PF0114520=Band_7=FE(13.7=100),PF089256=DUF1907=FE(17.6=100)
193	chr16@84988762@84988873@ZDHHC7/ENSG00000153786.12@0@-	-0.12	-0.11		-0.11	0.01	HsaEX0072548	Alternative protein isoforms (Ref)	CGGCATGATCTGTGCTGTCAT	61.078	TAGATGACTTCCCCGGGCTTC	61.309	252	363	NO
194	chr7@151077100@151077236@FASTK/ENSG00000164896.19@0@-	-0.1	-0.12		-0.11	0.01	HsaEX0024941	ORF disruption upon sequence exclusion	CATAGTAGCTGAGGGGTTGCG	60.539	AAGTGCAAATCATCCACCCCC	60.897	247	383	PF083687=FAST_2=PD(14.1=28.3)
195	chr15@69446285@69446364@KIF23/ENSG00000137807.13@0@+	-0.11		-0.11	-0.11	0	HsaEX0034536	ORF disruption upon sequence exclusion	GGTGATATTTATAAAACAAGGGGTGG	58.278	GGGTTGTGCGTGATGCTGATA	61.012	152	234	NO
196	chr1@176149005@176149074@RFWD2/ENSG00000143207.19@0@-		-0.12	-0.1	-0.11	0.01	HsaEX0053224	Alternative protein isoforms (Ref)	CCACAGGTGGCAGATATTTCA	57.997	TCCACTCTCTTAATATCCTCTTCCA	58.316	174	243	NO
197	chr6@43478658@43478718@TJAP1/ENSG00000137221.14@0@+	-0.1	-0.11		-0.11	0.01	HsaEX0065027	5' UTR/ncRNA	GCATCTGCCCCAATTTCAGCT	61.573	CCCCTCCACTTCCTTTAGCCA	61.463	142	202	Unkown
198	chr14@96562818@96562893@PAPOLA/ENSG00000090060.17@0@+	-0.1	-0.12	-0.1	-0.11	0.01	HsaEX0045442	Alternative protein isoforms (Ref)	ACCCACCACCTAGATCTTCAGG	60.894	GCAGGGAGAGCAGGGATATCA	61.107	181	256	NO
199	chr1@110382833@110382966@SLC16A4/ENSG00000168679.17@0@-	-0.12		-0.11	-0.11	0	HsaEX0058722	ORF disruption upon sequence exclusion	GAAGAGGCATCATGCTGAAGAGG	61.299	CGGGTAGAAGTCCCATAGTCACA	61.19	242	375	PF0769011=MFS_1=FE(12.9=100)
200	chr9@70346604@70346649@SMC5/ENSG00000198887.8@0@+	-0.13	-0.1		-0.12	0.01	HsaEX0060393	Alternative protein isoforms (Ref)	ATGTAACCTGGGTGCAGAGCA	61.732	GATTCAGTCCCGTGAAGCAGG	61.009	137	182	PF0246314=SMC_N=FE(1.4=100)
201	chr4@48894005@48894053@OCIAD2/ENSG00000145247.11@0@-		-0.11	-0.14	-0.12	0.02	.	Unkown	Unkown	Unkown	Unkown	Unkown	Unkown	Unkown	Unkown
202	chr8@61618977@61619019@ASPH/ENSG00000198363.15@0@-	-0.12	-0.13		-0.12	0.01	.	Unkown	Unkown	Unkown	Unkown	Unkown	Unkown	Unkown	Unkown
203	chr17@17857768@17857855@TOM1L2/ENSG00000175662.17@0@-		-0.11	-0.12	-0.12	0.01	HsaEX0066458	Alternative protein isoforms (No Ref)	TGAGGATCCTCAGGCTGTCG	61.04	GTCCTGAGCCACACCTCAATG	60.948	120	207	NO
204	chr12@27677063@27677096@PPFIBP1/ENSG00000110841.13@0@+	-0.13		-0.12	-0.12	0.01	HsaEX0049371	Alternative protein isoforms (Ref)	GTCAGATCTTCCTTTGGCCGG	61.014	CCAGCCAGATCTAGGTGCTCT	61.034	116	149	NO
205	chr19@49927693@49927848@NUP62/ENSG00000213024.11@0@-	-0.12		-0.12	-0.12	0	HsaEX0044382	5' UTR/ncRNA	GGTTACTCACTCCATGGCTGC	61.014	GTGTGGTTGTTGCCGTCTTTG	60.797	244	399	Unkown
206	chr12@124782682@124782811@SCARB1/ENSG00000073060.15@0@-		-0.13	-0.12	-0.12	0.01	HsaEX0056418	Alternative protein isoforms (Ref, Alt. Stop)	TATGCCCAGTACGTCCTCCTG	61.027	ATGTGTGTATGTGTGCCAGGG	60.614	258	387	PF0113016=CD36=PD(2.7=27.9)
207	chr13@113539356@113539507@TMCO3/ENSG00000150403.17@0@+		-0.13	-0.1	-0.12	0.02	HsaEX0065302	ORF disruption upon sequence exclusion	GGAAGTTCTCCGAATCCTGGT	59.444	CCACTGACAAGGTGAGGAACA	59.859	256	407	PF0099916=Na_H_Exchanger=FE(12.9=100)
208	chr7@156836812@156836885@LMBR1/ENSG00000105983.19@0@-		-0.12	-0.12	-0.12	0	.	Unkown	Unkown	Unkown	Unkown	Unkown	Unkown	Unkown	Unkown
209	chr21@44973196@44973265@FAM207A/ENSG00000160256.12@0@+	-0.13		-0.12	-0.12	0.01	.	Unkown	Unkown	Unkown	Unkown	Unkown	Unkown	Unkown	Unkown
210	chr12@120198553@120198631@RPLP0/ENSG00000089157.15@0@-	-0.11	-0.13		-0.12	0.01	.	Unkown	Unkown	Unkown	Unkown	Unkown	Unkown	Unkown	Unkown
211	chr14@101917830@101917947@PPP2R5C/ENSG00000078304.19@0@+	-0.11		-0.13	-0.12	0.01	HsaEX0049730	Alternative protein isoforms (No Ref)	AAGAACGGGAAGAAGCATGGG	60.614	TACAGAATCCGGAAAAGAACTGGC	61.101	242	359	NO
212	chr2@20801291@20801465@LDAH/ENSG00000118961.14@0@-	-0.11	-0.13		-0.12	0.01	HsaEX0010708	Alternative protein isoforms (Ref, Alt. ATG)	GGGGGCACTTCCGGTCTC	62.097	AAGAATCTTCTTGTCTTTGGGAGCC	61.27	202	358	PF102304=DUF2305=PU(14.3=17.3)
213	chr16@684065@684155@JMJD8/ENSG00000161999.11@0@-	-0.14	-0.1		-0.12	0.02	HsaEX0032787	Alternative protein isoforms (Ref)	CAATGGCTGGCGGATGGG	61.221	GATGACGGGCCTGACGAAG	60.519	176	266	PF136211=Cupin_8=PU(2.9=19.4)
214	chr20@35131641@35131783@EDEM2/ENSG00000088298.12@0@-	-0.13		-0.12	-0.12	0	HsaEX0021577	ORF disruption upon sequence exclusion	CCACTGGCATGCCATATGGAA	60.755	CAGTCATCGAAGCGGGTGTAG	60.799	243	385	PF0153215=Glyco_hydro_47=FE(11.1=100)
215	chr20@47212641@47212725@ZMYND8/ENSG00000101040.19@0@-		-0.12	-0.11	-0.12	0	HsaEX0072977	Alternative protein isoforms (Ref)	CCTTGACCTTTCTGGCTCCAG	60.613	TCTTTCGGGAGGAGGCTCTTC	61.236	174	258	NO
216	chr17@57676986@57677059@MSI2/ENSG00000153944.10@0@+		-0.12	-0.11	-0.12	0	HsaEX0040317	Alternative protein isoforms (Ref, Alt. Stop)	GGGAATTACATAAGTGCGGCCA	61.008	ATCTCTGGTTGGGATGGGGAG	60.979	174	247	NO
217	chr1@1754050@1754208@NADK/ENSG00000008130.15@0@-	-0.13	-0.12		-0.12	0	HsaEX0041556	ORF disruption upon sequence exclusion	CCTGAATGAGGTGGTGATTGACA	60.56	TCTCCATGGCGGATCTCTTGT	60.967	178	336	PF0151316=NAD_kinase=FE(16.9=100)
218	chr18@31645354@31645479@B4GALT6/ENSG00000118276.11@0@-	-0.12		-0.13	-0.12	0.01	HsaEX0007502	ORF disruption upon sequence exclusion	CCGAAGGCAATAATTCAAGTGA	57.037	ATGACATAAAACGCAAATTCCAGCC	61.135	218	343	PF137331=Glyco_transf_7N=FE(29.7=100)
219	chr20@36214359@36214440@EPB41L1/ENSG00000088367.20@0@+	-0.11		-0.13	-0.12	0.01	HsaEX0022639	Alternative protein isoforms (Ref)	TGTCAGCAGTCTGGCCATTAG	60.066	CGGAGAAAGAGAACGGATTTCC	59.069	169	250	NO
220	chr22@42601969@42602107@POLDIP3/ENSG00000100227.17@0@-		-0.12	-0.13	-0.12	0.01	HsaEX0048902	Alternative protein isoforms (Ref)	CCCGGGAGAAGATCAGCTTGA	61.579	GCCTGAGGCTGCAAACTTCAT	61.496	179	266	PF0357110=Peptidase_M49=PD(0.8=3.4)
221	chrX@119410189@119410362@SLC25A43/ENSG00000077713.18@0@+	-0.12	-0.12		-0.12	0	HsaEX0059136	ORF disruption upon sequence exclusion	CTCAGCCTCAGCCTCACCG	62.368	TGGACATCTACTCCTCCACTGT	59.957	247	420	PF0015322=Mito_carr=PD(23.4=37.9),PF0015322=Mito_carr=PU(32.4=56.9)
222	chr15@43368922@43369127@ZSCAN29/ENSG00000140265.12@0@-	-0.13		-0.11	-0.12	0.01	HsaEX0074576	ORF disruption upon sequence exclusion	ATGGAGAGGAGGCAGTGACTC	60.964	TCTCTTCATAGCCCCAGTGCA	60.901	299	504	PF0202312=SCAN=PD(0.1=0.0)
223	chr10@15847863@15847943@FAM188A/ENSG00000148481.13@0@-		-0.1	-0.14	-0.12	0.02	HsaEX0024275	ORF disruption upon sequence exclusion	CCGGTTCCTCATCATGTCCGA	61.903	TGAACAATCCCGCCAAGAAGA	59.927	167	247	PF138981=DUF4205=FE(8.8=100)
224	chr7@94639340@94639448@SGCE/ENSG00000127990.15@0@-	-0.1	-0.15		-0.13	0.02	HsaEX0057777	Alternative protein isoforms (No Ref)	CTAGCCAGGCCAAGAATGCAA	60.957	TTTGGGTAAGGTGGAAATTCCCC	60.759	242	350	PF055108=Sarcoglycan_2=PU(2.1=21.6);
225	chr17@82019640@82019694@STRA13/ENSG00000169689.14@0@-	-0.13	-0.14	-0.11	-0.13	0.01	HsaEX0062599	Alternative protein isoforms (No Ref)	GCACCTGCACTTCAAGGATGA	60.884	GAAGCACCTTCTCCAGCTGG	60.676	113	167	PF094155=CENP-X=FE(25.4=100),PF0080818=CBFD_NFYB_HMF=FE(28.6=100)
226	chr3@47869213@47869327@MAP4/ENSG00000047849.21@0@-	-0.14	-0.12		-0.13	0.01	HsaEX0037620	Alternative protein isoforms (Ref)	GCCCTCCACAACTCCTTTCAT	60.272	GGCTTGTGCTTGATGTTAGCC	60.135	249	363	NO
227	chr12@113284717@113284771@TPCN1/ENSG00000186815.12@0@+	-0.14		-0.11	-0.13	0.02	HsaEX0066629	Alternative protein isoforms (No Ref)	ACTTGGTGGTGGCAGTCAAC	60.752	CCATCCGGAAGACAAGTACTCC	60.159	125	179	PF0052026=Ion_trans=PU(2.9=42.1)
228	chr1@151326171@151326373@PI4KB/ENSG00000143393.16@0@-	-0.14		-0.13	-0.13	0	HsaEX0047300	Alternative protein isoforms (Ref, Alt. ATG)	CAATGGAACCCGGGAGCG	60.824	CTTTCTCCAACACCTCCTGGC	60.884	297	499	NO
229	chr7@77937709@77937838@PHTF2/ENSG00000006576.16@0@+	-0.12		-0.13	-0.13	0.01	HsaEX0047254	Alternative protein isoforms (Ref)	GCTCTCGCTGTTCAAGTTCCA	60.874	ACCCAGTATGAGAGAGACTGCA	60.292	257	386	NO
230	chr9@137455238@137455307@NSMF/ENSG00000165802.19@0@-	-0.14	-0.11	-0.15	-0.13	0.02	HsaEX0042577	Alternative protein isoforms (Ref)	CGACATCCCTATTCGTACCTGG	60.03	CTTCACCCTCCGGCTGCC	62.785	121	190	PF0061222=IQ=PD(52.6=41.7)
231	chr17@42022569@42022640@NKIRAS2/ENSG00000168256.17@0@+	-0.13	-0.14		-0.13	0	HsaEX0043054	ORF disruption upon sequence inclusion	GTTCGGAGATGATCGAGACGC	60.922	TCCCACAGCTTCACCTTCTCT	60.763	181	257	NO
232	chr3@9920924@9920969@IL17RC/ENSG00000163702.18@0@+		-0.13	-0.12	-0.13	0.01	HsaEX0031363	Alternative protein isoforms (Ref)	CTGCCCTAGGGAGTGAGGTAC	61.03	CCAGATGCACGTTGTCACCAT	61.215	132	177	PF150371=IL17_R_N=FE(3.8=100)
233	chr1@206599462@206599612@EIF2D/ENSG00000143486.15@0@-	-0.12	-0.15		-0.13	0.02	HsaEX0035718	Alternative protein isoforms (Ref)	CTCTCTAAGTTCCTGCAGCAA	57.675	TTTTTGTTGTCTGCATCAACCAGG	60.68	194	344	NO
234	chr1@206636874@206636968@DYRK3/ENSG00000143479.15@0@+	-0.13		-0.14	-0.13	0	HsaEX0021348	Alternative protein isoforms (No Ref, Alt. ATG)	CTAGGAGATGGGAGGCACAGC	61.981	GGTGGAGGTGGTTCAGAAGGA	61.386	183	277	NO
235	chr8@22138925@22139061@REEP4/ENSG00000168476.11@0@-	-0.17	-0.1	-0.12	-0.13	0.03	HsaEX0053009	ORF disruption upon sequence exclusion	GTACATCGTGCAGGCCAAGG	61.369	GTGGCTTCCTCTTGACCACAC	61.148	247	383	NO
236	chr15@74897010@74897219@MPI/ENSG00000178802.17@0@+	-0.12	-0.14		-0.13	0.01	HsaEX0039937	Alternative protein isoforms (No Ref, Alt. Stop)	AGGTGATATCGGCTGCTTTGC	61.082	ATATCAGCAGGTCCTTCGGCT	61.037	303	512	PF0123816=PMI_typeI=FE(18.3=100)
237	chr5@31515453@31515564@DROSHA/ENSG00000113360.16@0@-	-0.13	-0.13	-0.12	-0.13	0.01	HsaEX0053823	Alternative protein isoforms (Ref)	AGGCATCGAGACAACCGAAGA	61.498	GCATCGAATCCACACAGGCTT	61.283	258	369	NO
238	chr16@2092953@2093093@PKD1/ENSG00000008710.17@0@-	-0.13		-0.14	-0.13	0	HsaEX0047820	ORF disruption upon sequence exclusion	TGTACTTCTCACTGGTGGCCA	61.037	GACTGGTTCCCGTGGACGTAG	62.409	242	382	PF080167=PKD_channel=PU(2.0=17.0)
239	chr8@129879388@129879471@FAM49B/ENSG00000153310.18@0@-	-0.12	-0.15		-0.13	0.01	HsaEX0024489	Alternative protein isoforms (Ref, Alt. ATG)	AGAAGGACAAGGACAGAATCACC	59.992	CTCTCGTATTTCGTGGCCAGC	61.393	159	242	PF071597=DUF1394=PU(18.0=36.0)
240	chr6@30885624@30885680@DDR1/ENSG00000204580.11@0@+		-0.14	-0.11	-0.13	0.02	HsaEX0018852	5' UTR/ncRNA	TGGGTCTGCCGGGAAGAG	61.003	ATGTCAGCATCTCCACTTGCC	60.681	134	190	Unkown
241	chr5@75355055@75355214@HMGCR/ENSG00000113161.15@0@+	-0.1	-0.16		-0.13	0.02	HsaEX0030206	Alternative protein isoforms (Ref)	GGAAACTCATGAGCGTGGTGT	60.878	CCTCCTTTATCACTGCGAACCC	61.001	248	407	PF0036813=HMG-CoA_red=FE(13.6=100)
242	chr6@30895403@30895514@DDR1/ENSG00000204580.11@0@+	-0.13	-0.14	-0.12	-0.13	0.01	HsaEX0018855	Alternative protein isoforms (Ref)	GTGTTGGAAGAGGAGCTGACG	60.937	GTAACAATGTCAGCCTCGGCA	60.944	257	368	NO
243	chr10@110918120@110918213@BBIP1/ENSG00000214413.7@0@-	-0.15		-0.11	-0.13	0.02	HsaEX0042144	ncRNA	GGAGATTCCTGGCTTCCTGTT	59.717	AGAACTTCCCGGAACATTGACT	59.628	169	262	PF147771=BBIP10=PU(7.4=30.8)
244	chr19@38405518@38405635@FAM98C/ENSG00000130244.12@0@+	-0.15	-0.11		-0.13	0.02	HsaEX0024702	Alternative protein isoforms (Ref)	GAGGAGGACTTTCTGCGGCA	62.172	TGGGACGAGACAAGACAGGTC	61.43	244	361	PF102394=DUF2465=PD(0.6=2.6),PF102394=DUF2465=FE(88.4=100),PF102394=DUF2465=PU(3.1=2.6)
245	chr10@43167003@43167098@CSGALNACT2/ENSG00000169826.7@0@+	-0.15	-0.12		-0.13	0.02	HsaEX0017478	ORF disruption upon sequence exclusion	TGGGACAAGGGAGAGGTCTTG	61.11	GGCCTGAATCCCCAACAGAAG	60.957	177	272	PF0567911=CHGN=FE(6.8=100)
246	chr19@50009235@50009385@VRK3/ENSG00000105053.10@0@-	-0.14	-0.11		-0.13	0.02	HsaEX0070706	Alternative protein isoforms (Ref)	TGCCTGTAGAGGAGCATGTAGG	61.28	CTTGTCTGTCAGCACTGTCCC	60.876	257	407	PF104464=DUF2457=PU(21.6=43.1)
247	chr11@2949226@2949264@NAP1L4/ENSG00000205531.12@0@-	-0.14	-0.12		-0.13	0.01	HsaEX0041642	Alternative protein isoforms (Ref, Alt. Stop)	AGAAGACGAGGATGATGCGGA	61.024	CCACAGGCCTGGAGTCCC	61.722	125	163	NO
248	chr6@8419579@8419677@SLC35B3/ENSG00000124786.9@0@-		-0.15	-0.12	-0.13	0.01	HsaEX0059400	ORF disruption upon sequence exclusion	CAGATGTGTCTGCTGCCATATGT	60.993	AAAGCCAGAACAAAGGAGATTCCA	60.692	167	265	PF084496=UAA=FE(15.9=100)
249	chr19@8418536@8418807@MARCH2/ENSG00000099785.10@0@+		-0.12	-0.14	-0.13	0.01	HsaEX0037867	5' UTR/ncRNA	CGAACCGAGGGGCCTGTG	62.76	GTGTGTCCAAGGCACGGATG	61.577	269	540	Unkown
250	chr2@190655976@190656153@NAB1/ENSG00000138386.16@0@+		-0.12	-0.14	-0.13	0.01	HsaEX0041541	5' UTR/ncRNA	TACAGAAACTTGGCGCTGAGG	60.608	TTGCTGGACATCATCACCACC	60.614	247	424	Unkown
251	chr3@15751749@15751820@ANKRD28/ENSG00000206560.10@0@-	-0.12	-0.14		-0.13	0.01	HsaEX0004442	ORF disruption upon sequence exclusion	CCGCAGCTTACCTTGGAGATG	61.076	GGTACCAAAGCTTCAGCACACT	61.071	173	244	PF127962=Ank_2=FE(24.7=100)
252	chr1@155965630@155965760@ARHGEF2/ENSG00000116584.17@0@-	-0.13	-0.11	-0.15	-0.13	0.01	HsaEX0005657	ORF disruption upon sequence exclusion	AACAGAAAGCGGCCCTGC	60.986	CGTCAATGAGGGATTCCACGG	61.074	170	300	NO
253	chr3@49016611@49016673@DALRD3/ENSG00000178149.16@0@-	-0.11	-0.16		-0.13	0.02	HsaEX0018488	ORF disruption upon sequence exclusion	CTGTGGCCCTGTGAAAGTAGC	61.216	CTGTGCTCAGCATCTCAAACT	58.575	132	194	NO
254	chr19@44165587@44165613@ZNF226/ENSG00000167380.16@0@+	-0.12	-0.14		-0.13	0.01	.	Unkown	Unkown	Unkown	Unkown	Unkown	Unkown	Unkown	Unkown
255	chr17@72431127@72431224@LINC00511/ENSG00000227036.6@0@-	-0.13		-0.13	-0.13	0	HsaEX0000937	ncRNA	GAAAGTGGGGAATTGGGTGGG	61.171	CCGAGTCAGCCAGAAACCTCT	61.774	172	269	Unkown
256	chr1@244689248@244689342@DESI2/ENSG00000121644.18@0@+	-0.14	-0.13		-0.13	0	.	Unkown	Unkown	Unkown	Unkown	Unkown	Unkown	Unkown	Unkown
257	chr14@32090501@32094386@ARHGAP5/ENSG00000100852.12@0@+	-0.13	-0.12		-0.13	0.01	.	Unkown	Unkown	Unkown	Unkown	Unkown	Unkown	Unkown	Unkown
258	chr3@48464581@48464662@ATRIP/ENSG00000164053.18@0@+		-0.15	-0.1	-0.13	0.02	HsaEX0007197	Alternative protein isoforms (Ref)	AATGGCTCCAGCTGGAACAAG	60.89	CTTGTCCTTCTGCGATAGGCC	60.808	173	254	NO
259	chr12@49330144@49330943@TROAP/ENSG00000135451.12@0@+	-0.11		-0.15	-0.13	0.02	.	Unkown	Unkown	Unkown	Unkown	Unkown	Unkown	Unkown	Unkown
260	chr8@143376524@143376653@RHPN1/ENSG00000158106.12@0@+		-0.16	-0.11	-0.13	0.03	.	Unkown	Unkown	Unkown	Unkown	Unkown	Unkown	Unkown	Unkown
261	chr2@237987962@237987992@UBE2F/ENSG00000184182.18@0@+	-0.13		-0.13	-0.13	0	.	Unkown	Unkown	Unkown	Unkown	Unkown	Unkown	Unkown	Unkown
262	chr18@21560858@21560990@ESCO1/ENSG00000141446.10@0@-		-0.13	-0.12	-0.13	0	.	Unkown	Unkown	Unkown	Unkown	Unkown	Unkown	Unkown	Unkown
263	chr3@107789786@107789876@BBX/ENSG00000114439.18@0@+	-0.16		-0.12	-0.14	0.02	HsaEX0007801	Alternative protein isoforms (Ref)	CTCCGCAAAGCTGGATGAAGA	60.677	TGCTTGTTTGACCATTTATCCCCA	60.999	177	267	PF0382012=Mtc=PU(45.9=90.3)
264	chr11@62789600@62789679@TMEM179B/ENSG00000185475.8@0@+	-0.14		-0.14	-0.14	0	HsaEX0065611	ORF disruption upon sequence exclusion	CGTCTTCCTGGTCTTGGTGTC	60.606	GGTGGCTTCAGACTTCCACTG	60.88	168	247	NO
265	chr2@74555893@74556078@DOK1/ENSG00000115325.13@0@+	-0.16		-0.11	-0.14	0.02	HsaEX0020681	Alternative protein isoforms (No Ref, Alt. Stop)	CGCCTACCGATAACCCACCTA	61.092	TGGGAGTCAGCTCTGAGAACA	60.481	245	430	PF0217412=IRS=FE(58.7=100)
266	chr7@94629718@94629841@SGCE/ENSG00000127990.15@0@-	-0.14	-0.13		-0.14	0.01	HsaEX0057778	Alternative protein isoforms (Ref)	CAGGCCAAGAATGCAATTGCC	61.01	CCACATTTTCAGCTGTTGGGG	59.999	257	380	PF055108=Sarcoglycan_2=FE(10.5=100)
267	chr1@77641383@77641446@ZZZ3/ENSG00000036549.12@0@-	-0.15	-0.12		-0.14	0.02	HsaEX0074699	5' UTR/ncRNA	ACAGACGCATGGGGATCAAAT	60.064	TCCTGAAGGAGTTGGAGCTATGA	60.567	148	211	Unkown
268	chr2@28865016@28865119@TRMT61B/ENSG00000171103.10@0@-	-0.13	-0.16		-0.14	0.02	HsaEX0067311	ORF disruption upon sequence exclusion	GAAGTTCCCCGGCCAGATACT	61.585	TCCACATTGTCTGGCCACTCT	61.388	248	351	PF087045=GCD14=FE(12.9=100)
269	chr2@200926767@200926900@ORC2/ENSG00000115942.8@0@-		-0.12	-0.16	-0.14	0.02	HsaEX0044816	ORF disruption upon sequence exclusion	ACTTATTGAGCAAGGTTTCCCC	58.569	AGAGGAGCATTGAGGTGGTCA	60.833	242	375	PF040849=ORC2=FE(14.1=100)
270	chr19@9415653@9415742@ZNF266/ENSG00000174652.17@0@-	-0.11		-0.18	-0.14	0.03	HsaEX0073287	ORF disruption upon sequence exclusion	AGGACAGTGCAGAGAGGTGAT	60.552	TGCAGAGTAAGGAAGTCTACTCCA	60.509	180	269	NO
271	chr8@133499134@133499189@ST3GAL1/ENSG00000008513.14@0@-	-0.18		-0.11	-0.14	0.03	HsaEX0061941	5' UTR/ncRNA	ATGCATTGAGCTTGGGTCAGG	60.959	TTTCTTTCCCATCCTGTCGCC	60.613	146	201	Unkown
272	chr14@24442177@24442260@SDR39U1/ENSG00000100445.16@0@-	-0.14	-0.13	-0.16	-0.14	0.01	HsaEX0056783	ORF disruption upon sequence exclusion	TATTTTCCGATCAGGTGGCGG	60.474	GCAATTGGGTGGTCTCTAGGC	61.019	180	263	PF0137016=Epimerase=FE(12.5=100),PF135791=Glyco_trans_4_4=FE(26.5=100);
273	chr11@18083534@18083731@SAAL1/ENSG00000166788.9@0@-		-0.14	-0.14	-0.14	0	HsaEX0056097	Alternative protein isoforms (Ref, Alt. Stop)	TGTCCTGACACTGGAAAAGACA	59.496	GCAGAGGAACACTTCTGTTTGC	60.287	243	440	NO
274	chr11@33731423@33731468@CD59/ENSG00000085063.14@0@-	-0.17	-0.11		-0.14	0.03	HsaEX0013893	5' UTR/ncRNA	GAAAGAATGCGGGGGCTGAG	61.38	AGAAGACAGCCAGGACGAGC	61.883	141	186	Unkown
275	chr6@151445307@151445825@RMND1/ENSG00000155906.16@0@-	-0.13	-0.16	-0.12	-0.14	0.02	HsaEX0053781	Alternative protein isoforms (Ref, Alt. ATG)	GAGATGGGTTGGCTGCAGTAG	60.745	AGGCAAGCTTGTTACTTCAACA	58.713	214	732	NO
276	chr9@136791946@136792030@TMEM141/ENSG00000244187.7@0@+	-0.14	-0.15		-0.14	0.01	HsaEX0065483	Alternative protein isoforms (Ref)	GGAGTATGCCGCATGCCAG	61.257	CTGTGCTCCTGTCTTTGGGGA	61.998	167	251	PF151101=TMEM141=FE(29.2=100),PF140121=DUF4229=FE(59.6=100)
277	chr3@53304176@53304290@DCP1A/ENSG00000272886.5@0@-	-0.16	-0.11		-0.14	0.03	HsaEX0018718	ncRNA	TGGTAGAAGAGGAGACACGGC	61.226	TCTCCTGGCAACCTCTCCATT	60.837	256	370	Unkown
278	chr7@151139978@151140116@AGAP3/ENSG00000133612.18@0@+	-0.14		-0.15	-0.14	0	HsaEX0003040	Alternative protein isoforms (Ref)	CACGGCAAGGAGATTGACCTG	61.277	CACACTCTGAACCCACAGCTC	60.876	255	393	PF0016924=PH=FE(19.4=100)
279	chr5@111755769@111755830@NREP/ENSG00000134986.13@0@-		-0.17	-0.12	-0.14	0.03	HsaEX0011091	Alternative protein isoforms (No Ref, Alt. ATG)	CATTTGTGTTTCAGGTGTAGAGAGGA	60.964	AAGCCTTCCCTCCATGTCCTT	61.124	130	287	PF110923=Alveol-reg_P311=PU(0.1=0.0)
280	chr9@125213369@125213522@RABEPK/ENSG00000136933.16@0@+	-0.14	-0.14		-0.14	0	HsaEX0051774	Alternative protein isoforms (Ref)	CCTTGACTGTCCCTGGAGACA	61.104	TAGCTGGTTTCCAATGGCTGC	61.228	245	398	PF0764610=Kelch_2=PD(20.8=21.2),PF134151=Kelch_3=PU(46.9=44.2)
281	chrX@71284983@71285097@NONO/ENSG00000147140.15@0@+	-0.13	-0.15		-0.14	0.01	HsaEX0043337	5' UTR/ncRNA	GAGCTCCGTCGTCTCGTTTC	60.794	CCTGTTGCCCATTTGCAGGTA	61.165	253	367	Unkown
282	chr5@72331257@72331375@PTCD2/ENSG00000049883.14@0@+		-0.15	-0.14	-0.14	0	HsaEX0050740	ORF disruption upon sequence exclusion	AACTTGAAAAAGAAACTGACCCAGA	59.285	TCAAAATATTGAATGATGTGGAGTCT	57.187	162	280	PF100374=MRP-S27=FE(21.1=100)
283	chr9@4286037@4286523@GLIS3/ENSG00000107249.21@0@-		-0.16	-0.11	-0.14	0.02	HsaEX0027638	Alternative protein isoforms (Ref, Alt. ATG)	AGCAGGGGAGAATGAGCTGAT	60.976	TGTTGCAGCTGCCTTTTCCAA	61.573	358	844	NO
284	chr19@40617099@40617225@LTBP4/ENSG00000090006.17@0@+		-0.11	-0.17	-0.14	0.03	HsaEX0036952	ORF disruption upon sequence exclusion	ATGGTCCCGAGATTTGTGGAG	59.79	CAGAAGTTCGTGGGGGAACAC	61.146	255	380	PF0764510=EGF_CA=PU(72.5=96.7)
285	chr1@71065677@71065752@ZRANB2/ENSG00000132485.12@0@-	-0.15		-0.14	-0.14	0.01	HsaEX0074528	Alternative protein isoforms (No Ref, Alt. Stop)	GGCTCTTCTTCCCCACGAAAA	60.545	GGAACCAGAATGGGATGATCCA	59.825	177	252	NO
286	chr2@75522364@75522487@EVA1A/ENSG00000115363.13@0@-		-0.17	-0.11	-0.14	0.03	HsaEX0024196	5' UTR/ncRNA	TCCGCCCCTCAGTGATCAG	61.06	TGAGACAAAGGAATAGGCCGC	60.407	245	368	Unkown
287	chr1@6820180@6820250@CAMTA1/ENSG00000171735.18@0@+	-0.15	-0.18	-0.1	-0.14	0.03	HsaEX0012299	ORF disruption upon sequence exclusion	CGAGGAGGAGGAGGATGTGG	61.112	TCATTAGTGTTCCAGCGGTGC	60.944	177	247	NO
288	chr7@44760150@44760228@ZMIZ2/ENSG00000122515.14@0@+	-0.13	-0.18	-0.1	-0.14	0.03	HsaEX0072863	Alternative protein isoforms (Ref)	CCTTCCTACCCTGGGCACAG	61.915	GGTGACATGTAAGGGACGCTG	61.007	182	260	NO
289	chr7@48580223@48580374@ABCA13/ENSG00000179869.14@0@+	-0.15	-0.13		-0.14	0.01	.	Unkown	Unkown	Unkown	Unkown	Unkown	Unkown	Unkown	Unkown
290	chr8@22591550@22591668@AC037459.4/ENSG00000248235.6@0@+		-0.18	-0.1	-0.14	0.04	.	Unkown	Unkown	Unkown	Unkown	Unkown	Unkown	Unkown	Unkown
291	chr18@31638643@31638760@B4GALT6/ENSG00000118276.11@0@-	-0.12	-0.16	-0.14	-0.14	0.01	.	Unkown	Unkown	Unkown	Unkown	Unkown	Unkown	Unkown	Unkown
292	chr17@58732483@58732544@RAD51C/ENSG00000108384.14@0@+	-0.11	-0.17		-0.14	0.03	.	Unkown	Unkown	Unkown	Unkown	Unkown	Unkown	Unkown	Unkown
293	chr17@8175958@8176026@TMEM107/ENSG00000179029.14@0@-	-0.13		-0.15	-0.14	0.01	.	Unkown	Unkown	Unkown	Unkown	Unkown	Unkown	Unkown	Unkown
294	chr6@57961151@57961224@LINC00680/ENSG00000215190.8@0@-	-0.14		-0.14	-0.14	0	.	Unkown	Unkown	Unkown	Unkown	Unkown	Unkown	Unkown	Unkown
295	chr12@53467804@53467843@PCBP2/ENSG00000197111.15@0@+	-0.17	-0.1	-0.15	-0.14	0.03	.	Unkown	Unkown	Unkown	Unkown	Unkown	Unkown	Unkown	Unkown
296	chr6@41070075@41070134@OARD1/ENSG00000124596.16@0@-		-0.17	-0.11	-0.14	0.03	HsaEX0011225	ORF disruption upon sequence exclusion	TGGAGGGGTGCAAGAACTTTT	60.063	GGCATGGAGAGGTCAGTGACT	61.513	139	198	PF0166116=Macro=FE(17.9=100)
297	chr7@73736928@73737110@ABHD11/ENSG00000106077.18@0@-		-0.12	-0.16	-0.14	0.02	HsaEX0000594	Alternative protein isoforms (No Ref, Alt. Stop)	GAAAGCACAGGTGTCTCCCAC	61.148	TAGACCAGGAAGCCTCGGATG	61.03	258	440	PF126972=Abhydrolase_6=FE(24.9=100)
298	chr8@144099080@144099205@SHARPIN/ENSG00000179526.16@0@-		-0.11	-0.17	-0.14	0.03	HsaEX0058132	Alternative protein isoforms (No Ref, Alt. Stop)	TACTTGCTGTCAGCTCCTCGA	60.887	TTGTAACCTGTGGGGGAGGAG	61.114	244	369	NO
299	chr16@1501419@1501499@TELO2/ENSG00000100726.14@0@+		-0.14	-0.16	-0.15	0.01	HsaEX0064447	ORF disruption upon sequence exclusion	TGATCGTGGCAGAGGTCGTTA	61.223	CTGTCCAGGTCCGAGTCAGAG	61.554	173	253	NO
300	chr16@1786756@1786955@NUBP2/ENSG00000095906.16@0@+		-0.16	-0.14	-0.15	0.01	HsaEX0044120	ORF disruption upon sequence exclusion	GTCAGGCACATCATCCTGGTC	60.745	GTGGTGACCACGAGGGCC	62.7	247	446	PF136141=AAA_31=PD(58.4=67.2)
301	chr1@31755998@31756815@ADGRB2/ENSG00000121753.12@0@-		-0.18	-0.12	-0.15	0.03	HsaEX0007578	ORF disruption upon sequence exclusion	GGCTGCAGCTACCTACCCT	61.067	CTGTCTGCGCCATGTATAGCC	61.203	200	1017	NO
302	chr7@77349350@77349404@GSAP/ENSG00000186088.15@0@-	-0.13		-0.16	-0.15	0.01	HsaEX0047662	Alternative protein isoforms (Ref)	TTGCCACATTCCTCAGTGCTC	60.884	CCACTCTCTCCTGACCACACT	60.825	141	195	NO
303	chr7@93114794@93114895@SAMD9/ENSG00000205413.7@0@-		-0.15	-0.15	-0.15	0	HsaEX0056170	5' UTR/ncRNA	AAAGAGATGGTTTTCCCCACA	57.389	TAGCTGGTCCATGTGTGATGC	60.407	253	354	Unkown
304	chrX@124021366@124021431@STAG2/ENSG00000101972.18@0@+	-0.19	-0.1		-0.15	0.05	HsaEX0062176	5' UTR/ncRNA	ATTGGCATCGATCTCTCCATCC	60.027	TCAGTTGGTATTTCTGGAGCTGC	60.87	167	232	Unkown
305	chr7@65970281@65970366@GUSB/ENSG00000169919.16@0@-	-0.12	-0.2	-0.14	-0.15	0.03	HsaEX0029119	ORF disruption upon sequence exclusion	GAAGTGGTGCGTAGGGACAAG	60.94	CTGAATCAACTCCAGGTGCCC	60.952	176	261	PF0283612=Glyco_hydro_2_C=FE(10.0=100)
306	chr12@6849322@6849429@CDCA3/ENSG00000111665.11@0@-	-0.17	-0.12		-0.15	0.02	HsaEX0014134	Alternative protein isoforms (Ref, Alt. Stop)	GGACCCTGAGACTCCCAGATC	61.032	TGGGAAAGAAGGGGTGAGAGG	61.116	255	362	NO
307	chr9@136445051@136445111@SEC16A/ENSG00000148396.18@0@-	-0.19		-0.11	-0.15	0.04	HsaEX0056829	Alternative protein isoforms (Ref)	CGTCACTCCCTGGCTCTGAA	61.536	CCAGCTGAGCAGGGTTGTAGA	61.783	132	192	NO
308	chr14@21087319@21087463@ARHGEF40/ENSG00000165801.9@0@+	-0.18		-0.13	-0.15	0.03	HsaEX0005713	Alternative protein isoforms (Ref)	AGCTCCGAGTGCAGCAGAT	61.358	AGCCCTAAGATCCCTCGACTG	60.756	226	370	NO
309	chr2@36396613@36396787@CRIM1/ENSG00000150938.9@0@+	-0.18	-0.12		-0.15	0.03	HsaEX0017236	Alternative protein isoforms (Ref)	ACTCCCTCACCGAGTACGAAG	60.95	GCTTCCCTGAGGCTTTTGACA	60.819	243	417	NO
310	chr12@32738263@32738296@DNM1L/ENSG00000087470.17@0@+	-0.11	-0.12	-0.23	-0.15	0.05	HsaEX0020452	Alternative protein isoforms (No Ref)	AGGAGAAACAGGCTAGCCAGA	60.553	CTCTCCAGTTGCCTGTGGTTG	61.15	115	148	NO
311	chr16@28981900@28982056@SPNS1/ENSG00000169682.17@0@+	-0.12	-0.17	-0.16	-0.15	0.02	HsaEX0061466	Alternative protein isoforms (Ref)	CACTCAGATTTGCCACCCCTG	61.224	TAAGTGGCCACGATGCTACCA	61.51	254	410	PF0769011=MFS_1=FE(14.1=100)
312	chr20@35632162@35632234@CPNE1/ENSG00000214078.12@0@-	-0.15		-0.14	-0.15	0	HsaEX0016983	Alternative protein isoforms (Ref)	ATTGTGTCCAGCCAGGTACT	58.638	AGATCTGTACACCAGGTGCCA	60.831	153	225	PF0016825=C2=PU(13.5=50.0)
313	chr9@96336716@96336784@SLC35D2/ENSG00000130958.11@0@-		-0.14	-0.16	-0.15	0.01	HsaEX0059430	ORF disruption upon sequence exclusion	ACGGAGTACTTTTCTACAATGCCT	60.02	CTTGATGGCTCCAACCACTGC	61.822	159	227	PF0315111=TPT=FE(15.4=100)
314	chr9@19336685@19336832@DENND4C/ENSG00000137145.20@0@+		-0.15	-0.15	-0.15	0	HsaEX0019205	Alternative protein isoforms (No Ref)	GTAGTCTTGGAGAGCCCGTGG	62.163	ATCAATTCTCTTGCTGCCTGT	57.917	242	389	NO
315	chr19@3456549@3456635@NFIC/ENSG00000141905.17@0@+	-0.15	-0.19	-0.11	-0.15	0.03	HsaEX0042741	Alternative protein isoforms (No Ref, Alt. Stop)	CTACGACGTCCATCCTACCCC	61.42	GGCGAGGGAAGAAGACCTTTG	60.946	182	268	PF0085913=CTF_NFI=PD(2.8=35.3),PF0465211=DUF605=PD(3.2=70.6)
316	chr15@45592134@45592276@BLOC1S6/ENSG00000104164.10@0@+	-0.14	-0.2	-0.11	-0.15	0.04	HsaEX0048195	ORF disruption upon sequence exclusion	TTTTTCGCCCCCGTCACTTC	61.168	TCTCTTGTTCCAGTGTGTCTAACA	59.596	252	394	PF0028516=Citrate_synt=FE(33.3=100),PF147121=Snapin_Pallidin=PU(28.0=54.2)
317	chr19@15428109@15428508@WIZ/ENSG00000011451.17@0@-	-0.2	-0.1		-0.15	0.05	HsaEX0071548	Alternative protein isoforms (No Ref)	AACAAAGCCATCAAGTCGCCT	60.819	GAGCCATTGACGTACCACTCG	61.062	350	749	PF138941=zf-C2H2_4=WD(100=19.4)
318	chr20@13559007@13559114@TASP1/ENSG00000089123.15@0@-	-0.11		-0.2	-0.15	0.04	HsaEX0063700	ORF disruption upon sequence exclusion	TTTTAGTTGGAGAAGGAGCCTACA	59.404	CCAACTCTCCCCGGATGTTTC	60.679	194	301	PF0111213=Asparaginase_2=FE(11.5=100),PF0227412=Amidinotransf=FE(50.7=100)
319	chr1@9756480@9756510@CLSTN1/ENSG00000171603.16@0@-	-0.14	-0.22	-0.11	-0.15	0.05	HsaEX0015793	Alternative protein isoforms (Ref)	ACAGAGAACGACAACACCGTG	60.801	GGGACATTCTGCCCGTGAATT	60.955	116	146	NO
320	chr7@50755886@50756056@GRB10/ENSG00000106070.17@0@-	-0.14	-0.15		-0.15	0.01	HsaEX0028547	5' UTR/ncRNA	GGTGGAGCCCAAAGTTTCCG	61.524	GCAAAAAGGAATCTGGGCAGC	60.674	252	422	Unkown
321	chr2@73950584@73950732@DGUOK/ENSG00000114956.19@0@+	-0.16	-0.17	-0.13	-0.15	0.02	HsaEX0019478	ORF disruption upon sequence exclusion	CCTGCACTGCCCAAAGTCTTG	62.022	ATCATTGACATCCAACACCAGCA	60.815	242	390	PF0171214=dNK=FE(31.0=100)
322	chr15@49019417@49019552@SECISBP2L/ENSG00000138593.8@0@-	-0.12	-0.18		-0.15	0.03	HsaEX0057004	Alternative protein isoforms (Ref)	GTGGTGTAAATTGGTCCAATGT	57.135	TTTGTTGAATATTCTCATCCTTAGCA	57.194	180	315	NO
323	chr10@110907679@110907836@BBIP1/ENSG00000214413.7@0@-	-0.18		-0.12	-0.15	0.03	HsaEX0042145	ncRNA	TCTTCTGTATGCTTGAGTCAAGA	57.271	AGAACTTCCCGGAACATTGACT	59.628	155	312	NO
324	chr11@43892040@43892129@ALKBH3/ENSG00000166199.12@0@+	-0.12	-0.18		-0.15	0.03	HsaEX0003743	ORF disruption upon sequence exclusion	TGACGTGAAAGAAGCTGACTGG	60.803	CGCTGTCCTTCTCATTGCGAT	61.071	183	272	PF135321=2OG-FeII_Oxy_2=FE(15.5=100)
325	chr19@40365717@40365930@PLD3/ENSG00000105223.19@0@+		-0.16	-0.14	-0.15	0.01	HsaEX0048186	5' UTR/ncRNA	CCGCCCGAAGCTAGCAAG	60.892	TCCTGGTACATCAGTTTAGGCT	58.549	221	434	Unkown
326	chr17@76729689@76729794@METTL23/ENSG00000181038.13@0@+	-0.13	-0.22	-0.11	-0.15	0.04	HsaEX0009842	Alternative protein isoforms (Ref, Alt. ATG)	CTTCTTGCCGTCAGGTGCTAC	61.268	ATTCCTGGAAGGCTCACTCCA	60.837	252	357	PF102944=Methyltransf_16=PU(19.0=96.4)
327	chr21@25997359@25997416@APP/ENSG00000142192.20@0@-	-0.15	-0.14		-0.15	0	HsaEX0005197	Alternative protein isoforms (Ref)	CCCCATTCTTTTACGGCGGAT	60.749	CATCCCCAGGTGTCTCGAGAT	61.032	147	204	PF129252=APP_E2=PU(0.5=5.0)
328	chr9@115057152@115057425@TNC/ENSG00000041982.15@0@-	-0.14	-0.17		-0.15	0.02	.	Unkown	Unkown	Unkown	Unkown	Unkown	Unkown	Unkown	Unkown
329	chr19@49861607@49861695@PNKP/ENSG00000039650.9@0@-		-0.19	-0.11	-0.15	0.04	.	Unkown	Unkown	Unkown	Unkown	Unkown	Unkown	Unkown	Unkown
330	chr6@85677794@85677899@SNHG5/ENSG00000203875.10@0@-	-0.23	-0.1	-0.12	-0.15	0.06	.	Unkown	Unkown	Unkown	Unkown	Unkown	Unkown	Unkown	Unkown
331	chr17@7015773@7015875@C17orf49/ENSG00000258315.5@0@+	-0.15	-0.16		-0.16	0.01	HsaEX0009757	Alternative protein isoforms (Ref)	CCCCAGGTCGGAGAGATCTTC	61.367	GACACTGGAGCTGCTGGGAG	62.519	252	354	PF139211=Myb_DNA-bind_6=PU(53.4=88.6);
332	chrX@48981794@48981872@GRIPAP1/ENSG00000068400.13@0@-	-0.14	-0.2	-0.13	-0.16	0.03	HsaEX0028727	Alternative protein isoforms (Ref)	GACTCTCCAGCAGACAGTGGA	61.162	GCTAATGGTCTTCAGGTGGCA	60.34	178	256	NO
333	chr11@102209516@102209564@YAP1/ENSG00000137693.13@0@+	-0.17	-0.18	-0.14	-0.16	0.02	HsaEX0071941	Alternative protein isoforms (Ref)	CTCCAACCAGCAGCAACAGAT	60.885	CACCATCCTGCTCCAGTGTTG	61.218	134	182	NO
334	chr2@74549368@74549583@LOXL3/ENSG00000115318.11@0@-	-0.2	-0.11		-0.16	0.04	HsaEX0036161	ORF disruption upon sequence exclusion	TGGACAACTTGAGCTGCAGTG	61.081	CTTCTCGAGCACTCCCGAAG	60.179	306	521	PF0053013=SRCR=PU(48.5=68.1)
335	chr19@805512@805569@PTBP1/ENSG00000011304.17@0@+	-0.16	-0.16		-0.16	0	HsaEX0050725	Alternative protein isoforms (Ref)	CCTCGCTGGACCAGACCAT	61.362	CTCTGGGTTGAGGTTGCTGAC	60.88	182	260	NO
336	chr4@94996039@94996134@BMPR1B/ENSG00000138696.10@0@+	-0.13	-0.19		-0.16	0.03	HsaEX0008238	5' UTR/ncRNA	GGTGGAGTTCAGCCTACTCTT	59.097	ACAACGCAAGACCTTTGGACG	61.67	183	278	Unkown
337	chr4@13369870@13369965@RAB28/ENSG00000157869.14@0@-		-0.16	-0.15	-0.16	0.01	HsaEX0051611	Alternative protein isoforms (No Ref, Alt. Stop)	AATCGAGTGTGCTTTGTGGCT	60.815	GTGAAGGGCAGCCAGAACTAT	60.065	168	263	NO
338	chr5@103025130@103025334@PAM/ENSG00000145730.20@0@+	-0.18	-0.18	-0.11	-0.16	0.04	HsaEX0045320	Alternative protein isoforms (Ref)	Unkown	Unkown	Unkown	Unkown	Unkown	Unkown	PF046447=Motilin_ghrelin=WD(100=18.8)
339	chr2@73938909@73939022@DGUOK/ENSG00000114956.19@0@+	-0.21	-0.16	-0.12	-0.16	0.04	HsaEX0019475	ORF disruption upon sequence exclusion	GAGCACCCTTCAGTTCCATGG	60.952	AGTTTCTCAGGGAAGGGCTCC	61.459	242	355	PF134011=AAA_22=FE(25.2=100)
340	chr11@19142977@19143123@ZDHHC13/ENSG00000177054.13@0@+	-0.1	-0.23		-0.16	0.06	HsaEX0072443	ORF disruption upon sequence exclusion	CCAGCAGGAAGTGGGAGAAGA	61.451	ATCCAGTCTGTTGTTAATAGCAGCC	61.148	242	388	PF127962=Ank_2=PU(21.4=30.6)
341	chr17@75267745@75267901@MIF4GD/ENSG00000125457.13@0@-	-0.11		-0.2	-0.16	0.05	HsaEX0039288	Alternative protein isoforms (Ref)	ATCCGGGTGCTGTGGACTT	61.224	TCCTCCTCCTTGCTCAAACTGT	61.293	202	358	PF0285414=MIF4G=FE(26.6=100),PF113513=DUF3154=FE(51.5=100)
342	chr3@28263290@28263380@CMC1/ENSG00000187118.12@0@+	-0.14	-0.19		-0.16	0.03	HsaEX0015861	Alternative protein isoforms (Ref)	AAAGGGCCCGTGTTTCTGTTG	61.632	CCAGAGTTCTTGCAACATTTGGT	59.931	180	270	PF097714=Tmemb_18A=PU(54.5=96.8),PF085835=Cmc1=PU(24.6=54.8)
343	chr11@64224800@64224970@TRPT1/ENSG00000149743.13@0@-	-0.16		-0.16	-0.16	0	HsaEX0067441	ORF disruption upon sequence exclusion	GCTGTCCAAGGCTCTGTCCTA	61.51	ACTGATGATACCGGGGTCTCC	60.758	242	412	PF0188511=PTS_2-RNA=FE(30.1=100)
344	chr17@5428070@5428211@RPAIN/ENSG00000129197.14@0@+	-0.15	-0.17		-0.16	0.01	HsaEX0055410	Alternative protein isoforms (Ref)	CATGGCTGTGCTGGAGGAAAT	60.959	ACCTGCGTCACAAAAGACCAA	60.681	246	387	PF147681=RPA_interact_C=FE(55.4=100)
345	chr19@49355302@49355419@TEAD2/ENSG00000074219.13@0@-	-0.11	-0.28	-0.11	-0.16	0.08	HsaEX0064373	Alternative protein isoforms (Ref)	GTTTCTAGTCACATCCAGGTTTTG	57.998	GGGGCCCAGATCCTCCAG	61.174	106	214	PF0128513=TEA=PU(20.7=96.0)
346	chr2@1687631@1687703@PXDN/ENSG00000130508.10@0@-	-0.22	-0.12	-0.14	-0.16	0.04	HsaEX0051382	Alternative protein isoforms (Ref)	AGATCAAGAGGATACCTAGTGGAGC	60.985	AGCCTCTCGAGCTTCGGG	61.144	127	199	PF138551=LRR_8=FE(39.3=100)
347	chr5@140496519@140497278@ANKHD1-EIF4EBP3/ENSG00000254996.5@0@+	-0.16	-0.2	-0.13	-0.16	0.03	HsaEX0004216	Alternative protein isoforms (Ref)	GTGCCACGTGTGCCAACG	62.606	TGTGCATCAATGTCAACTGAAGGA	60.987	248	1007	NO
348	chr21@36057383@36057477@SETD4/ENSG00000185917.13@0@-	-0.14	-0.17		-0.16	0.02	HsaEX0057474	Alternative protein isoforms (No Ref, Alt. ATG)	AGCATGCAGAAAGGAAAAGGGA	60.491	CTGGAAAACAAGCAGGCGC	60.372	172	266	NO
349	chr5@171914342@171914405@FBXW11/ENSG00000072803.17@0@-		-0.17	-0.15	-0.16	0.01	HsaEX0025363	Alternative protein isoforms (No Ref)	AGGACAAGACCATCGAGCTCA	60.893	TGATCTGATTCAGACCACTGGT	58.824	139	202	PF085265=PAD_N=FE(30.3=100)
350	chr22@17696140@17696210@BCL2L13/ENSG00000099968.17@0@+	-0.13	-0.19		-0.16	0.03	HsaEX0007900	ORF disruption upon sequence exclusion	CAGGCTTTGACCGTCACACTT	61.08	AGCAAAACCAGAGGCACCAAA	60.964	168	238	PF0045214=Bcl-2=FE(23.7=100)
351	chr12@49330144@49330573@TROAP/ENSG00000135451.12@0@+	-0.12		-0.19	-0.16	0.03	.	Unkown	Unkown	Unkown	Unkown	Unkown	Unkown	Unkown	Unkown
352	chr19@49667018@49667161@BCL2L12/ENSG00000126453.9@0@+		-0.17	-0.14	-0.16	0.02	.	Unkown	Unkown	Unkown	Unkown	Unkown	Unkown	Unkown	Unkown
353	chr7@156833752@156833792@LMBR1/ENSG00000105983.19@0@-		-0.15	-0.16	-0.16	0.01	.	Unkown	Unkown	Unkown	Unkown	Unkown	Unkown	Unkown	Unkown
354	chr3@9918499@9918609@IL17RC/ENSG00000163702.18@0@+	-0.14		-0.17	-0.16	0.01	HsaEX0031371	ORF disruption upon sequence inclusion	GCTCCTCCACACACAGACAGT	61.977	GTACCTCACTCCCTAGGGCAG	61.03	254	364	PF150371=IL17_R_N=PD(11.1=8.1),PF150371=IL17_R_N=FE(27.1=100)
355	chr14@88596733@88596808@ZC3H14/ENSG00000100722.18@0@+	-0.15	-0.17		-0.16	0.01	HsaEX0072239	Alternative protein isoforms (Ref)	GACACTTCCAGTTGCTCCCAG	60.88	GGTTTCTGTGCCACACTCAGT	60.747	177	252	PF125073=HCMV_UL139=PD(11.5=46.2)
356	chr2@127051153@127051243@BIN1/ENSG00000136717.14@0@-	-0.2	-0.14	-0.14	-0.16	0.03	HsaEX0008097	Alternative protein isoforms (Ref)	TGCAAAAGGGAACAAGAGCCC	61.37	CACAGTTGCTGGGAAGGTCTC	60.88	178	268	NO
357	chr1@243330539@243330692@SDCCAG8/ENSG00000054282.15@0@+	-0.21	-0.1		-0.16	0.06	HsaEX0056730	Alternative protein isoforms (Ref)	AAAGCTGGACATTTCCCCACG	61.159	CTCAGATTCGCCCAGCAGTTC	61.338	242	395	NO
358	chr8@104531906@104531963@LRP12/ENSG00000147650.11@0@-	-0.2	-0.11		-0.16	0.05	HsaEX0036405	Alternative protein isoforms (Ref)	CTGTCGCTGGAGCACAAAAGA	61.142	CCTGGGCTTGTGATTATGCCA	60.686	132	189	NO
359	chr16@4877384@4877474@UBN1/ENSG00000118900.14@0@+	-0.11		-0.21	-0.16	0.05	HsaEX0068898	Alternative protein isoforms (Ref)	AAAGCAGGGGTCTCCAAGGAT	61.124	TGATTCCACCCAGACCCAAGT	61.05	167	257	NO
360	chr14@22908332@22908380@RBM23/ENSG00000100461.17@0@-	-0.15	-0.17		-0.16	0.01	HsaEX0052656	Alternative protein isoforms (Ref)	GCAATGAGACCAGTGGAAGCA	60.884	CATGTCGACGATCCCAGCTAC	60.601	144	192	PF128712=PRP38_assoc=FE(19.0=100),PF074206=DUF1509=FE(17.8=100)
361	chr8@28846746@28846809@INTS9/ENSG00000104299.14@0@-	-0.21		-0.11	-0.16	0.05	HsaEX0031958	Alternative protein isoforms (Ref)	GCTGTCCAATCTTCCTGGCTG	61.286	GGTGTGCTCGGTGATGTATGG	61.074	145	208	NO
362	chr6@33321718@33321974@DAXX/ENSG00000204209.10@0@-	-0.14	-0.25	-0.1	-0.16	0.06	HsaEX0018539	Alternative protein isoforms (Ref, Alt. ATG)	CGGAAACTCTGTGACTTCCGG	60.935	GTAGACATAGAGCTTGGCTGGC	60.805	293	549	PF0334410=Daxx=PU(9.2=98.6)
363	chr6@13961479@13961562@RNF182/ENSG00000180537.12@0@+	-0.22		-0.11	-0.16	0.06	HsaEX0053989	5' UTR/ncRNA	CTCAGCGCCGTAGAGACAAAG	61.059	CATCCCTGGAAATGCAGCCAA	61.236	177	260	Unkown
364	chr5@80427491@80427545@ZFYVE16/ENSG00000039319.16@0@+		-0.21	-0.12	-0.17	0.05	HsaEX0072729	5' UTR/ncRNA	GGGGTAGCTCTTCACTCCTCA	60.62	CCAAGTCACTGACAGCTGCTT	60.813	147	201	Unkown
365	chr14@103692358@103692425@KLC1/ENSG00000126214.21@0@+	-0.16		-0.18	-0.17	0.01	HsaEX0009422	Alternative protein isoforms (No Ref, Alt. Stop)	GTTCACAAACAGAGGGTGGCA	61.022	TGCTGCTGTCGTTTTCCACAA	61.284	167	234	PF144041=Strep_pep=PU(51.2=91.3)
366	chr2@241755848@241756014@D2HGDH/ENSG00000180902.16@0@+	-0.12	-0.22	-0.18	-0.17	0.04	HsaEX0018398	Alternative protein isoforms (No Ref, Alt. Stop)	CATGACGCTGAGAAGCTGGG	61.088	AGGACGTCCCTCTTCCTGAAG	60.893	247	413	PF0291314=FAD-oxidase_C=FE(22.7=100)
367	chr19@45079906@45080029@GEMIN7/ENSG00000142252.10@0@+	-0.19	-0.15		-0.17	0.02	HsaEX0027311	5' UTR/ncRNA	GGACCTCGGTGAGTACAAGGT	61.164	TGGGACACTCCTGGATTTCAG	59.37	250	373	Unkown
368	chr1@241849111@241849216@EXO1/ENSG00000174371.16@0@+	-0.18	-0.15		-0.17	0.01	HsaEX0023418	5' UTR/ncRNA	TTGTTACCTCGAGTGCCACATG	60.87	GCAATCCCTGTATCCCCATGG	60.549	242	347	Unkown
369	chr5@103183233@103183407@PPIP5K2/ENSG00000145725.19@0@+	-0.14		-0.19	-0.17	0.02	HsaEX0030034	Alternative protein isoforms (Ref)	AATGAAGGCAGGAGACCTTTT	57.467	AGGATTCTGCTTCTGTTCCACA	59.627	234	408	NO
370	chr15@45603099@45603187@BLOC1S6/ENSG00000104164.10@0@+	-0.19	-0.15		-0.17	0.02	HsaEX0048196	ORF disruption upon sequence exclusion	TGACACTTCTCCAGATGAAGGGT	61.015	TCACCAACTTGGCATGATAGTGT	60.245	172	260	PF0028516=Citrate_synt=FE(20.6=100),PF147121=Snapin_Pallidin=FE(31.2=100)
371	chr9@127405419@127405565@SLC2A8/ENSG00000136856.17@0@+		-0.16	-0.18	-0.17	0.01	HsaEX0059312	Alternative protein isoforms (No Ref, Alt. Stop)	GTCTCTGCACAGCCTGTTGAT	60.61	GAGTCACAGGCTTGCTCCATC	61.011	251	397	PF0008319=Sugar_tr=FE(22.7=100)
372	chr11@12675408@12675561@TEAD1/ENSG00000187079.14@0@+	-0.14	-0.2		-0.17	0.03	HsaEX0064362	5' UTR/ncRNA	CCGAAGTTTGCCTCGGACTC	61.015	GGATAGATAGCCAGGGCCTCC	61.245	257	410	Unkown
373	chr1@228108954@228109021@MRPL55/ENSG00000162910.18@0@-	-0.18	-0.17		-0.17	0	HsaEX0040161	5' UTR/ncRNA	CAGTGACGTCGTGGGCTG	60.735	CCTTGGACTTCTCAGAACCGC	60.942	173	240	Unkown
374	chr7@140037714@140037856@PARP12/ENSG00000059378.12@0@-		-0.13	-0.2	-0.17	0.03	HsaEX0045578	ORF disruption upon sequence exclusion	TAACGCCATGACTTACGGTGC	61.003	CAGGTTTGCATGGTCGTCACA	61.413	242	384	NO
375	chr5@146251710@146251875@RBM27/ENSG00000091009.7@0@+		-0.19	-0.16	-0.17	0.01	HsaEX0052680	Alternative protein isoforms (Ref)	TGATAAACAGCCGTGACCAGC	60.944	TCCATATCTCCAGATGTTAGGCCA	60.698	247	412	NO
376	chr1@161323613@161323670@SDHC/ENSG00000143252.14@0@+		-0.16	-0.17	-0.17	0.01	HsaEX0056760	Alternative protein isoforms (Ref)	GTCACATGACACCCCCAACC	60.894	CTTTGGCCGTGGTTCCCAAAG	62.293	147	204	PF0112717=Sdh_cyt=PU(10.1=60.0)
377	chr19@49812250@49812335@FUZ/ENSG00000010361.13@0@-	-0.16		-0.19	-0.17	0.01	HsaEX0026630	ORF disruption upon sequence exclusion	TCCCGTTCTCTGTCATCGGTT	61.163	CCACGTTGCGGATATTGGTCA	61.01	167	252	PF078326=Bse634I=FE(36.4=100)
378	chr17@75892010@75892185@TRIM65/ENSG00000141569.10@0@-	-0.22	-0.12		-0.17	0.05	HsaEX0067174	ORF disruption upon sequence exclusion	ATACAGCACACGACAGCACTG	60.937	CTGACGACAGTGCTTCACCTG	61.197	257	432	NO
379	chr12@56160625@56160670@MYL6/ENSG00000092841.18@0@+	-0.26	-0.15	-0.11	-0.17	0.06	HsaEX0040980	Alternative protein isoforms (Ref, Alt. Stop)	AGAAGTAGAGATGCTGGTGGC	59.516	ATTCACACAGGGAAAGGCACG	61.153	134	179	PF134991=EF-hand_7=PD(3.6=50.0)
380	chr11@65540012@65540153@LTBP3/ENSG00000168056.14@0@-	-0.22	-0.14	-0.16	-0.17	0.03	HsaEX0036935	Alternative protein isoforms (Ref)	CGTGGACGAGTGCCTGGA	61.681	CAGCAGCAGTCGTCGAAGG	61.091	243	384	PF0764510=EGF_CA=WD(100=83.3)
381	chr20@36173763@36173954@EPB41L1/ENSG00000088367.20@0@+	-0.1	-0.24		-0.17	0.07	HsaEX0022627	Alternative protein isoforms (Ref, Alt. ATG)	TCGGCATCCATCAGCGGG	62.24	TTCTTGGCAATCTTCTGGGGC	60.892	256	447	NO
382	chr9@71947005@71947112@C9orf85/ENSG00000155621.14@0@+		-0.12	-0.22	-0.17	0.05	HsaEX0011742	ORF disruption upon sequence exclusion	ACAGAAGCGTCAATTCCTGGG	60.612	GCACATGGCCTGCACATTATG	60.537	254	361	PF102174=DUF2039=PD(59.6=94.4)
383	chr3@44932906@44932990@ZDHHC3/ENSG00000163812.13@0@-	-0.11	-0.23		-0.17	0.06	HsaEX0072529	Alternative protein isoforms (Ref)	ATTTCCTTGCACGCCCTCATC	61.29	CCTGGGTCCCAAACATCACTG	60.888	172	256	PF0152915=zf-DHHC=FE(14.5=100)
384	chr13@30621072@30621239@USPL1/ENSG00000132952.11@0@+		-0.22	-0.12	-0.17	0.05	HsaEX0070066	Alternative protein isoforms (Ref, Alt. ATG)	GCAGCAGGAAGGAGGACTCTT	61.788	TCCCTTCTCTCTACAAGCAGGG	60.89	243	410	NO
385	chr7@92244001@92244149@KRIT1/ENSG00000001631.14@0@-	-0.22	-0.11		-0.17	0.06	HsaEX0035034	5' UTR/ncRNA	CCTTCTGGAGTGCATATGTGCC	61.326	TCCCGAGAATTGAGACTGGCA	61.171	252	400	Unkown
386	chr22@50294718@50294778@PLXNB2/ENSG00000196576.14@0@-	-0.17	-0.18		-0.17	0.01	HsaEX0048579	5' UTR/ncRNA	Unkown	Unkown	Unkown	Unkown	Unkown	Unkown	Unkown
387	chr11@121053550@121053732@TBCEL/ENSG00000154114.12@0@+	-0.2	-0.14		-0.17	0.03	HsaEX0063998	Alternative protein isoforms (Ref, Alt. Stop)	AAATTGCTGCTTTCTGCGCTC	60.668	ATGATTGTTGGCCAGGACGAG	60.68	249	431	PF127992=LRR_4=PD(61.4=44.3)
388	chr19@805491@805569@PTBP1/ENSG00000011304.17@0@+	-0.18	-0.16		-0.17	0.01	HsaEX0050725	Alternative protein isoforms (Ref)	CCTCGCTGGACCAGACCAT	61.362	CTCTGGGTTGAGGTTGCTGAC	60.88	182	260	NO
389	chr12@123203249@123203375@MPHOSPH9/ENSG00000051825.14@0@-	-0.13	-0.19	-0.19	-0.17	0.03	HsaEX0039931	Alternative protein isoforms (No Ref)	CCACAGATGTGTCACCAAACCA	61.009	CCACCGGAGAAGCTTTTGTGT	61.085	258	384	NO
390	chr10@72223887@72224056@ANAPC16/ENSG00000166295.8@0@+	-0.21	-0.18	-0.12	-0.17	0.04	HsaEX0004048	Alternative protein isoforms (Ref, Alt. ATG)	GGCTCCGTCTGTTGGGGG	62.41	TGTTTCACCTGTTTAAGCGTGGA	60.932	117	286	PF098834=DUF2110=PU(17.3=18.8)
391	chrX@63516909@63517082@LINC01278/ENSG00000235437.7@0@-	-0.1	-0.23		-0.17	0.07	HsaEX0054680	ncRNA	CAAGAGACCAGCAGCCTGAAC	61.212	AGACTGACAGCGTTACCCTGG	61.77	242	415	Unkown
392	chr2@127977984@127978089@SAP130/ENSG00000136715.17@0@-	-0.16		-0.17	-0.17	0.01	HsaEX0056190	Alternative protein isoforms (Ref)	GCCAAGCATACTCCGGAAGAA	60.407	CCGCTCCAGGAATGGTTGAAA	60.886	242	347	NO
393	chr9@14116207@14116346@NFIB/ENSG00000147862.14@0@-	-0.22	-0.12		-0.17	0.05	HsaEX0042734	ORF disruption upon sequence exclusion	TCAACTCGAACTCCACCTCCA	60.756	GACATTGGCCGGTAAGATGGG	61.085	250	416	PF0085913=CTF_NFI=FE(18.7=100)
394	chr9@14116180@14116346@NFIB/ENSG00000147862.14@0@-	-0.21	-0.14		-0.17	0.03	HsaEX0042734	ORF disruption upon sequence exclusion	TCAACTCGAACTCCACCTCCA	60.756	GACATTGGCCGGTAAGATGGG	61.085	250	416	PF0085913=CTF_NFI=FE(18.7=100)
395	chr3@127575748@127575809@TPRA1/ENSG00000163870.14@0@-	-0.18	-0.16		-0.17	0.01	HsaEX0028376	ORF disruption upon sequence exclusion	TGATGCCCATCTCTCAGCTGA	60.968	CAGTAGGTTGAGCAGTGCCAG	60.943	141	202	PF101604=Tmemb_40=FE(10.5=100),PF041238=DUF373=PD(4.2=33.3)
396	chr6@8417401@8417494@SLC35B3/ENSG00000124786.9@0@-		-0.16	-0.18	-0.17	0.01	HsaEX0059402	Alternative protein isoforms (Ref)	TGGTGCTTATTTCCCTGGCAC	60.891	AGCCAGAACAAAGGAGATTCCA	59.623	170	263	PF084496=UAA=FE(10.2=100)
397	chr2@135641535@135641790@R3HDM1/ENSG00000048991.16@0@+	-0.23		-0.11	-0.17	0.06	HsaEX0051521	Alternative protein isoforms (Ref)	GAAGTACTCGGAACCACGACC	60.402	TAGCTGCTGGTTGTTGAGGTG	60.543	296	551	NO
398	chr10@63264650@63264764@JMJD1C/ENSG00000171988.17@0@-		-0.22	-0.13	-0.17	0.04	.	Unkown	Unkown	Unkown	Unkown	Unkown	Unkown	Unkown	Unkown
399	chr6@85677794@85677868@SNHG5/ENSG00000203875.10@0@-	-0.23		-0.12	-0.17	0.06	.	Unkown	Unkown	Unkown	Unkown	Unkown	Unkown	Unkown	Unkown
400	chr17@47072471@47072559@RP11-156P1.3/ENSG00000262879.5@0@-	-0.19		-0.15	-0.17	0.02	.	Unkown	Unkown	Unkown	Unkown	Unkown	Unkown	Unkown	Unkown
401	chr14@100836041@100836075@MEG3/ENSG00000214548.14@0@+		-0.15	-0.19	-0.17	0.02	.	Unkown	Unkown	Unkown	Unkown	Unkown	Unkown	Unkown	Unkown
402	chr15@82477202@82477298@GOLGA2P10/ENSG00000255769.7@0@-	-0.19	-0.15		-0.17	0.02	.	Unkown	Unkown	Unkown	Unkown	Unkown	Unkown	Unkown	Unkown
403	chr17@59119318@59119495@SKA2/ENSG00000182628.12@0@-	-0.15	-0.16	-0.2	-0.17	0.02	.	Unkown	Unkown	Unkown	Unkown	Unkown	Unkown	Unkown	Unkown
404	chr7@23195838@23195915@NUPL2/ENSG00000136243.16@0@+	-0.18	-0.18		-0.18	0	HsaEX0044440	ORF disruption upon sequence exclusion	GGAAGGAATTGTAAAAGATATGGAGG	57.829	TTAGACTTTTCAGTTCATTTACCCTG	57.609	159	236	NO
405	chr12@103953413@103953534@C12orf73/ENSG00000204954.9@0@-	-0.18	-0.17		-0.18	0	HsaEX0009277	Alternative protein isoforms (No Ref, Alt. Stop)	GCAGAAGTGGTGCACAGGTAC	61.474	GCACCTCCTCTTGCAGTTAGC	61.277	258	379	PF149901=DUF4516=PD(17.8=33.3)
406	chr2@203411284@203411371@ABI2/ENSG00000138443.15@0@+	-0.2	-0.15		-0.18	0.02	HsaEX0000647	Alternative protein isoforms (Ref)	CCCTATAGACGCCCTCCTTCC	61.166	TCTTCTGGAGGAGGAGGAGGT	61.131	167	254	NO
407	chr4@169555719@169555851@NEK1/ENSG00000137601.15@0@-	-0.23		-0.14	-0.18	0.04	HsaEX0042486	Alternative protein isoforms (Ref)	GGCAGTGGAGGGACTATAGCT	60.76	CATATGTCCTTCGGCTCGAGC	60.933	255	387	NO
408	chr9@127732563@127732691@TOR2A/ENSG00000160404.17@0@-		-0.14	-0.22	-0.18	0.04	HsaEX0066557	Alternative protein isoforms (No Ref, Alt. Stop)	CTCCTCCTGGGTGGTATACGG	61.097	AGGAGAAGAGCTGCTCGTCTT	60.891	255	383	NO
409	chr12@122601535@122601625@KNTC1/ENSG00000184445.11@0@+	-0.14	-0.22		-0.18	0.04	HsaEX0034958	Alternative protein isoforms (Ref)	TGGACACAAGCCTCATTTTGGA	60.424	TGCTGTGCCAAAGAATATCAGGT	60.562	181	271	NO
410	chr9@127734298@127734564@TOR2A/ENSG00000160404.17@0@-		-0.16	-0.21	-0.18	0.03	HsaEX0066555	ORF disruption upon sequence exclusion	AACGAGCTCGGGCCTCAC	62.071	CAGGAGGAGCCCAGGAAAGG	61.92	301	567	PF063096=Torsin=FE(69.8=100)
411	chr5@142012287@142012339@GNPDA1/ENSG00000113552.15@0@-	-0.15	-0.21		-0.18	0.03	HsaEX0027909	5' UTR/ncRNA	TGCTGGGGGAACAAAATGTCC	61.101	ACTCGCTCGCCTGAGAATAGT	61.02	145	197	Unkown
412	chr7@30500535@30500681@GGCT/ENSG00000006625.17@0@-		-0.17	-0.19	-0.18	0.01	HsaEX0027388	ORF disruption upon sequence exclusion	GTCACGGGTCCAGATGAGGAG	61.898	TATACTGTGGGGATGGGGGAG	60.133	242	388	PF063337=Med13_C=FE(40.3=100),PF137721=AIG2_2=PU(21.7=36.7)
413	chr5@154950802@154950938@MRPL22/ENSG00000082515.16@0@+	-0.12	-0.24		-0.18	0.06	HsaEX0040112	ORF disruption upon sequence exclusion	GGATACATAACCTGAGGAGCCG	60.029	CAATTTTGCCAAATACCACATCTTGT	59.572	106	224	NO
414	chr2@232574262@232574341@EIF4E2/ENSG00000135930.13@0@+	-0.27	-0.16	-0.12	-0.18	0.06	HsaEX0022024	Alternative protein isoforms (Ref, Alt. Stop)	ACAAAACTCACACCGACAGCA	60.678	GACGTCCCTTCAGTGAGCAAT	60.338	167	246	NO
415	chr1@161160365@161160506@USP21/ENSG00000143258.15@0@+	-0.16		-0.2	-0.18	0.02	HsaEX0069640	5' UTR/ncRNA	GGGACCAACAAAGATGGCGG	61.595	ATTAACAGGTGGCTCTCGGGT	61.178	243	384	Unkown
416	chr17@7327164@7327230@NEURL4/ENSG00000215041.9@0@-	-0.2	-0.16		-0.18	0.02	HsaEX0042620	Alternative protein isoforms (Ref)	CGTCGTGGACCTTTATGGCAA	60.942	CAGACAGCTCCATGTTGGCAA	61.155	179	245	NO
417	chr16@80981805@80981877@CMC2/ENSG00000103121.8@0@-	-0.19	-0.18		-0.18	0.01	HsaEX0009658	Alternative protein isoforms (Ref)	TGCACACTGAAGAATGCAACG	60.003	CTTCTCTCAGCCAAGGCATCG	61.073	178	250	PF085835=Cmc1=FE(32.4=100),PF055016=DUF755=FE(31.9=100)
418	chr17@59880893@59881110@TUBD1/ENSG00000108423.14@0@-	-0.21	-0.15		-0.18	0.03	HsaEX0068309	ORF disruption upon sequence exclusion	CCGGGCTGTTCTTGTTGACAT	61.153	GCTGATGTGCGAGGACTTGAT	60.742	304	521	PF0009120=Tubulin=FE(32.0=100)
419	chr11@64288064@64288214@GPR137/ENSG00000173264.13@0@+	-0.18	-0.17		-0.18	0	HsaEX0028305	Alternative protein isoforms (Ref)	GCTGCTCTTTCTGCTGGTGAA	61.15	AGGCCAAATACCAGGTAGCCT	60.911	243	393	NO
420	chr1@1294717@1294816@ACAP3/ENSG00000131584.18@0@-	-0.18		-0.18	-0.18	0	HsaEX0001815	Alternative protein isoforms (Ref)	GGCACCCTGGATCGTAAGTTC	60.743	CTCGGCCTCAGTGTCCCC	61.776	162	261	NO
421	chr4@2931554@2931663@MFSD10/ENSG00000109736.14@0@-	-0.26	-0.13	-0.15	-0.18	0.06	HsaEX0064539	ORF disruption upon sequence exclusion	CGCCTGGGCCTAGTCTACTTC	61.963	CAAAGGAGTAGAGCAGCAGCC	61.011	186	295	PF0769011=MFS_1=FE(11.5=100)
422	chr11@129893296@129893385@NFRKB/ENSG00000170322.14@0@-	-0.12	-0.3	-0.13	-0.18	0.08	HsaEX0042793	Unkown	AAGGAAATTGACACCTGGCGT	60.479	GAAGGTCCTCGGGCAGACTAA	61.233	170	259	Unkown
423	chr4@39062558@39063035@KLHL5/ENSG00000109790.16@0@+	-0.18	-0.24	-0.11	-0.18	0.05	HsaEX0034863	Alternative protein isoforms (Ref, Alt. ATG)	Unkown	Unkown	Unkown	Unkown	Unkown	Unkown	NO
424	chr19@5684988@5685119@HSD11B1L/ENSG00000167733.13@0@+	-0.12		-0.24	-0.18	0.06	HsaEX0030515	ORF disruption upon sequence exclusion	GGGATGACAACTTCGACCCAG	60.676	CCAGGCTGGTTTTGAACTCCT	60.479	242	373	PF0010620=adh_short=PU(22.6=86.4)
425	chr7@102436201@102436333@ORAI2/ENSG00000160991.15@0@+	-0.24		-0.13	-0.18	0.05	HsaEX0044798	5' UTR/ncRNA	Unkown	Unkown	Unkown	Unkown	Unkown	Unkown	Unkown
426	chr12@6672349@6672532@ZNF384/ENSG00000126746.17@0@-	-0.22		-0.14	-0.18	0.04	HsaEX0073549	Alternative protein isoforms (Ref)	AGTCGGAGATGCAGATCCACT	60.688	TGTGAAGGCTTTCTCACAGCC	60.815	254	437	PF134651=zf-H2C2_2=PD(77.4=38.7),PF134651=zf-H2C2_2=WD(100=41.9),PF134651=zf-H2C2_2=PU(21.4=9.7)
427	chr7@102436229@102436333@ORAI2/ENSG00000160991.15@0@+	-0.24		-0.13	-0.18	0.06	HsaEX0044798	5' UTR/ncRNA	Unkown	Unkown	Unkown	Unkown	Unkown	Unkown	Unkown
428	chr21@33582164@33582246@DONSON/ENSG00000159147.17@0@-	-0.12	-0.1	-0.32	-0.18	0.1	HsaEX0020708	ORF disruption upon sequence exclusion	GCTGAAGACAAAACTTTGCCCC	60.803	CCTCATCACTGATGGCTTGCT	60.408	172	254	NO
429	chr1@39563835@39563922@PABPC4/ENSG00000090621.13@0@-	-0.17	-0.23	-0.15	-0.18	0.04	HsaEX0045162	Alternative protein isoforms (Ref)	GGCTCCAACTGGTAATGCTCC	61.019	AGAGGCTGTATGGCAGGATGA	60.694	183	270	NO
430	chr1@44660173@44660295@TMEM53/ENSG00000126106.13@0@-	-0.12	-0.23		-0.18	0.06	HsaEX0065870	Alternative protein isoforms (Ref, Alt. Stop)	CTCGGCAGAGCTGGACTACA	61.316	CACGTAGCGGTACAGCATGAC	61.383	242	364	PF057059=DUF829=PU(89.3=61.0),PF057059=DUF829=PU(0.5=2.4)
431	chr1@23810735@23810799@HMGCL/ENSG00000117305.14@0@-	-0.15	-0.21		-0.18	0.03	HsaEX0030200	ORF disruption upon sequence exclusion	TGGCATCAACTACCCAGTCCT	60.835	CTTTCATGATCCCTGGGGTGC	61.026	137	201	PF0068214=HMGL-like=FE(8.4=100)
432	chr13@77233155@77233263@MYCBP2/ENSG00000005810.17@0@-	-0.24	-0.12		-0.18	0.06	HsaEX0040930	Alternative protein isoforms (Ref)	CCAGTGCCCGGGGTTAACATT	62.959	GTGAAATCCACAGCTGACTTGGA	61.057	210	318	NO
433	chr1@51756319@51756358@OSBPL9/ENSG00000117859.18@0@+	-0.22	-0.21	-0.1	-0.18	0.05	HsaEX0044962	Alternative protein isoforms (Ref)	CACTGCATTGTGTTGCTGCAG	61.192	GGTAACACAGTCTGGGAAGGC	60.611	116	155	PF112243=DUF3023=PD(5.2=53.8),PF039618=DUF342=FE(11.5=100)
434	chr6@21108400@21108463@CDKAL1/ENSG00000145996.11@0@+	-0.2	-0.16		-0.18	0.02	HsaEX0014358	Alternative protein isoforms (Ref)	TTACCCAAGACCAGGAACTCC	59.017	TGCTCATAGAATTGATTGTGTGCA	59.299	138	201	PF0193815=TRAM=PU(3.2=9.5)
435	chr19@3453762@3453916@NFIC/ENSG00000141905.17@0@+	-0.18	-0.19		-0.18	0	HsaEX0042740	ORF disruption upon sequence exclusion	TACCCACCTCATCTCAACCCC	60.904	GTTTTGTCTTTTTGGCCGGGC	61.404	248	402	PF0085913=CTF_NFI=FE(17.5=100)
436	chr2@109593050@109593119@SEPT10/ENSG00000186522.14@0@-	-0.14	-0.22		-0.18	0.04	HsaEX0057255	Alternative protein isoforms (Ref)	CTGATACAGCCGCTTCACCG	61.148	AGCAGAAACCTTGCTGAATGGA	60.49	167	236	PF0073513=Septin=PU(1.5=60.0)
437	chr1@234463836@234463934@TARBP1/ENSG00000059588.9@0@-	-0.22	-0.16	-0.15	-0.18	0.03	HsaEX0063640	ORF disruption upon sequence exclusion	CATTAATGGATGCGCTTTCAGAGA	59.726	AGAAGCCCATCTATACCCAGGG	60.765	167	265	NO
438	chr3@138209816@138209893@ARMC8/ENSG00000114098.17@0@+	-0.22	-0.15		-0.18	0.03	HsaEX0005942	ORF disruption upon sequence exclusion	GCCTAGCGTTGGCCAATAGTT	61.017	GGCTTTCTGCTTGTTGTTTCCA	60.159	170	247	PF142251=MOR2-PAG1_C=PU(5.3=26.9)
439	chr9@128267193@128267274@GOLGA2/ENSG00000167110.16@0@-	-0.24	-0.12		-0.18	0.06	HsaEX0027950	Alternative protein isoforms (Ref)	TCTGCGACATGTGTCAATGGG	60.945	TCCAACTGATCCGTAATTTCTTGGT	60.514	95	176	PF0157614=Myosin_tail_1=FE(22.2=100)
440	chr19@16377121@16377254@EPS15L1/ENSG00000127527.13@0@-	-0.21		-0.14	-0.18	0.04	HsaEX0022867	Alternative protein isoforms (No Ref, Alt. Stop)	CTTTGCCGACTTCAGCCAGAT	60.948	ATAGACATCTGCACTGCCCCC	61.933	243	376	NO
441	chr14@96560648@96560711@PAPOLA/ENSG00000090060.17@0@+	-0.16	-0.24	-0.13	-0.18	0.05	HsaEX0045441	Alternative protein isoforms (Ref)	CTTCAGGAAATGCAGCAACAA	57.626	GCAGGGAGAGCAGGGATATCA	61.107	148	211	NO
442	chr15@22845145@22845267@NIPA2/ENSG00000140157.14@0@+	-0.12	-0.24		-0.18	0.06	.	Unkown	Unkown	Unkown	Unkown	Unkown	Unkown	Unkown	Unkown
443	chr14@64926006@64926080@CHURC1/ENSG00000258289.7@0@+		-0.21	-0.15	-0.18	0.03	.	Unkown	Unkown	Unkown	Unkown	Unkown	Unkown	Unkown	Unkown
444	chr11@62854887@62854938@SNHG1/ENSG00000255717.6@0@-	-0.23	-0.2	-0.12	-0.18	0.05	.	Unkown	Unkown	Unkown	Unkown	Unkown	Unkown	Unkown	Unkown
445	chr12@122976600@122976767@OGFOD2/ENSG00000111325.16@0@+	-0.19		-0.17	-0.18	0.01	.	Unkown	Unkown	Unkown	Unkown	Unkown	Unkown	Unkown	Unkown
446	chr6@111484743@111484861@TRAF3IP2-AS1/ENSG00000231889.7@0@+	-0.23		-0.13	-0.18	0.05	.	Unkown	Unkown	Unkown	Unkown	Unkown	Unkown	Unkown	Unkown
447	chr19@56471698@56472187@ZNF667/ENSG00000198046.11@0@-	-0.2		-0.16	-0.18	0.02	HsaEX0074151	5' UTR/ncRNA	TTCCAGCCGTCCTCACCTC	61.284	GATTTGGATTTCCCCCGTGCA	61.232	200	689	Unkown
448	chr19@58325274@58325361@LLNLR-245B6.1/ENSG00000283103.1@0@-	-0.17	-0.24	-0.18	-0.19	0.03	.	Unkown	Unkown	Unkown	Unkown	Unkown	Unkown	Unkown	Unkown
449	chr2@131733832@131733952@C2orf27A/ENSG00000197927.12@0@+		-0.2	-0.19	-0.19	0.01	.	Unkown	Unkown	Unkown	Unkown	Unkown	Unkown	Unkown	Unkown
450	chr19@49355311@49355419@TEAD2/ENSG00000074219.13@0@-		-0.24	-0.13	-0.19	0.06	HsaEX0064373	Alternative protein isoforms (Ref)	GTTTCTAGTCACATCCAGGTTTTG	57.998	GGGGCCCAGATCCTCCAG	61.174	106	214	PF0128513=TEA=PU(20.7=96.0)
451	chr17@59131280@59131367@SKA2/ENSG00000182628.12@0@-	-0.16	-0.2	-0.2	-0.19	0.02	.	Unkown	Unkown	Unkown	Unkown	Unkown	Unkown	Unkown	Unkown
452	chr19@49461618@49461800@ALDH16A1/ENSG00000161618.9@0@+		-0.19	-0.18	-0.19	0	HsaEX0003582	ORF disruption upon sequence exclusion	GAGTAATTGGCCTCATCCTGC	58.775	TCCACGACACCCTCCACG	61.3	206	388	PF0017117=Aldedh=FE(28.6=100),PF0017117=Aldedh=PU(0.1=0.0)
453	chr16@3023473@3023530@HCFC1R1/ENSG00000103145.10@0@-	-0.14	-0.24		-0.19	0.05	HsaEX0029335	Alternative protein isoforms (Ref)	AACCCAATGATCCTGCAGCAG	60.959	TGGCCATGTTCTCCTCAGACA	61.11	145	202	PF152261=HPIP=FE(14.3=100)
454	chr3@121719645@121719768@GOLGB1/ENSG00000173230.15@0@-		-0.18	-0.21	-0.19	0.01	HsaEX0028002	Alternative protein isoforms (Ref)	AGTTCTACAGAGATGGAAGAATTTGT	58.315	CTGGTTTCTCTGCTCAGCA	57.38	231	354	NO
455	chr3@3146429@3146563@TRNT1/ENSG00000072756.16@0@+	-0.22	-0.16		-0.19	0.03	HsaEX0067329	ORF disruption upon sequence exclusion	AGAAAGTTAGATTTGTTGGACATGCT	59.509	AAGCCAAGGTTTTTCTCCTCT	57.398	242	436	PF126272=PolyA_pol_RNAbd=PU(93.0=80.3)
456	chr4@108063622@108063663@LEF1/ENSG00000138795.9@0@-		-0.15	-0.23	-0.19	0.04	HsaEX0035610	Alternative protein isoforms (Ref, Alt. Stop)	AGAGGAAGAGAGAGAAACTACAGGA	59.985	CGTGGAGACAGTCTGGGTTTT	60.203	136	177	NO
457	chr15@80098415@80098578@ZFAND6/ENSG00000086666.18@0@+	-0.23	-0.14		-0.19	0.05	HsaEX0072596	5' UTR/ncRNA	TAATAAACAGCGGACGGAGGG	59.863	ACACATGCCATTTGTACGAGGG	61.199	242	405	Unkown
458	chr9@137215406@137215521@NDOR1/ENSG00000188566.11@0@+	-0.16	-0.22		-0.19	0.03	HsaEX0042225	ORF disruption upon sequence exclusion	GTGCTCTGTGACTTCCCGC	61.03	GGCCACACGCTCCTGGAT	62.101	242	357	PF0066715=FAD_binding_1=PD(13.1=74.4)
459	chr17@81934325@81934489@PYCR1/ENSG00000183010.16@0@-	-0.24		-0.14	-0.19	0.05	HsaEX0051418	Alternative protein isoforms (No Ref, Alt. Stop)	GCTGATGGGGGTGTGAAGATG	61.021	GTCAGGCAGGACGTGTCAATC	61.268	247	411	PF147481=P5CR_dimer=PD(4.8=1.8),PF147481=P5CR_dimer=FE(93.1=100)
460	chr17@8289502@8289588@RANGRF/ENSG00000108961.13@0@+	-0.15		-0.23	-0.19	0.04	HsaEX0052195	Alternative protein isoforms (No Ref, Alt. Stop)	CTTTGAGGATGTTGGTGGCGT	61.153	GGGCCAAGAGATGACCTGTTG	60.952	178	264	PF046037=Mog1=FE(19.9=100)
461	chr3@185672540@185672669@IGF2BP2/ENSG00000073792.15@0@-	-0.27	-0.12		-0.19	0.07	HsaEX0031140	Alternative protein isoforms (Ref)	GCAGGATTTGAGCATATACAACCC	60.023	AGAGTGATGATGCGGGAAC	57.231	202	331	NO
462	chr1@149933609@149933698@MTMR11/ENSG00000014914.19@0@-	-0.28		-0.1	-0.19	0.09	HsaEX0040568	ORF disruption upon sequence exclusion	CTGGCTCCAGAAAACCACCAA	60.754	AACATCTGAATGCCCAGCCTG	60.959	167	256	PF066029=Myotub-related=FE(18.1=100)
463	chr22@40401592@40401675@SGSM3/ENSG00000100359.20@0@+	-0.22		-0.16	-0.19	0.03	HsaEX0057887	ORF disruption upon sequence exclusion	GGACCAGATGAAGCCTGAGGA	61.244	TCCTTGTACACACGGAAACCA	59.515	170	253	NO
464	chr20@49165996@49166285@STAU1/ENSG00000124214.19@0@-	-0.14	-0.25	-0.18	-0.19	0.05	HsaEX0062368	Alternative protein isoforms (Ref, Alt. ATG)	ACCACTTAACCTCTCAGAACTGA	58.776	CTCGGGGGATAAGCACCTCC	61.759	205	494	NO
465	chr9@4125733@4125941@GLIS3/ENSG00000107249.21@0@-		-0.24	-0.14	-0.19	0.05	HsaEX0027639	ORF disruption upon sequence exclusion	AAGCCAAAGCAGCAGGAGTTT	61.031	GAGAGTGGCTACTTTCCGTGC	61.003	300	508	NO
466	chr19@35777644@35777742@ARHGAP33/ENSG00000004777.18@0@+		-0.21	-0.16	-0.19	0.02	HsaEX0005504	ORF disruption upon sequence exclusion	CTCCCCTTTGTGTCGCCATG	61.308	TGTGGCCAAAGTCAACGTTCT	60.681	178	276	NO
467	chr17@5426235@5426299@RPAIN/ENSG00000129197.14@0@+	-0.22	-0.18	-0.18	-0.19	0.02	HsaEX0055409	ORF disruption upon sequence exclusion	CATGGCTGTGCTGGAGGAAAT	60.959	GGCTCCTCAGAGGGAATGAGT	60.969	135	199	PF147681=RPA_interact_C=FE(61.8=100)
468	chr7@21911616@21911754@CDCA7L/ENSG00000164649.19@0@-		-0.2	-0.18	-0.19	0.01	HsaEX0014141	Alternative protein isoforms (Ref)	GGCTTCCGAGATGATGTTCCC	60.812	TTTGTTGGCCAGCTTCTTGGT	60.964	249	387	NO
469	chr20@3115304@3115466@UBOX5/ENSG00000185019.16@0@-	-0.17		-0.21	-0.19	0.02	HsaEX0068916	Alternative protein isoforms (Ref)	CCCAGCCTGACACATATGGAC	60.476	CCAGTGGAGGTCAGTCACTCA	61.099	258	420	NO
470	chr2@175121443@175121540@ATF2/ENSG00000115966.16@0@-	-0.18	-0.19	-0.21	-0.19	0.01	HsaEX0006495	ORF disruption upon sequence exclusion	GCAATACAAGGACCTGTGGAA	58.21	TGTCATCTTCTGAAGCTTTCTTGA	58.386	181	278	PF138941=zf-C2H2_4=PD(57.7=45.5)
471	chr13@41336649@41336756@NAA16/ENSG00000172766.18@0@+	-0.17		-0.2	-0.19	0.01	HsaEX0041467	ORF disruption upon sequence exclusion	TGAAGAAATTAGTAAGCAGCACCCC	61.324	AAAAAGTCACACGTTTTAAGAGAGGC	60.677	130	237	PF125693=NARP1=FE(10.5=100)
472	chr22@50267568@50267627@MAPK11/ENSG00000185386.14@0@-	-0.11	-0.25	-0.22	-0.19	0.06	HsaEX0037737	ORF disruption upon sequence exclusion	GTGGCGGTGAAGAAGCTGTC	61.569	TGACGATGTTGTTCAGGTCGG	60.604	146	205	PF0006920=Pkinase=FE(15.1=100)
473	chr9@36594627@36594771@MELK/ENSG00000165304.7@0@+		-0.2	-0.18	-0.19	0.01	HsaEX0038816	Alternative protein isoforms (Ref)	AGTGATTTGCCCCGGATCAAA	60.272	CTTGGGTTTTGCACAGAGACCA	61.27	186	330	PF0006920=Pkinase=FE(18.6=100)
474	chr19@13109914@13110001@TRMT1/ENSG00000104907.12@0@-	-0.12		-0.28	-0.2	0.08	HsaEX0067284	Alternative protein isoforms (Ref)	CCTGAGAATCGTCCTGCACAG	60.738	CACAGGCTGCAGAGAACTTGG	61.48	170	257	PF0200511=TRM=FE(15.2=100)
475	chr2@73957124@73957240@DGUOK/ENSG00000114956.19@0@+	-0.26	-0.24	-0.11	-0.2	0.06	HsaEX0019479	ORF disruption upon sequence exclusion	TGCAAAGAATCTTTTTGAAAATGGT	57.137	TCTCATGAGGTCTTCTTGTTTGGT	59.897	236	352	PF0171214=dNK=FE(24.1=100)
476	chr14@24441673@24441795@SDR39U1/ENSG00000100445.16@0@-	-0.23	-0.15	-0.22	-0.2	0.03	HsaEX0056784	ORF disruption upon sequence exclusion	GATGAGCTCGCTGCATCGG	61.309	CTGAGCGCACCACCACCT	62.32	227	349	PF0137016=Epimerase=FE(19.0=100),PF135791=Glyco_trans_4_4=PD(38.2=92.9)
477	chr6@32950518@32950803@HLA-DMA/ENSG00000204257.14@0@-	-0.17	-0.24		-0.2	0.03	HsaEX0030100	Alternative protein isoforms (Ref)	AGCTCCTACCTACTGTGTGGC	61.236	GAAGCTGAGTCCATCGACAGC	61.066	296	581	PF0099315=MHC_II_alpha=WD(100=87.5),PF0765410=C1-set=PU(6.9=4.2)
478	chr3@161104784@161104895@B3GALNT1/ENSG00000169255.13@0@-	-0.26	-0.15		-0.2	0.05	HsaEX0007413	5' UTR/ncRNA	TGTGTGCGCAGGGAGAGAA	61.507	AGACATGGTTTGGCAATTTCTTCC	60.263	138	249	Unkown
479	chr13@21157921@21158125@SKA3/ENSG00000165480.15@0@-	-0.19		-0.22	-0.2	0.02	HsaEX0058478	Alternative protein isoforms (Ref)	GGCGCCGAGATTCAAACTAGT	60.739	TCTTTGTTGCTGACATCTCGGA	59.963	304	508	NO
480	chr11@5665980@5666081@TRIM5/ENSG00000132256.18@0@-	-0.2	-0.28	-0.12	-0.2	0.07	HsaEX0067152	ORF disruption upon sequence exclusion	Unkown	Unkown	Unkown	Unkown	Unkown	Unkown	NO
481	chr3@108051938@108051970@CD47/ENSG00000196776.14@0@-	-0.17	-0.26	-0.17	-0.2	0.05	HsaEX0013876	ORF disruption upon sequence exclusion	CAATGCATGGCCCTCTTCTGA	60.684	CGGAGTCCATCACTTCACTTCA	60.029	112	144	PF045499=CD47=PD(4.4=63.6)
482	chr22@20575112@20575232@MED15/ENSG00000099917.17@0@+	-0.24	-0.16		-0.2	0.04	HsaEX0038599	Alternative protein isoforms (Ref)	TCCGAGCTCCGATGGTGG	61.148	CGTTGGAGTTGGGCTGTGAG	61.231	243	363	PF096065=Med15=FE(5.1=100);
483	chr17@75131044@75131105@NT5C/ENSG00000125458.6@0@-	-0.26		-0.14	-0.2	0.06	HsaEX0043986	ORF disruption upon sequence exclusion	CTTTTTCCTGGACCTGGAGCC	60.888	CACCGTCTTGTCCCTTGTCAG	60.874	141	202	PF069417=NT5C=FE(10.3=100)
484	chr2@30155849@30155910@YPEL5/ENSG00000119801.12@0@+	-0.22		-0.17	-0.2	0.03	HsaEX0072027	5' UTR/ncRNA	AGGGGCTTCATACCAGCTGAA	61.186	TGCACAAGAAAACAGACGGGT	60.681	143	204	Unkown
485	chr2@27492665@27492790@FNDC4/ENSG00000115226.9@0@-	-0.26	-0.15		-0.2	0.06	HsaEX0026168	Alternative protein isoforms (No Ref, Alt. Stop)	AGACTGGGGAAGTGGTCATCA	60.485	CTTCTGGCTCTGCTCACAGTG	60.94	249	374	NO
486	chr16@19735352@19735450@IQCK/ENSG00000174628.16@0@+		-0.24	-0.16	-0.2	0.04	HsaEX0032129	ORF disruption upon sequence exclusion	GCGCCAGTAGAGGAAATGCTT	61.014	GCTGCTTCCTCTTCTGTCAGC	61.274	178	276	NO
487	chr1@101083460@101083574@RP11-421L21.3/ENSG00000233184.6@0@+		-0.18	-0.22	-0.2	0.02	HsaEX0054787	ncRNA	TAGCCTCAGGGAAAGGATCGG	61.035	AGCCATAGTCACTGAGCCAGA	60.621	257	371	Unkown
488	chr11@68583042@68583129@PPP6R3/ENSG00000110075.14@0@+	-0.27	-0.17	-0.17	-0.2	0.05	HsaEX0049826	Alternative protein isoforms (Ref)	AGTCAGGGAACGATGGGAGAC	61.236	TGCCAATGTCATCTTGATCTGCA	60.875	161	248	PF076096=DUF1572=PD(28.4=76.7)
489	chr12@110388511@110388623@RP11-478C19.2/ENSG00000258210.1@0@-	-0.14	-0.26		-0.2	0.06	HsaEX0004083	ORF disruption upon sequence exclusion	TGTCTTCCATCTGAAATTGAAGTGA	58.702	GAGTTGTCACCAGTGTGCACA	61.012	253	365	PF145591=TPR_19=PD(7.6=18.4)
490	chr11@60941121@60941290@SLC15A3/ENSG00000110446.9@0@-		-0.18	-0.23	-0.2	0.03	HsaEX0058694	ORF disruption upon sequence exclusion	AGGGTCTTCACCTCCACATCC	61.181	CTGGGATGCTGGCAAAGATCT	60.41	248	417	PF0085416=PTR2=FE(13.9=100)
491	chr12@6882195@6882327@U47924.6/ENSG00000240370.6@0@+		-0.26	-0.15	-0.2	0.06	HsaEX0036543	5' UTR/ncRNA	AACGCTTTGATGGCATCACCG	62.137	CTTCGACAATGAAGAGGCCCC	61.014	248	380	Unkown
492	chr20@50928650@50928825@ADNP/ENSG00000101126.15@0@-	-0.23	-0.17	-0.19	-0.2	0.03	HsaEX0002834	5' UTR/ncRNA	CTTTGTCTGCACCGCTCGAC	61.891	TGACAGGAAGTTGGAACATAGT	57.025	265	440	Unkown
493	chr17@37426949@37427009@TADA2A/ENSG00000276234.4@0@+	-0.27	-0.12		-0.2	0.07	HsaEX0063403	Alternative protein isoforms (Ref)	CTGATAAGCCACCTTGCCGAG	61.076	CTTCTTGAGCAGTCCAGCTGG	60.945	144	204	PF0056912=ZZ=PD(26.1=60.0)
494	chr3@15585247@15585342@HACL1/ENSG00000131373.14@0@-		-0.22	-0.18	-0.2	0.02	HsaEX0029211	ORF disruption upon sequence exclusion	TATACCAAGTTCTCTGCCCGC	59.862	TCCCGATGATAAGAAGGGGTTGT	61.145	170	265	PF0277613=TPP_enzyme_N=PD(17.1=90.6)
495	chr2@72559452@72559521@EXOC6B/ENSG00000144036.15@0@-	-0.23	-0.17		-0.2	0.03	.	Unkown	Unkown	Unkown	Unkown	Unkown	Unkown	Unkown	Unkown
496	chr8@25446128@25446250@KCTD9/ENSG00000104756.15@0@-	-0.21	-0.2		-0.2	0.01	.	Unkown	Unkown	Unkown	Unkown	Unkown	Unkown	Unkown	Unkown
497	chr21@16594339@16594454@MIR99AHG/ENSG00000215386.10@0@+	-0.19	-0.22		-0.2	0.01	HsaEX0010546	ncRNA	AGAAAGTGATCATAGGAGAAAACCA	57.979	ACAACAGCTGCTATGTGCTTGA	60.812	254	369	Unkown
498	chr3@48296118@48296158@NME6/ENSG00000172113.8@0@-	-0.14	-0.26		-0.2	0.06	HsaEX0043160	ORF disruption upon sequence exclusion	GCCAGAGGTTTTACCGAGAGC	61.008	CGGATAGAATCTGGGGCCACA	61.653	141	181	PF0033414=NDK=FE(12.5=100)
499	chr9@136408998@136409067@SDCCAG3/ENSG00000165689.16@0@-	-0.22	-0.14	-0.25	-0.2	0.05	HsaEX0056718	Alternative protein isoforms (Ref)	GACCTGGACTCCCCCTTCTTC	61.519	TTTCGAGAGGCCGAGGTTCTT	61.437	168	237	NO
500	chr16@67181605@67181697@KIAA0895L/ENSG00000196123.12@0@-	-0.2	-0.19	-0.19	-0.2	0	HsaEX0033815	5' UTR/ncRNA	AGTGAGGCCTAAACTGAGCCT	60.833	TTCTGTCCTGGGGGTCACATC	61.455	183	275	Unkown
501	chr14@23556742@23557304@THTPA/ENSG00000259431.5@0@+		-0.23	-0.17	-0.2	0.03	HsaEX0064917	Alternative protein isoforms (Ref, Alt. ATG)	CCTCCCATTACATAGCGCGTG	61.201	AGGCAGTGGTCAGGATCTTCA	60.833	353	915	Unkown
502	chr11@85976622@85976682@PICALM/ENSG00000073921.17@0@-		-0.18	-0.25	-0.21	0.04	HsaEX0047353	Alternative protein isoforms (Ref)	ACTGGGGGATCTAACTGGCAA	60.84	TCTCATGACAGGCTGGCTGTA	60.897	132	192	NO
503	chr2@73946718@73946906@DGUOK/ENSG00000114956.19@0@+	-0.24	-0.18		-0.21	0.03	HsaEX0019477	ORF disruption upon sequence exclusion	ATACCTAGGGCGGAAGTGCTC	61.372	TGACATCCAACACCAGCACTG	60.815	249	437	PF134011=AAA_22=FE(42.2=100),PF0171214=dNK=PU(80.9=60.3)
504	chr10@72220053@72220379@ANAPC16/ENSG00000166295.8@0@+	-0.21	-0.26	-0.16	-0.21	0.04	HsaEX0004047	5' UTR/ncRNA	GGCTCCGTCTGTTGGGGG	62.41	CATCTCTCCAGCTCCTTTGGG	60.134	206	532	Unkown
505	chr17@30987943@30988106@RNF135/ENSG00000181481.13@0@+	-0.19		-0.24	-0.21	0.03	HsaEX0053895	ORF disruption upon sequence exclusion	GTGGCAGTAGAGAAGAGCATCAC	60.983	ACTGAGCAAACCGAGAAGCTC	60.607	234	397	NO
506	chr13@49506634@49506756@PHF11/ENSG00000136147.16@0@+	-0.28	-0.13		-0.21	0.08	HsaEX0046937	ORF disruption upon sequence exclusion	GATCTCGCTATCCGGCCGC	62.973	CAACTTCCTTCCTCTCTGGATT	57.434	243	365	PF137711=zf-HC5HC2H=PU(4.3=12.1)
507	chr17@28884224@28884315@FLOT2/ENSG00000132589.15@0@-	-0.23	-0.14	-0.25	-0.21	0.05	HsaEX0025947	ORF disruption upon sequence exclusion	GGCTGTTGTGGTTCCGACTAT	60.339	GGTCTGCAGGACGACGTTTTT	61.404	176	267	PF0114520=Band_7=FE(16.3=100)
508	chr11@64224099@64224162@TRPT1/ENSG00000149743.13@0@-	-0.15	-0.27		-0.21	0.06	HsaEX0067438	Alternative protein isoforms (Ref)	GCATGCGGTCCCATTGTGAAA	62.092	ACATGGTTTCAAACGAGTTCTTTCT	59.643	212	323	PF0188511=PTS_2-RNA=PD(11.8=57.9)
509	chr2@25455404@25455494@DTNB/ENSG00000138101.18@0@-	-0.16	-0.26		-0.21	0.05	HsaEX0021099	Alternative protein isoforms (Ref)	CCTCCTCGCCCTCTGACTAAT	60.756	GGGCAGCATAGCGAGCTATAA	60.067	139	229	PF097264=Macoilin=FE(11.3=100)
510	chr16@635280@635340@C16orf13/ENSG00000130731.15@0@-	-0.27	-0.21	-0.15	-0.21	0.05	HsaEX0009600	Alternative protein isoforms (No Ref)	GATCCTGCCACAGTCGCTG	60.813	AGCATCAGGTCAAAGTCCACG	60.609	132	192	Unkown
511	chr1@88988251@88988351@CCBL2/ENSG00000137944.16@0@-		-0.24	-0.18	-0.21	0.03	HsaEX0052802	Alternative protein isoforms (No Ref, Alt. ATG)	ACCCCAGAGTCAATCCCTGTC	61.181	TTAGGAGGACTGAACCGCGAA	61.161	253	353	Unkown
512	chr17@48033210@48033302@COPZ2/ENSG00000005243.9@0@-	-0.25	-0.16		-0.21	0.05	HsaEX0016807	ORF disruption upon sequence exclusion	ATGATGACACATTCCCCTCCA	58.792	AAAATTCACCTTCTGGATCACTTGC	60.279	127	219	PF0121715=Clat_adaptor_s=FE(21.3=100),PF089235=MAPKK1_Int=FE(28.0=100)
513	chr11@134248808@134248959@THYN1/ENSG00000151500.14@0@-	-0.31	-0.12		-0.21	0.1	HsaEX0064933	Alternative protein isoforms (No Ref, Alt. Stop)	GCTTACCCAGACCACACACAG	60.878	GGTACACAAGCCCAGGTAAGC	60.949	242	393	PF0187813=EVE=FE(30.3=100)
514	chr20@58669290@58669453@STX16/ENSG00000124222.21@0@+	-0.2	-0.22		-0.21	0.01	HsaEX0062679	ORF disruption upon sequence exclusion	ATGATGTTGGCCGGATTAAGCA	60.686	CCGATGGTAAAGAGTGTTATCGTCT	60.45	226	389	PF0080420=Syntaxin=PD(43.3=81.8),PF147401=DUF4471=FE(35.1=100)
515	chr9@126808792@126808915@ZBTB43/ENSG00000169155.9@0@+	-0.22	-0.19		-0.21	0.01	HsaEX0072166	5' UTR/ncRNA	ATTGACCCGCTCCAGAGTGTA	60.895	CAGCAAGAACGGCTTTGTGTG	60.861	253	376	Unkown
516	chr7@150369670@150369868@REPIN1/ENSG00000214022.11@0@+	-0.29	-0.17	-0.16	-0.21	0.06	HsaEX0053043	Unkown	TGGCAGTTGTGAACTCGAACC	61.078	GACTCCTTCCCCAGGGTCTG	61.268	242	440	NO
517	chr6@99445796@99446463@USP45/ENSG00000123552.17@0@-	-0.26	-0.15		-0.21	0.05	HsaEX0069924	ORF disruption upon sequence exclusion	GTTTCAAAACCTTTACTTTGGGGA	58.02	TGAAATCTTTTCAGGTGGAGAATTAG	57.659	238	905	PF0044324=UCH=FE(35.7=100)
518	chr5@79985570@79985659@MTX3/ENSG00000177034.14@0@-	-0.21	-0.2		-0.21	0.01	HsaEX0040763	Alternative protein isoforms (No Ref, Alt. Stop)	CCAACCTCTGTCGCTTTTGTG	60.002	CCATGACTACTCTCAGGGCGA	61.024	183	272	NO
519	chr5@75593877@75594049@POLK/ENSG00000122008.15@0@+	-0.25	-0.17		-0.21	0.04	HsaEX0048967	ORF disruption upon sequence inclusion	ACTTTGCAGTGAGCTTGCTCA	60.748	TGGTGACTCCATTTCCTTTCTGA	59.606	257	429	PF0347711=ATP-cone=PD(19.0=19.0),PF117993=IMS_C=FE(46.0=100)
520	chr14@94101813@94102059@IFI27L1/ENSG00000165948.10@0@+	-0.27	-0.15		-0.21	0.06	HsaEX0030933	Alternative protein isoforms (No Ref)	CTGTAGCAGCTGTGGTCGGAG	62.738	CCAGCATCTTTATTTTTCATGCTTCC	59.743	249	411	PF061408=Ifi-6-16=FE(65.1=100)
521	chr4@127938782@127938838@MFSD8/ENSG00000164073.9@0@-	-0.29	-0.28	-0.07	-0.21	0.1	HsaEX0039050	Alternative protein isoforms (Ref, Alt. Stop)	ACACCAGTTTTACTTAGCGCCT	60.224	ACATTGATGGCCACAACAGCA	61.097	132	188	PF0769011=MFS_1=FE(5.7=100)
522	chr20@38447929@38448093@SNHG11/ENSG00000174365.19@0@+		-0.27	-0.15	-0.21	0.06	.	Unkown	Unkown	Unkown	Unkown	Unkown	Unkown	Unkown	Unkown
523	chr6@127285207@127285348@RNF146/ENSG00000118518.15@0@+	-0.32	-0.17	-0.17	-0.22	0.07	HsaEX0053916	ORF disruption upon sequence inclusion	CACAAAGAATGAACCAGCAGTG	58.365	GCAAATCAGAGTTTACAAAGCTCAGG	61.059	236	377	NO
524	chr10@75235615@75235743@COMTD1/ENSG00000165644.10@0@-	-0.13		-0.3	-0.22	0.08	HsaEX0016747	ORF disruption upon sequence exclusion	CTCCAGCTCACGTGACCTGTC	62.671	CAGGTCCAGCGCCTTCTTG	61.037	249	377	PF0159612=Methyltransf_3=PU(7.4=34.9)
525	chr6@127282286@127282395@RNF146/ENSG00000118518.15@0@+	-0.33	-0.11		-0.22	0.11	HsaEX0053915	5' UTR/ncRNA	CACAAAGAATGAACCAGCAGTG	58.365	GCAAATCAGAGTTTACAAAGCTCAGG	61.059	236	345	NO
526	chr9@5944870@5944960@KIAA2026/ENSG00000183354.11@0@-	-0.25	-0.2		-0.22	0.02	HsaEX0034347	Alternative protein isoforms (Ref)	GCAATCACAAAGAAGAGGAAAACTGT	60.681	CTGTTTCTTTGGAAAGCCTTCA	57.346	173	263	NO
527	chr14@24442097@24442260@SDR39U1/ENSG00000100445.16@0@-	-0.21	-0.18	-0.27	-0.22	0.04	HsaEX0056783	ORF disruption upon sequence exclusion	TATTTTCCGATCAGGTGGCGG	60.474	GCAATTGGGTGGTCTCTAGGC	61.019	180	263	PF0137016=Epimerase=FE(12.5=100),PF135791=Glyco_trans_4_4=FE(26.5=100);
528	chr12@43771219@43771365@IRAK4/ENSG00000198001.13@0@+	-0.2	-0.23		-0.22	0.02	HsaEX0032206	ORF disruption upon sequence exclusion	TATGTGCGCTGCCTCAATGTT	60.95	GCACAGGTGTCATCAATGTCCT	60.877	242	388	PF0053117=Death=PD(52.7=78.0)
529	chr1@156294758@156295016@GLMP/ENSG00000198715.11@0@-	-0.14	-0.27	-0.25	-0.22	0.05	HsaEX0010333	Alternative protein isoforms (Ref)	GCTCTGTGGAGTGCACCTG	60.67	GCAAAAGTCCTGGTAGGGTCG	60.944	292	550	PF150651=NCU-G1=PU(20.7=83.7)
530	chr6@130049755@130049830@L3MBTL3/ENSG00000198945.7@0@+	-0.25	-0.19		-0.22	0.03	HsaEX0035149	Alternative protein isoforms (No Ref)	GCAACTGCTACCACCACTTGG	61.75	TGGCTGCAATAGTTTCCTCCA	59.646	176	251	NO
531	chr21@31276731@31276908@TIAM1/ENSG00000156299.12@0@-	-0.23	-0.21		-0.22	0.01	HsaEX0064958	5' UTR/ncRNA	TGTGGACTGAGACCCACCTTT	60.975	GGCTGGCATGCTTTTCTCCAT	61.573	242	419	Unkown
532	chr16@725412@725580@CCDC78/ENSG00000162004.16@0@-	-0.26	-0.19		-0.22	0.03	HsaEX0013450	Alternative protein isoforms (Ref)	CCAAGGAGCTGGTCGACATTC	61.009	CACTTCACTTCCCCCTGCAG	60.607	251	419	PF147391=DUF4472=FE(48.7=100)
533	chr3@52096568@52096712@POC1A/ENSG00000164087.7@0@-	-0.25		-0.2	-0.22	0.02	HsaEX0048784	Alternative protein isoforms (Ref)	CCAGCTCCATGGGGAATCTG	60.179	TGCAAAAATCCAGGGCTCCAG	61.167	253	397	NO
534	chr2@219558183@219558459@OBSL1/ENSG00000124006.14@0@-		-0.12	-0.32	-0.22	0.1	HsaEX0044550	Alternative protein isoforms (Ref)	AACCCCCAGTGCGGATCATAT	61.325	GAGCAAGGAACTGCACTGGAG	61.212	297	573	PF0767911=I-set=PD(0.1=0.0),PF0767911=I-set=WD(100=80.6)
535	chr3@112993025@112993124@GTPBP8/ENSG00000163607.14@0@+		-0.17	-0.28	-0.22	0.06	HsaEX0029054	Alternative protein isoforms (Ref)	CAGGGCGGACAACATCTTCAC	61.542	CCATAACCTGGCATGTCCACC	61.024	171	270	PF0192618=MMR_HSR1=FE(27.6=100)
536	chr16@30661303@30661333@FBRS/ENSG00000156860.15@0@+	-0.24	-0.22	-0.2	-0.22	0.02	HsaEX0025117	Alternative protein isoforms (No Ref)	GTCCTCCCGTCACTCTCTGG	61.317	TGCTGGTTGAGACAGTAAAGGA	59.296	80	110	NO
537	chr16@634888@634956@C16orf13/ENSG00000130731.15@0@-	-0.35	-0.15	-0.17	-0.22	0.09	HsaEX0009601	Alternative protein isoforms (Ref, Alt. Stop)	CTCTTCAGAGCAGCAGGACAC	60.672	TCTCCAGGAGCAGGCCAC	61.006	131	199	Unkown
538	chr2@256206@256690@SH3YL1/ENSG00000035115.21@0@-	-0.24		-0.2	-0.22	0.02	HsaEX0058106	5' UTR/ncRNA	GGTCACCCAATCCACTCCAGA	61.455	TGCTTCTGATTTCAAATTGGAAGGT	59.695	354	838	Unkown
539	chr17@81914603@81914702@SIRT7/ENSG00000187531.13@0@-		-0.25	-0.18	-0.22	0.03	.	Unkown	Unkown	Unkown	Unkown	Unkown	Unkown	Unkown	Unkown
540	chr3@48694458@48694525@IP6K2/ENSG00000068745.14@0@-	-0.23	-0.2		-0.22	0.01	HsaEX0032002	3' UTR	GGGGGAAGACTTTGGGAGGAT	61.193	GGTATTCAGGCCACACTTCCC	60.682	181	248	NO
541	chr19@32468730@32468813@DPY19L3/ENSG00000178904.18@0@+	-0.26	-0.18		-0.22	0.04	.	Unkown	Unkown	Unkown	Unkown	Unkown	Unkown	Unkown	Unkown
542	chr4@78526540@78526657@FRAS1/ENSG00000138759.17@0@+	-0.12	-0.33		-0.22	0.11	.	Unkown	Unkown	Unkown	Unkown	Unkown	Unkown	Unkown	Unkown
543	chr3@27379248@27379356@SLC4A7/ENSG00000033867.16@0@-	-0.21	-0.28	-0.18	-0.22	0.04	HsaEX0059842	Alternative protein isoforms (No Ref)	TGAAGGGGGAAGTCTCTTGCA	61.045	CCCGGTAGTCACACATAAACAGC	61.473	242	350	NO
544	chr17@44182929@44183093@ASB16-AS1/ENSG00000267080.5@0@-		-0.16	-0.28	-0.22	0.06	HsaEX0009799	5' UTR/ncRNA	AGAGCCGGTGCGACGTTT	62.295	TAGTCCCAGCTACTTAGGAGGC	60.425	202	366	Unkown
545	chr3@123876558@123876617@MYLK/ENSG00000065534.18@0@-	-0.31		-0.12	-0.22	0.1	HsaEX0041003	5' UTR/ncRNA	Unkown	Unkown	Unkown	Unkown	Unkown	Unkown	Unkown
546	chr2@87583257@87583346@LINC00152/ENSG00000222041.10@0@+	-0.24	-0.19		-0.22	0.03	.	Unkown	Unkown	Unkown	Unkown	Unkown	Unkown	Unkown	Unkown
547	chr17@43131207@43131270@NBR2/ENSG00000198496.10@0@+	-0.12	-0.17	-0.39	-0.22	0.12	HsaEX0041899	5' UTR/ncRNA	TGCTGTACGAAGGTCAGAATCG	60.415	AGCCTTGATGTGTGCTTCCTG	60.885	134	197	Unkown
548	chrX@45060608@45060764@KDM6A/ENSG00000147050.14@0@+	-0.25	-0.18		-0.22	0.03	HsaEX0033366	Alternative protein isoforms (No Ref)	TCAGCAGCAAAATCAGCCCAT	60.894	CAGCATGTCCACCACTCCAAT	60.615	245	401	NO
549	chr19@39354005@39354066@SAMD4B/ENSG00000179134.14@0@+	-0.27	-0.22	-0.16	-0.22	0.05	HsaEX0056164	5' UTR/ncRNA	GAGGAGGGAGGGGAGCTTG	61.069	AGATCAGACTGGCCAAAGTGG	59.996	135	196	Unkown
550	chr6@125257097@125257180@TPD52L1/ENSG00000111907.20@0@+	-0.13		-0.33	-0.23	0.1	HsaEX0066662	Alternative protein isoforms (Ref, Alt. Stop)	ACATGAAACCCTGAGTCACGC	60.878	AGGACCTCCTCAAAACTGCCT	61.048	140	201	PF0420110=TPD52=FE(11.8=100),PF071068=TBPIP=PD(0.9=4.8),PF114523=DUF3000=FE(21.5=100)
551	chrX@41557031@41557100@CASK/ENSG00000147044.20@0@-		-0.22	-0.25	-0.23	0.01	HsaEX0012546	Alternative protein isoforms (Ref)	AGGGAAATGCGGGGGAGTATT	61.262	CTGTCGTCCTTTTGGTTGGGT	60.749	105	174	NO
552	chr12@98544950@98545061@TMPO/ENSG00000120802.13@0@+	-0.23	-0.19	-0.25	-0.23	0.02	HsaEX0066064	Alternative protein isoforms (No Ref)	TCAAGCTTGAGAAGAGAGAACCAC	60.502	AATTCCTGTTGGTGTAGATGCTTCA	60.749	170	281	NO
553	chr10@101582762@101582891@POLL/ENSG00000166169.16@0@-	-0.13	-0.34		-0.23	0.1	HsaEX0048972	Alternative protein isoforms (Ref)	CCATATCAGTGAGAGCGTGCC	60.871	CTGCCGAAGACTGTCAAGGAG	60.671	253	382	PF103914=DNA_pol_lambd_f=PD(56.9=67.4),PF147921=DNA_pol_B_palm=PU(10.8=27.9)
554	chr1@78662703@78662878@IFI44/ENSG00000137965.10@0@+	-0.25	-0.2		-0.23	0.02	HsaEX0030946	Alternative protein isoforms (No Ref, Alt. Stop)	GATTCCCCATCGCTGAAGGAC	60.812	TGGTCTGTGTTTTCTCCTTTCTGA	60.081	247	422	NO
555	chr3@15586524@15586602@HACL1/ENSG00000131373.14@0@-		-0.24	-0.22	-0.23	0.01	HsaEX0029210	Alternative protein isoforms (Ref)	CCCTTGCTTGTGATTGGTGGT	61.098	AAGGGGTTGTTTGGCATTCCT	60.414	169	247	PF0277613=TPP_enzyme_N=PD(5.7=11.5),PF0277613=TPP_enzyme_N=FE(43.9=100)
556	chr3@197161639@197161738@DLG1/ENSG00000075711.20@0@-	-0.16	-0.3	-0.22	-0.23	0.06	HsaEX0019879	Alternative protein isoforms (Ref)	TGAAGATACACCTCCTCAAGAGCA	61.059	CAGTACTGGGGGAGGATTTGC	60.409	169	268	PF106084=MAGUK_N_PEST=PD(33.7=87.9)
557	chr2@222900673@222900780@ACSL3/ENSG00000123983.13@0@+	-0.32	-0.13		-0.23	0.1	HsaEX0002072	5' UTR/ncRNA	AGCACCTAGTACCTCCTACCA	59.072	ACAGGCTTTGCTTTAATTCGGT	59.109	250	357	Unkown
558	chr11@85711112@85711232@SYTL2/ENSG00000137501.17@0@-	-0.35	-0.11		-0.23	0.12	HsaEX0063304	Alternative protein isoforms (Ref)	GTGCCTACACAACCTGATAATCCA	60.625	TACATCCGCTGCTGCTAAGTC	60.202	237	357	PF104804=ICAP-1_inte_bdg=FE(42.9=100)
559	chrX@154092183@154092307@MECP2/ENSG00000169057.19@0@-	-0.28	-0.23	-0.19	-0.23	0.04	HsaEX0038490	Unkown	GTGGTAAAAGCCGTCCGGAAA	61.147	TGATGTCTCTGCTTTGCCTGC	61.218	252	376	NO
560	chr3@51959894@51960023@PCBP4/ENSG00000090097.20@0@-	-0.24	-0.22		-0.23	0.01	HsaEX0045801	Alternative protein isoforms (Ref)	GACCTTTGTGCTGCTCCTGC	61.86	TGGTTGGCAGAGAGAAGAACA	59.232	206	335	PF0001324=KH_1=PD(56.2=83.7)
561	chr13@50075558@50075653@DLEU2/ENSG00000231607.8@0@-	-0.19	-0.27		-0.23	0.04	.	Unkown	Unkown	Unkown	Unkown	Unkown	Unkown	Unkown	Unkown
562	chr4@82897988@82898062@THAP9-AS1/ENSG00000251022.6@0@-	-0.44	-0.1	-0.14	-0.23	0.15	.	Unkown	Unkown	Unkown	Unkown	Unkown	Unkown	Unkown	Unkown
563	chr19@45413676@45413745@ERCC1/ENSG00000012061.15@0@-	-0.26	-0.2		-0.23	0.03	.	Unkown	Unkown	Unkown	Unkown	Unkown	Unkown	Unkown	Unkown
564	chr11@68032151@68032209@NDUFS8/ENSG00000110717.10@0@+	-0.11		-0.35	-0.23	0.12	.	Unkown	Unkown	Unkown	Unkown	Unkown	Unkown	Unkown	Unkown
565	chr12@110644966@110645129@TCTN1/ENSG00000204852.15@0@+	-0.26		-0.2	-0.23	0.03	.	Unkown	Unkown	Unkown	Unkown	Unkown	Unkown	Unkown	Unkown
566	chr1@247202015@247202095@RP11-488L18.4/ENSG00000227671.4@0@-		-0.21	-0.25	-0.23	0.02	.	Unkown	Unkown	Unkown	Unkown	Unkown	Unkown	Unkown	Unkown
567	chr1@101075394@101075716@RP11-421L21.3/ENSG00000233184.6@0@+		-0.17	-0.29	-0.23	0.06	.	Unkown	Unkown	Unkown	Unkown	Unkown	Unkown	Unkown	Unkown
568	chr17@75891812@75891878@TRIM65/ENSG00000141569.10@0@-	-0.28		-0.18	-0.23	0.05	HsaEX0067175	Alternative protein isoforms (Ref)	GCAGTGGGATGAAGACCAACA	60.545	CGCGACAGATAGAAGTGACGG	60.856	183	249	NO
569	chr7@44076508@44076629@POLM/ENSG00000122678.14@0@-		-0.29	-0.18	-0.23	0.06	HsaEX0048986	ORF disruption upon sequence inclusion	Unkown	Unkown	Unkown	Unkown	Unkown	Unkown	PF0171512=IPPT=FE(51.3=100),PF103914=DNA_pol_lambd_f=FE(76.9=100)
570	chr14@94097491@94097678@IFI27L1/ENSG00000165948.10@0@+		-0.25	-0.21	-0.23	0.02	HsaEX0030936	Alternative protein isoforms (Ref, Alt. Stop)	ATTCAAACCAGATCCTGAATAAAGTC	57.714	CTCCTCCGACCACAGCTGC	62.656	154	338	NO
571	chr11@87157340@87157406@TMEM135/ENSG00000166575.16@0@+	-0.12	-0.34		-0.23	0.11	HsaEX0065473	Alternative protein isoforms (Ref)	GAGAGGGCTGCTCACAATTTA	58.009	TGAAAAAGAACATGTACATGGCAGC	60.793	80	146	NO
572	chr12@55999332@55999458@SUOX/ENSG00000139531.12@0@+	-0.43	-0.15	-0.12	-0.23	0.14	HsaEX0062921	5' UTR/ncRNA	CAAAAGGCTGTCCCTCCCAAA	60.757	CCTGTTGGAGCCTGAGGACC	62.19	162	288	Unkown
573	chr6@31888968@31889070@EHMT2/ENSG00000204371.11@0@-	-0.25	-0.23		-0.24	0.01	HsaEX0021884	Alternative protein isoforms (Ref)	GCGCAAGGCCAAGAAGAAATG	60.999	CTCTCCGTCCACACTCTCAGT	60.884	247	349	PF0334410=Daxx=FE(13.2=100)
574	chrX@102600919@102601032@ARMCX5-GPRASP2/ENSG00000271147.7@0@+	-0.2	-0.28		-0.24	0.04	HsaEX0005974	5' UTR/ncRNA	GTGCCGAGTCAATCCCCATAC	60.81	GGTGACAAGCCCTACAGCAGA	62.052	170	283	Unkown
575	chr7@73737220@73737391@ABHD11/ENSG00000106077.18@0@-	-0.19	-0.22	-0.3	-0.24	0.05	HsaEX0000593	Alternative protein isoforms (Ref)	CTGACGGTGGATGCTCGTAAC	61.062	GCATCCAAGTTCACCCTCCAC	61.222	251	422	PF126972=Abhydrolase_6=FE(23.2=100)
576	chr18@45038484@45038655@SETBP1/ENSG00000152217.16@0@+		-0.24	-0.23	-0.24	0.01	HsaEX0057440	Alternative protein isoforms (Ref)	CAAGTGGGACAGTGACGTGAG	60.87	TCACGTGGTCCAGGTTCTTCT	61.033	254	425	NO
577	chr2@39518582@39518710@AC007246.3/ENSG00000231312.6@0@+		-0.18	-0.3	-0.24	0.06	HsaEX0000910	ncRNA	AGAGGATTTATCTGACTCAACTGGA	59.039	CCATGATCACCTGAGTTGCTCC	61.004	243	371	Unkown
578	chr7@128810138@128810366@CCDC136/ENSG00000128596.16@0@+		-0.24	-0.24	-0.24	0	HsaEX0013015	Alternative protein isoforms (Ref)	TCAGGAATTGTGTTGTGAGTTGGA	60.627	GCATTAGGACGACGTCTCAGC	61.123	244	472	NO
579	chr10@15816834@15816915@FAM188A/ENSG00000148481.13@0@-		-0.2	-0.27	-0.24	0.04	HsaEX0024274	Alternative protein isoforms (Ref)	ACTTCTTGGTATACATGAACAAGCA	58.762	CTTCTGGGTCGTAGGTTTGAA	57.604	143	224	PF138981=DUF4205=FE(16.7=100)
580	chr5@75590343@75590440@POLK/ENSG00000122008.15@0@+	-0.26	-0.22		-0.24	0.02	HsaEX0048966	ORF disruption upon sequence exclusion	GGATGGAGAGAGGAAAAGTATGAGC	60.742	TGTCAGTTTTCTCTAATGTACACTCA	58.278	159	256	PF0347711=ATP-cone=FE(55.2=100),PF117993=IMS_C=FE(25.8=100)
581	chr4@40935076@40935139@APBB2/ENSG00000163697.16@0@-	-0.21	-0.24	-0.26	-0.24	0.02	HsaEX0005074	Alternative protein isoforms (Ref)	TCCATCCCAGCAGATCTCCAG	61.039	TAGCGTAGGGTTGCTCCTTCA	60.894	146	209	NO
582	chr3@138188454@138188530@ARMC8/ENSG00000114098.17@0@+	-0.28	-0.21		-0.24	0.03	HsaEX0005941	Alternative protein isoforms (Ref, Alt. ATG)	TAGTTGGCTGTCGAAAGTGCC	60.876	ACTTTCTGGGGATCAGGGTCA	60.487	173	249	PF139001=GVQW=PU(0.1=0.0)
583	chr11@613950@614037@IRF7/ENSG00000185507.19@0@-		-0.25	-0.22	-0.24	0.02	HsaEX0032239	Alternative protein isoforms (Ref)	CAGTGCAACAGAGCTGCCTG	61.853	TTGGGGAGGGTGACAGGTAC	60.839	183	270	NO
584	chr12@113225243@113225336@TPCN1/ENSG00000186815.12@0@+	-0.24		-0.24	-0.24	0	HsaEX0066618	Alternative protein isoforms (Ref, Alt. Stop)	CTGGTGGCAGTGGCTGAAG	60.97	GTGCTGCTCAGAAACTCCTCC	60.944	181	272	PF037349=YkuD=PU(10.6=53.1)
585	chr6@104833041@104833173@HACE1/ENSG00000085382.11@0@-		-0.28	-0.2	-0.24	0.04	HsaEX0029202	Alternative protein isoforms (Ref)	AGAATATAGCGCTGATGTCAACA	58.051	TGCAAGCAAAGTACAATGGAGT	58.778	131	263	PF127962=Ank_2=PD(28.0=59.1),PF127962=Ank_2=PU(11.0=22.7)
586	chr11@12138389@12138464@MICAL2/ENSG00000133816.13@0@+	-0.29	-0.18		-0.24	0.05	HsaEX0039201	5' UTR/ncRNA	TCGCTCCCAGCTCTGTCAG	61.347	CCATGGTTCAGGAGTCGTGTG	60.941	183	258	Unkown
587	chrX@19929784@19929940@CXorf23/ENSG00000173681.16@0@-	-0.24	-0.24		-0.24	0	HsaEX0018138	Alternative protein isoforms (Ref)	AATTACTCACAAACCATTTGAGGT	57.023	AAGTTGCAGCATTCCACTACT	57.854	245	401	NO
588	chr12@6678662@6678710@ZNF384/ENSG00000126746.17@0@-	-0.26	-0.19	-0.27	-0.24	0.04	HsaEX0073547	Alternative protein isoforms (Ref)	CAAGCGTCCGTTACCCAGAAT	60.675	CGAAATGGGGAAGGTCTGAGC	61.014	141	189	NO
589	chr9@137215427@137215521@NDOR1/ENSG00000188566.11@0@+	-0.21	-0.27		-0.24	0.03	HsaEX0042225	ORF disruption upon sequence exclusion	GTGCTCTGTGACTTCCCGC	61.03	GGCCACACGCTCCTGGAT	62.101	242	357	PF0066715=FAD_binding_1=PD(13.1=74.4)
590	chr4@110008151@110008230@EGF/ENSG00000138798.11@0@+	-0.38		-0.11	-0.24	0.13	HsaEX0021804	ORF disruption upon sequence exclusion	AGAGATGTGAGGAGTCGCAGG	61.294	GGGACAGGAGCCCTTATCACT	60.972	170	249	NO
591	chr8@127983903@127984204@PVT1/ENSG00000249859.7@0@+	-0.29		-0.19	-0.24	0.05	HsaEX0051359	ncRNA	CTGACCATACTCCCTGGAGCC	61.649	TTCTCCAATCTCAAAATACTCCAGCT	60.297	294	595	Unkown
592	chr4@123090578@123090705@SPATA5/ENSG00000145375.7@0@+	-0.31	-0.16		-0.24	0.07	.	Unkown	Unkown	Unkown	Unkown	Unkown	Unkown	Unkown	Unkown
593	chr19@15184294@15184450@NOTCH3/ENSG00000074181.8@0@-	-0.2	-0.24	-0.29	-0.24	0.04	HsaEX0043410	Alternative protein isoforms (Ref)	GTGTGAACTCCTCTCCCCCTG	61.784	CCACGTGGTCGGTACAGGT	61.567	257	413	PF0000822=EGF=PD(6.2=3.8),PF0764510=EGF_CA=WD(100=73.6),PF0000822=EGF=PU(9.7=5.7)
594	chr1@147270931@147271005@CHD1L/ENSG00000131778.17@0@+	-0.38	-0.21	-0.12	-0.24	0.11	HsaEX0015028	ORF disruption upon sequence exclusion	GAGCCGGAGCCTTTTGAAGTT	61.154	GGGCTGCTGTCCAAAGTTCTT	61.093	172	246	PF0027126=Helicase_C=PU(7.6=23.1)
595	chr2@135616151@135616193@R3HDM1/ENSG00000048991.16@0@+		-0.21	-0.27	-0.24	0.03	HsaEX0051523	Alternative protein isoforms (Ref)	TCAGAAAACTATGGGAAGATTTTGGT	58.99	TCTGCTTCATCTTTTGAGGGCT	59.959	137	179	NO
596	chr5@1632643@1632751@RP11-43F13.1/ENSG00000188002.10@0@-	-0.15	-0.32		-0.24	0.08	HsaEX0054832	ncRNA	GGTCGATAAAGACAGGAGTGGA	59.241	TATGATCGACCTGACAGTCACTG	59.622	106	214	Unkown
597	chr1@207767778@207767823@CD46/ENSG00000117335.18@0@+	-0.3	-0.19		-0.24	0.05	HsaEX0013872	Alternative protein isoforms (Ref)	ACAGTTATGTTTGAATGCGATAAGGG	60.183	TGGAGGCTTGTAAGTAGGCCT	60.555	132	177	PF0248011=Herpes_gE=FE(16.3=100),PF151021=TMEM154=FE(14.4=100),PF0200911=Rifin_STEVOR=PU(21.5=87.5)
598	chr7@849922@850033@SUN1/ENSG00000164828.17@0@+	-0.31	-0.23	-0.16	-0.24	0.06	HsaEX0062909	Alternative protein isoforms (No Ref)	CTCATGCCAGTTACTATGGGAGA	59.357	TGGAGCAACCACGGCCAG	62.642	182	293	PF093875=MRP=FE(25.0=100),PF0262012=DUF177=PD(30.5=67.6)
599	chr6@44307248@44307394@AARS2/ENSG00000124608.4@0@-	-0.17	-0.32		-0.25	0.08	HsaEX0000165	ORF disruption upon sequence exclusion	CAGATGGAAGCCTGCAGCC	61.12	TCCACCACTACAGGTACCAGG	60.552	242	388	PF0141114=tRNA-synt_2c=FE(12.2=100)
600	chr11@64224794@64224970@TRPT1/ENSG00000149743.13@0@-	-0.25		-0.25	-0.25	0	HsaEX0067441	ORF disruption upon sequence exclusion	GCTGTCCAAGGCTCTGTCCTA	61.51	ACTGATGATACCGGGGTCTCC	60.758	242	412	PF0188511=PTS_2-RNA=FE(30.1=100)
601	chr2@219228433@219228485@ATG9A/ENSG00000198925.10@0@-	-0.35	-0.12	-0.28	-0.25	0.1	.	Unkown	Unkown	Unkown	Unkown	Unkown	Unkown	Unkown	Unkown
602	chr9@130200957@130200982@NCS1/ENSG00000107130.9@0@+		-0.28	-0.23	-0.25	0.02	.	Unkown	Unkown	Unkown	Unkown	Unkown	Unkown	Unkown	Unkown
603	chr11@3361742@3361889@ZNF195/ENSG00000005801.16@0@-	-0.32	-0.15	-0.28	-0.25	0.07	HsaEX0073157	Alternative protein isoforms (Ref)	TCTGTAAGCCAGGCCTGATCA	60.901	GGCCACAATTTCCATATCCTCTCA	60.69	183	276	NO
604	chr6@125257097@125257158@TPD52L1/ENSG00000111907.20@0@+	-0.19		-0.31	-0.25	0.06	HsaEX0066662	Alternative protein isoforms (Ref, Alt. Stop)	ACATGAAACCCTGAGTCACGC	60.878	AGGACCTCCTCAAAACTGCCT	61.048	140	201	PF0420110=TPD52=FE(11.8=100),PF071068=TBPIP=PD(0.9=4.8),PF114523=DUF3000=FE(21.5=100)
605	chr11@3361742@3361889@ZNF195/ENSG00000005801.16@0@-	-0.32	-0.15	-0.28	-0.25	0.07	HsaEX0073151	Alternative protein isoforms (Ref)	GCAACGAAAAGAGCCCTGGAA	61.421	TGGGTAGTTGATGAACATTGGT	57.619	249	396	NO
606	chr1@32077163@32077318@TMEM39B/ENSG00000121775.17@0@+	-0.38	-0.12		-0.25	0.14	HsaEX0065789	ORF disruption upon sequence exclusion	TCAACTTGCTGATGGTGACCAC	61.07	GGGCCATACAGCTGTCTTGTG	61.283	242	397	PF102714=Tmp39=PD(2.7=3.8),PF102714=Tmp39=FE(67.1=100)
607	chr1@29060421@29060484@EPB41/ENSG00000159023.18@0@+	-0.29	-0.22		-0.25	0.04	HsaEX0022625	Alternative protein isoforms (Ref)	CTGAGCAAGCTGAGCCAGAG	60.742	CCATTCACTAGGCCGTGGTTC	61.012	143	206	PF043828=SAB=PU(4.1=9.5)
608	chr7@2567115@2567163@IQCE/ENSG00000106012.17@0@+		-0.32	-0.17	-0.25	0.08	HsaEX0032098	Alternative protein isoforms (Ref)	GGATTCCCAGACCCGGACG	62.09	CTCCAGGAGGCCACTTTTCTC	60.34	142	190	NO
609	chr9@123769513@123769563@DENND1A/ENSG00000119522.15@0@-	-0.16	-0.22	-0.37	-0.25	0.09	HsaEX0019095	ORF disruption upon sequence exclusion	GCAGAGGCAATTCCCGGAG	60.821	TTCGCTCCTGAAGATAAGCGG	60.202	133	183	PF0345613=uDENN=FE(28.6=100),PF0306810=PAD=FE(21.9=100)
610	chr19@18768484@18768793@CRTC1/ENSG00000105662.15@0@+		-0.31	-0.19	-0.25	0.06	HsaEX0017336	Alternative protein isoforms (Ref)	GAATGAGCACACCTGGCTCC	61.029	GAGGATGATGTTGGGGATGCC	60.821	302	611	NO
611	chr19@36925199@36925258@ZNF568/ENSG00000198453.12@0@+	-0.36		-0.15	-0.25	0.1	HsaEX0073959	ORF disruption upon sequence exclusion	TTGCTGGGCTTACATCCGTTT	60.547	TCCAGCATCACATCTCGATACA	59.042	148	207	PF138721=AAA_34=FE(20.0=100),PF0301610=Exostosin=FE(12.0=100)
612	chr12@30733628@30733711@CAPRIN2/ENSG00000110888.17@0@-	-0.25	-0.25		-0.25	0	HsaEX0012410	ORF disruption upon sequence exclusion	AAGGGGGTTTGAATGGTGCAG	61.104	TGGCATTTTTGGGAACTGGGA	60.414	178	261	NO
613	chr14@20381552@20381686@TEP1/ENSG00000129566.12@0@-	-0.22	-0.29	-0.25	-0.26	0.03	HsaEX0064477	ORF disruption upon sequence exclusion	GTTTGACTGTGGACCAGCTGC	62.007	GGTAAGGCAGGTCTCCCAGAG	61.579	235	369	NO
614	chr2@199961780@199961928@C2orf47/ENSG00000162972.10@0@+	-0.25	-0.28		-0.26	0.01	HsaEX0010712	Alternative protein isoforms (No Ref, Alt. Stop)	ACCATAAAAATGCCCTTGCTGC	60.355	AGTGAAGATCAAATGACCCCAA	57.613	249	397	NO
615	chr5@142012287@142012377@GNPDA1/ENSG00000113552.15@0@-	-0.18		-0.34	-0.26	0.08	HsaEX0027909	5' UTR/ncRNA	TGCTGGGGGAACAAAATGTCC	61.101	ACTCGCTCGCCTGAGAATAGT	61.02	145	197	Unkown
616	chr22@37625796@37625949@GGA1/ENSG00000100083.18@0@+	-0.11	-0.41		-0.26	0.15	HsaEX0027373	Alternative protein isoforms (Ref)	GAACTGTACCAGCGCTGTGAG	61.262	TGTTCCATCCGGTACCATCCA	60.902	139	292	NO
617	chr14@94100738@94100771@IFI27L1/ENSG00000165948.10@0@+	-0.29		-0.22	-0.26	0.03	HsaEX0030937	Alternative protein isoforms (No Ref)	GGGAAAGGAGAGTGGATGGGA	60.906	CTTGGCTGCTATGGAGGATGC	61.152	112	145	PF061408=Ifi-6-16=PU(6.0=41.7)
618	chr17@32017971@32018054@LRRC37B/ENSG00000185158.12@0@+	-0.27	-0.24		-0.26	0.01	HsaEX0036590	Unkown	GGATGACATGGAGGAGGACGA	61.03	GGCAGCCTGAATTCTTCCTCC	61.021	177	260	Unkown
619	chr16@1666072@1666177@LA16c-431H6.6/ENSG00000261732.1@0@+	-0.33		-0.2	-0.26	0.07	HsaEX0017127	Alternative protein isoforms (Ref)	ACACTGCTCCCTAGACCATCG	61.298	GGTGTCTCCATCCTGGTGAGT	61.174	243	348	NO
620	chr17@28834292@28834326@FAM222B/ENSG00000173065.13@0@-	-0.34	-0.19		-0.26	0.07	HsaEX0009795	5' UTR/ncRNA	CAAAGGAGCAGCCATGAGGG	61.036	AGCTGAAAGGACAGGTCACCT	61.042	123	157	Unkown
621	chr22@37624968@37625076@GGA1/ENSG00000100083.18@0@+		-0.31	-0.2	-0.26	0.05	HsaEX0027372	Alternative protein isoforms (Ref)	GAACTGTACCAGCGCTGTGAG	61.262	TGTTCCATCCGGTACCATCCA	60.902	139	247	PF0021019=Ferritin=PD(10.6=32.4),PF031279=GAT=PD(29.8=83.8)
622	chr19@21083977@21084069@ZNF714/ENSG00000160352.15@0@+	-0.22	-0.3		-0.26	0.04	HsaEX0074251	5' UTR/ncRNA	CTTCACTGCCCTGTGTCCTCT	61.718	GCATTCCCACTCCTCCAGAGA	61.244	170	262	NO
623	chr17@28400609@28400766@SLC46A1/ENSG00000076351.12@0@-		-0.27	-0.24	-0.26	0.01	.	Unkown	Unkown	Unkown	Unkown	Unkown	Unkown	Unkown	Unkown
624	chr2@9419989@9420100@ITGB1BP1/ENSG00000119185.12@0@-	-0.28		-0.26	-0.27	0.01	HsaEX0032435	5' UTR/ncRNA	GGCAGGAGGGCTGGAAAAG	60.68	TGCTCTTAGTACTGATTTCGCT	57.279	230	341	Unkown
625	chr10@101584601@101584919@POLL/ENSG00000166169.16@0@-	-0.21	-0.34		-0.27	0.06	HsaEX0048978	Alternative protein isoforms (Ref)	AGGCAAAAGAGGCACCAAACA	60.964	CTGGGCATACGTTCCAGGAAG	60.744	133	175	PF147161=HHH_8=PU(35.3=85.7)
626	chr19@5686415@5686527@HSD11B1L/ENSG00000167733.13@0@+	-0.34		-0.21	-0.27	0.06	HsaEX0030519	ORF disruption upon sequence exclusion	CTCCAGGGAGCGCGAGTG	62.505	CTGCATGAGCCAGCGAGTTG	61.979	218	330	PF0010620=adh_short=PU(16.4=94.7)
627	chr16@660057@660161@WDR90/ENSG00000161996.17@0@+	-0.26	-0.27		-0.27	0.01	HsaEX0071424	ORF disruption upon sequence exclusion	CAGGACCGCTGGAGGACG	62.135	CTGTGTCCGGCCTCCAGA	60.997	226	330	NO
628	chr1@15656616@15656679@DDI2/ENSG00000197312.11@0@+		-0.3	-0.24	-0.27	0.03	HsaEX0018842	Alternative protein isoforms (Ref, Alt. Stop)	TACGGCCAGAGGAGATTGCAG	61.907	GAACGGGCGGGATGGTTAAAC	61.875	145	208	NO
629	chr7@93146882@93147146@SAMD9L/ENSG00000177409.11@0@-	-0.27		-0.26	-0.27	0	HsaEX0056171	5' UTR/ncRNA	TGGGAGAACAGAAGACTTCACA	58.962	ACCTGACACCACTACCACCTG	61.378	295	559	Unkown
630	chr7@76470299@76470419@DTX2/ENSG00000091073.19@0@+	-0.32	-0.13	-0.36	-0.27	0.1	HsaEX0021126	5' UTR/ncRNA	TTTGTGCCAGCTCTCCAGAGA	61.38	GGACAAACTGCTGCTCGATGA	60.941	258	378	Unkown
631	chr22@50249102@50249168@HDAC10/ENSG00000100429.17@0@-	-0.12	-0.42		-0.27	0.15	HsaEX0029373	Alternative protein isoforms (Ref)	TTACTTCTCCTGGCACCGCTA	60.894	CCCGATGGCTGAGTCAAATCC	61.082	172	238	PF0085014=Hist_deacetyl=FE(8.8=100),PF0085014=Hist_deacetyl=PU(1.9=4.5)
632	chr16@67664995@67665168@ENKD1/ENSG00000124074.11@0@-	-0.31	-0.23		-0.27	0.04	HsaEX0009629	ORF disruption upon sequence exclusion	CTGGACTTGCTGACTTCCGAC	60.937	AGATACATGGGGTGGTGGGAG	60.977	253	426	NO
633	chr9@114016112@114016172@ZNF618/ENSG00000157657.14@0@+		-0.24	-0.29	-0.27	0.02	HsaEX0074060	Alternative protein isoforms (Ref)	CTTCGACCAAGGTGTCGTGG	60.944	CCACATGCTCCTGGTAGGGA	60.983	146	206	NO
634	chr14@23566561@23566686@AP1G2/ENSG00000213983.11@0@-		-0.23	-0.32	-0.27	0.05	HsaEX0004888	ORF disruption upon sequence exclusion	CTCATCGAAGAGATTCGCGGG	60.928	CACATCTCAGCAGAGCCCATG	61.08	252	377	PF0160215=Adaptin_N=FE(23.2=100)
635	chr14@55031862@55031991@SOCS4/ENSG00000180008.8@0@+	-0.31	-0.29	-0.2	-0.27	0.05	HsaEX0060939	5' UTR/ncRNA	CCCTCTCCACTTAAGCAAGCG	61.009	CTGCTCCGACTAGTTTTGGGC	61.275	244	373	Unkown
636	chr18@23430630@23430677@TMEM241/ENSG00000134490.13@0@-	-0.37	-0.18		-0.27	0.1	HsaEX0009895	ORF disruption upon sequence exclusion	GACGAGTTGACAGATGTGCGT	60.931	TCTCTACCCAGCCCAGTTTCC	61.178	147	194	NO
637	chr7@23698191@23698299@FAM221A/ENSG00000188732.10@0@+	-0.29	-0.25		-0.27	0.02	HsaEX0011460	Alternative protein isoforms (Ref)	GCTTGTGGTCAGCCTGCATAT	61.021	TGGTATCGTCTTTCAAAGAAAGCCA	60.975	245	353	PF147531=DUF4475=PD(1.5=8.1)
638	chr5@140562662@140562723@APBB3/ENSG00000113108.17@0@-	-0.36	-0.32	-0.14	-0.27	0.1	HsaEX0005089	ORF disruption upon sequence exclusion	GGAGGGGATCTGGGGACTG	60.768	CAATACTGCTCTTCCCCGGTG	60.744	145	206	NO
639	chr10@101584601@101584919@POLL/ENSG00000166169.16@0@-	-0.21	-0.34		-0.27	0.06	HsaEX0048979	ORF disruption upon sequence exclusion	CCCATCTCTGATGATGAAGCCA	59.894	GTTGGTACCACATCTGGGCAG	60.95	214	333	PF147161=HHH_8=PU(66.7=41.5)
640	chr9@87969795@87969919@CDK20/ENSG00000156345.17@0@-	-0.34	-0.25	-0.26	-0.28	0.04	HsaEX0013710	ORF disruption upon sequence exclusion	AAACCTGCCAACCTGCTCATC	61.162	GCTGGTGAGGAGGGTAGAGAA	60.62	255	379	PF0006920=Pkinase=FE(14.4=100)
641	chr9@116331243@116331357@PAPPA/ENSG00000182752.9@0@+	-0.44		-0.1	-0.28	0.17	HsaEX0045460	Alternative protein isoforms (Ref)	TGGTGATGGGGTATGTGAGGA	60.274	TCTCCTGCTTTTGGTCCCCAT	61.403	254	368	NO
642	chr9@36390466@36390616@RNF38/ENSG00000137075.17@0@-	-0.23		-0.33	-0.28	0.05	HsaEX0054121	Alternative protein isoforms (Ref)	CAGTGCCAGTCCATCCATCAC	61.016	CTTCTTCTGTTGCGTGCAGGT	61.409	245	395	NO
643	chr20@2749400@2749518@EBF4/ENSG00000088881.20@0@+	-0.29	-0.27		-0.28	0.01	HsaEX0021466	ORF disruption upon sequence exclusion	GTTCTTCCTCAAGTTCTTCCTCA	58.038	GAGCACGTTTCCGAACACGA	61.211	204	322	NO
644	chrX@96763099@96763120@DIAPH2/ENSG00000147202.17@0@+	-0.36	-0.2		-0.28	0.08	HsaEX0019685	Alternative protein isoforms (No Ref)	AGACTTTACCACCAAACGTGAGA	59.867	TGTGAAGACAGGGTGCATTCA	59.857	102	123	PF063718=Drf_GBD=FE(3.1=100)
645	chr11@105043482@105043545@CARD16/ENSG00000204397.7@0@-	-0.31	-0.24		-0.28	0.03	.	Unkown	Unkown	Unkown	Unkown	Unkown	Unkown	Unkown	Unkown
646	chr10@95422189@95422216@SORBS1/ENSG00000095637.21@0@-	-0.41		-0.15	-0.28	0.13	HsaEX0060965	Alternative protein isoforms (Ref)	GGCAACACGAAAGCAAACCAG	61.128	GGAAGGTTGGGATGCACACTT	60.823	118	145	NO
647	chr17@44187906@44188009@TMUB2/ENSG00000168591.15@0@+	-0.34	-0.2	-0.3	-0.28	0.06	HsaEX0066126	5' UTR/ncRNA	TGCCGCAGTTTCTTTTCCTGT	61.022	GACAGCATCAGCAGAGCCTG	61.091	255	358	Unkown
648	chr15@99241364@99241559@TTC23/ENSG00000103852.12@0@-	-0.37	-0.19		-0.28	0.09	HsaEX0067855	5' UTR/ncRNA	CTGTCACCCAGGCTGGAGTAT	61.244	AGGAGGCTGGAATAGTGCTGT	60.904	252	447	Unkown
649	chr1@43992211@43992387@CCDC24/ENSG00000159214.12@0@+	-0.25		-0.32	-0.28	0.03	HsaEX0013182	ORF disruption upon sequence exclusion	CGTCGGTGGGTCATGCTC	60.509	CCCACCACCTCTCATCTGGAA	61.18	250	426	NO
650	chr22@28743881@28743978@HSCB/ENSG00000100209.9@0@+	-0.27	-0.29		-0.28	0.01	HsaEX0030512	ORF disruption upon sequence exclusion	GCAATTATCCCCGCTGTTGGA	61.022	AGCACTGCTCACATTGTCAGT	60.203	168	265	PF0022626=DnaJ=FE(45.7=100)
651	chr22@37061538@37061629@KCTD17/ENSG00000100379.17@0@+		-0.3	-0.27	-0.28	0.02	HsaEX0033162	Alternative protein isoforms (No Ref, Alt. Stop)	TCGGCTCCTCCTACAACTACG	61.016	AAGTCCCTGGAGGTGATCTGG	60.904	171	262	PF0105613=Myc_N=FE(30.6=100)
652	chr2@240529036@240529509@ANKMY1/ENSG00000144504.15@0@-		-0.34	-0.22	-0.28	0.06	HsaEX0004248	ORF disruption upon sequence exclusion	CATGGGCAGTTTTACCGGGAC	61.555	AAGCACAGTGTAGCCCTTTGC	61.424	343	816	PF0249315=MORN=PD(87.0=12.7)
653	chr16@8635038@8635079@METTL22/ENSG00000067365.14@0@+	-0.31	-0.26		-0.28	0.03	HsaEX0009687	ORF disruption upon sequence exclusion	GGGCCTCTGAGAGACAAGGTA	60.62	AGGATGTAGTCTGCCAGGAGC	61.307	141	182	PF102944=Methyltransf_16=FE(7.0=100)
654	chr5@69292187@69292362@CCDC125/ENSG00000183323.12@0@-	-0.39	-0.3	-0.15	-0.28	0.1	HsaEX0012967	ORF disruption upon sequence exclusion	CTTGCGGTCCTCGGAGCC	62.822	TCTATGAGCATCTTAAGGACCTCT	58.289	235	410	NO
655	chr20@41238687@41238796@ZHX3/ENSG00000174306.21@0@-		-0.1	-0.48	-0.29	0.19	HsaEX0072806	5' UTR/ncRNA	GAGATGCTTGTGGGACTGCAT	60.681	ACTGGGATCATGCATGGTGTG	60.684	249	358	Unkown
656	chr4@17805106@17805225@DCAF16/ENSG00000163257.10@0@-	-0.35	-0.24	-0.28	-0.29	0.04	HsaEX0018609	5' UTR/ncRNA	AAGGAAAGTTCGTAGCGCGTT	60.871	TAGCAACTTTTGTGCAGGGGG	61.096	248	367	Unkown
657	chr14@23556742@23557034@THTPA/ENSG00000259431.5@0@+		-0.35	-0.24	-0.29	0.06	HsaEX0064917	Alternative protein isoforms (Ref, Alt. ATG)	CCTCCCATTACATAGCGCGTG	61.201	AGGCAGTGGTCAGGATCTTCA	60.833	353	915	Unkown
658	chr19@9626783@9626860@ZNF561-AS1/ENSG00000267106.5@0@+	-0.39	-0.2		-0.29	0.09	.	Unkown	Unkown	Unkown	Unkown	Unkown	Unkown	Unkown	Unkown
659	chr1@16232892@16233017@RSG1/ENSG00000132881.11@0@-	-0.41	-0.17		-0.29	0.12	HsaEX0010346	ORF disruption upon sequence exclusion	CCATTGACACTGCCAGCTACA	60.611	ATGACCATCCTGACGACACCA	61.171	245	370	PF084778=Miro=FE(33.6=100)
660	chr1@26300925@26301024@UBXN11/ENSG00000158062.20@0@-	-0.31		-0.28	-0.29	0.01	HsaEX0069050	Alternative protein isoforms (Ref)	AGGCGAGGAATCCGCATCTAT	61.168	TGGACAGTATCTCATCAGTCTGGG	61.176	127	226	PF097284=Taxilin=PU(4.1=14.7)
661	chr6@133456555@133456648@EYA4/ENSG00000112319.17@0@+	-0.3	-0.29		-0.29	0	HsaEX0023601	Alternative protein isoforms (Ref)	ATGCAGGACCTAGCAAGTCCT	60.904	GGAAGGATACAGCTGTGGGGA	61.248	180	273	NO
662	chr22@50247691@50247776@HDAC10/ENSG00000100429.17@0@-		-0.35	-0.22	-0.29	0.07	HsaEX0029368	ORF disruption upon sequence exclusion	CCTGACAACGCCGGATATCAC	61.134	GGACAGGCCTCTCCGAACAG	62.232	171	256	NO
663	chr16@15047854@15047920@NTAN1/ENSG00000157045.8@0@-		-0.27	-0.3	-0.29	0.02	HsaEX0044047	Alternative protein isoforms (Ref)	GATGCCGCTGCTCGTCGA	62.855	TTGAGCGTGGTCAGAAAAGGA	59.86	183	249	PF147361=N_Asn_amidohyd=FE(11.3=100)
664	chr14@23556742@23557039@THTPA/ENSG00000259431.5@0@+		-0.33	-0.25	-0.29	0.04	HsaEX0064917	Alternative protein isoforms (Ref, Alt. ATG)	CCTCCCATTACATAGCGCGTG	61.201	AGGCAGTGGTCAGGATCTTCA	60.833	353	915	Unkown
665	chr22@41284900@41285153@RANGAP1/ENSG00000100401.19@0@-		-0.27	-0.33	-0.3	0.03	HsaEX0052194	5' UTR/ncRNA	ACTGCCGGCTTTCAAAATCCT	60.823	AGCTTGGCAATGTCTTCCGAG	60.948	305	558	Unkown
666	chr16@30661179@30661215@FBRS/ENSG00000156860.15@0@+	-0.3	-0.3		-0.3	0	HsaEX0025116	Alternative protein isoforms (No Ref)	GCCAGGGGACAGCTCTGATC	62.323	CTCGTCCAGATCACTTTCCGC	61.064	112	148	NO
667	chrX@15692962@15693058@CA5BP1/ENSG00000186312.10@0@+	-0.26	-0.37	-0.25	-0.3	0.05	HsaEX0011824	ncRNA	CCCATCAACATTCGGTGGAGG	61.019	GGCTGCCAGAAGTTTCCGAAA	61.421	167	263	Unkown
668	chr10@90743592@90743690@HTR7/ENSG00000148680.15@0@-	-0.45	-0.15		-0.3	0.15	HsaEX0030678	Alternative protein isoforms (No Ref, Alt. Stop)	GAGAGGCCAGAGAGACCTGAG	61.024	CCAAGAAAGGACAGAAGCTGCA	61.072	182	280	NO
669	chr8@143567610@143567676@MROH6/ENSG00000204839.8@0@-	-0.27	-0.33		-0.3	0.03	HsaEX0011557	Alternative protein isoforms (Ref)	CACGTGCCCAACTTCCTGAG	61.231	AAAGCCAGAGAGGTGAGGTCA	60.763	171	237	NO
670	chr22@31531057@31531129@SFI1/ENSG00000198089.14@0@+	-0.33	-0.26		-0.3	0.04	HsaEX0057589	Alternative protein isoforms (Ref)	CTAGTGCAGTATCGTGGCACA	60.135	GTGACAGTCAGCTCGAACACA	60.536	171	243	PF051828=Fip1=PU(11.1=12.0)
671	chr8@10820192@10820269@PINX1/ENSG00000254093.8@0@-	-0.46		-0.14	-0.3	0.16	HsaEX0047656	ORF disruption upon sequence exclusion	TCCTCGGACAAGAAGGAAAAGA	59.03	CCATCCGCTTGGCAAAGTACT	60.95	179	256	NO
672	chr5@177090389@177090653@FGFR4/ENSG00000160867.14@0@+	-0.3	-0.3		-0.3	0	.	Unkown	Unkown	Unkown	Unkown	Unkown	Unkown	Unkown	Unkown
673	chr1@155680381@155680456@YY1AP1/ENSG00000163374.19@0@-	-0.25		-0.34	-0.3	0.04	.	Unkown	Unkown	Unkown	Unkown	Unkown	Unkown	Unkown	Unkown
674	chr7@73841069@73841198@WBSCR27/ENSG00000165171.10@0@-		-0.21	-0.38	-0.3	0.08	HsaEX0070881	Alternative protein isoforms (Ref)	GAGGAGGGTGGGAGCCTG	61.087	CTGGGCAGAGGCTCCTGG	61.795	242	371	PF128472=Methyltransf_18=PU(16.7=39.5);
675	chr17@7393600@7393836@TMEM256-PLSCR3/ENSG00000262481.5@0@-	-0.44	-0.31	-0.19	-0.31	0.1	HsaEX0048504	Alternative protein isoforms (Ref, Alt. Stop)	Unkown	Unkown	Unkown	Unkown	Unkown	Unkown	PF0380310=Scramblase=PU(50.0=24.1)
676	chr17@75926287@75926426@FBF1/ENSG00000188878.17@0@-	-0.28		-0.34	-0.31	0.03	HsaEX0024990	ORF disruption upon sequence exclusion	TGGAAGACCCATTGAGAGGACT	60.495	CCTGTGGCCTCTGGTACTTCT	61.174	251	390	NO
677	chr15@74687090@74687179@EDC3/ENSG00000179151.11@0@-	-0.33	-0.28		-0.31	0.02	HsaEX0021558	5' UTR/ncRNA	TTCTGTGGGTCCTCTGGTGTT	60.975	ACAGCTGACACTCTTCCCTGA	60.759	176	265	Unkown
678	chr1@222823855@222823945@RP11-452F19.3/ENSG00000228106.5@0@+		-0.34	-0.29	-0.31	0.02	HsaEX0019809	5' UTR/ncRNA	CCAGCATCCGAGAGCCCG	62.599	CAACACTCTGGGAGGTCGAGG	62.099	102	164	Unkown
679	chr20@3167737@3167961@RP5-1187M17.10/ENSG00000088899.14@0@-	-0.26	-0.46	-0.22	-0.31	0.11	HsaEX0055360	5' UTR/ncRNA	Unkown	Unkown	Unkown	Unkown	Unkown	Unkown	Unkown
680	chr11@31460625@31460714@IMMP1L/ENSG00000148950.9@0@-	-0.39	-0.23		-0.31	0.08	.	Unkown	Unkown	Unkown	Unkown	Unkown	Unkown	Unkown	Unkown
681	chr15@60386027@60386086@ANXA2/ENSG00000182718.16@0@-	-0.44		-0.19	-0.31	0.12	.	Unkown	Unkown	Unkown	Unkown	Unkown	Unkown	Unkown	Unkown
682	chr1@197100430@197105185@ASPM/ENSG00000066279.16@0@-	-0.45	-0.41	-0.11	-0.32	0.15	HsaEX0006350	Alternative protein isoforms (Ref)	Unkown	Unkown	Unkown	Unkown	Unkown	Unkown	PF0061222=IQ=PD(57.1=0.8),PF0061222=IQ=WD(100=1.3),PF0061222=IQ=WD(100=1.3),PF0061222=IQ=WD(100=1.3),PF0061222=IQ=WD(100=1.3),PF0061222=IQ=WD(100=1.3),PF0061222=IQ=WD(100=1.3),PF0061222=IQ=WD(100=1.3),PF0061222=IQ=WD(100=1.3),PF0061222=IQ=WD(100=1.3),PF0061222=IQ=WD(100=1.2),PF0061222=IQ=WD(100=1.3),PF0061222=IQ=WD(100=1.3),PF0061222=IQ=WD(100=1.3),PF0061222=IQ=WD(100=1.3),PF0061222=IQ=WD(100=1.3…
683	chr1@230945388@230945454@TTC13/ENSG00000143643.12@0@-	-0.29	-0.35		-0.32	0.03	HsaEX0067761	Alternative protein isoforms (Ref)	TGCTTATGTCTTGATTGGCAGTG	59.559	GGGTTCCCCGATGTCTGTACA	61.511	167	233	PF134141=TPR_11=FE(36.8=100),PF134141=TPR_11=PU(1.8=4.5)
684	chr3@184316131@184316218@EIF4G1/ENSG00000114867.19@0@+	-0.35	-0.29		-0.32	0.03	HsaEX0022046	Alternative protein isoforms (Ref)	GGTTGTGGACTACGTCTGTGC	61.199	CTTGGGATCCAGCAGGGTAGA	60.972	175	262	NO
685	chr3@50566005@50566094@C3orf18/ENSG00000088543.14@0@-	-0.14	-0.5		-0.32	0.18	HsaEX0010854	5' UTR/ncRNA	CACTACCACCCCTAGCCTCTC	61.03	AGTCAACCTGCCCACTCACTC	61.988	171	260	Unkown
686	chr2@102797862@102798000@TMEM182/ENSG00000170417.14@0@+	-0.38		-0.26	-0.32	0.06	HsaEX0065630	Alternative protein isoforms (Ref)	AATCAGCCACCGTCCAAGAAC	60.882	GGGGCCAGGAAAAATGACCAG	61.509	242	380	PF139031=Claudin_2=FE(37.4=100),PF033038=WTF=FE(50.5=100)
687	chr11@69055174@69055352@TPCN2/ENSG00000162341.15@0@+	-0.25	-0.4		-0.32	0.08	HsaEX0066637	ORF disruption upon sequence exclusion	TACCGCTCCATCAACCACCG	62.234	CTCATGACACACGAGACTCAGG	60.415	194	372	PF0052026=Ion_trans=PU(8.6=26.7)
688	chr12@102195311@102195447@PARPBP/ENSG00000185480.11@0@+	-0.4		-0.23	-0.32	0.08	HsaEX0009197	Alternative protein isoforms (Ref, Alt. Stop)	ACCCCTAAGAGAACGCATCTGT	61.154	AGCATTTTTATGTTGAGGTGGTTCA	59.696	252	388	PF133611=UvrD_C=PD(1.1=6.5),PF156281=RRM_DME=PD(14.3=26.1)
689	chr11@3823612@3823740@PGAP2/ENSG00000148985.19@0@+	-0.25	-0.4		-0.33	0.07	HsaEX0046788	ORF disruption upon sequence inclusion	TGGATGGTGGAGATGCACAAG	60.34	CGACATTGAGGCCGAAGTTGA	60.939	249	377	NO
690	chr17@43132598@43132723@NBR2/ENSG00000198496.10@0@+	-0.43	-0.23		-0.33	0.1	HsaEX0041900	5' UTR/ncRNA	TACCTGGATGAGGAAGATGAAGA	58.116	CAGTGGGTGCTGCCATTATCT	60.409	202	327	Unkown
691	chr2@171392042@171392197@METTL8/ENSG00000123600.18@0@-	-0.34	-0.32		-0.33	0.01	HsaEX0038936	Alternative protein isoforms (Ref, Alt. ATG)	GAGTGGCTAGCTGGGCAGAG	62.309	GGCTGCTGCTTCTTCTTCCTT	60.886	253	408	PF0033717=Gal-bind_lectin=PU(24.3=37.5)
692	chr7@65752163@65752310@CCT6P1/ENSG00000228409.5@0@+		-0.22	-0.45	-0.33	0.12	.	Unkown	Unkown	Unkown	Unkown	Unkown	Unkown	Unkown	Unkown
693	chr12@10973654@10973721@PRR4/ENSG00000111215.11@0@-	-0.28	-0.38		-0.33	0.05	.	Unkown	Unkown	Unkown	Unkown	Unkown	Unkown	Unkown	Unkown
694	chr19@52808006@52808133@ZNF600/ENSG00000189190.8@0@-	-0.32		-0.34	-0.33	0.01	.	Unkown	Unkown	Unkown	Unkown	Unkown	Unkown	Unkown	Unkown
695	chr10@122428275@122428420@PLEKHA1/ENSG00000107679.14@0@+	-0.32	-0.35		-0.34	0.01	HsaEX0048216	ORF disruption upon sequence inclusion	ATTAAAGCAGTCTCTGGCGCC	61.014	GAGGCTGTGGAATGTGAGGTG	60.948	143	184	NO
696	chr8@86474819@86474914@RMDN1/ENSG00000176623.11@0@-		-0.32	-0.35	-0.34	0.01	.	Unkown	Unkown	Unkown	Unkown	Unkown	Unkown	Unkown	Unkown
697	chr12@101914173@101914232@DRAM1/ENSG00000136048.13@0@+	-0.23		-0.44	-0.34	0.1	HsaEX0020967	ORF disruption upon sequence exclusion	CCCAGTGGAACAGTCTCTCGA	61.16	AAAACCAAAGGCCACTGTCCA	60.621	132	191	PF102774=Frag1=FE(8.6=100);
698	chr14@23565815@23565892@AP1G2/ENSG00000213983.11@0@-	-0.31	-0.22	-0.5	-0.34	0.12	HsaEX0004896	ORF disruption upon sequence exclusion	TGACTGCAGTGCACATGATCC	60.947	GGTCGCTGACTCCAGATATGC	60.604	175	252	PF0160215=Adaptin_N=FE(4.5=100)
699	chr11@77855344@77855482@AAMDC/ENSG00000087884.14@0@+	-0.26	-0.44		-0.35	0.09	HsaEX0009047	Alternative protein isoforms (No Ref)	CAGTGAAGTTCCTTATGACTTCCCC	61.09	CTTCAAGGCCTCACTCATCCC	60.408	242	380	PF044309=DUF498=FE(28.1=100)
700	chr1@109494519@109494623@CYB561D1/ENSG00000174151.14@0@+	-0.27	-0.43		-0.35	0.08	HsaEX0018161	Alternative protein isoforms (No Ref, Alt. Stop)	GGAGCCTCTCCTGCAGCC	62.174	CGCCAAGGCCATGAATACAGG	61.685	146	250	PF0318811=Cytochrom_B561=PU(2.3=8.6)
701	chr7@73840030@73840120@WBSCR27/ENSG00000165171.10@0@-	-0.27	-0.42		-0.35	0.07	HsaEX0070883	ORF disruption upon sequence inclusion	CAGCTGCATGGGGTGGATG	61.125	GCCTCCAGAGCCTCCTTGTAT	61.314	182	272	PF128472=Methyltransf_18=FE(29.4=100);
702	chr12@53161126@53161191@CSAD/ENSG00000139631.18@0@-	-0.33	-0.24	-0.48	-0.35	0.1	HsaEX0017409	ORF disruption upon sequence exclusion	TTCCTGGTCAGTGCCACCTC	61.769	CCTGGAGAAGAAGTGCAGAGC	60.675	179	244	PF0028214=Pyridoxal_deC=FE(5.7=100)
703	chr5@138329552@138329647@CDC25C/ENSG00000158402.18@0@-	-0.38		-0.32	-0.35	0.03	HsaEX0014013	ORF disruption upon sequence exclusion	TCTGGCTCAGGACCCAGTTTT	61.325	AGTCCTGAAGAATCCAGGTGAC	59.431	174	269	PF066178=M-inducer_phosp=PU(6.2=12.1)
704	chr16@71861775@71861942@ZNF821/ENSG00000102984.14@0@-	-0.37		-0.33	-0.35	0.02	HsaEX0074411	Alternative protein isoforms (No Ref, Alt. Stop)	CTTGAACTCTGCCAGTGTCCC	60.88	TACACTGGGAGTCTGGGCTTC	61.172	256	423	PF056057=zf-Di19=PD(57.6=60.7),PF127732=DZR=FE(68.8=100),PF116003=CAF-1_p150=PU(2.8=8.9)
705	chr20@13569506@13569586@TASP1/ENSG00000089123.15@0@-	-0.22	-0.19	-0.65	-0.35	0.21	HsaEX0063699	ORF disruption upon sequence exclusion	GTCTCGGTTGCCAACAGACTC	61.201	CTCTCCCCGGATGTTTCAAGG	60.407	183	263	PF0111213=Asparaginase_2=FE(10.6=100),PF0227412=Amidinotransf=PU(7.1=17.9)
706	chr1@176135009@176135086@RFWD2/ENSG00000143207.19@0@-	-0.3	-0.64	-0.11	-0.35	0.22	.	Unkown	Unkown	Unkown	Unkown	Unkown	Unkown	Unkown	Unkown
707	chr7@108168276@108168402@NRCAM/ENSG00000091129.19@0@-	-0.36		-0.34	-0.35	0.01	HsaEX0043775	Alternative protein isoforms (Ref)	CTGGTATTCTTCCACCTGATGT	57.506	ATTTACCACCCTTGTTTCTTCTGA	58.299	162	288	PF0004116=fn3=PU(45.7=86.0)
708	chr8@101204649@101204693@ZNF706/ENSG00000120963.11@0@-	-0.28		-0.45	-0.36	0.08	HsaEX0074226	5' UTR/ncRNA	CTCCGACGCAAGACTGTCC	60.445	ATTCCAGCTACTTGGGAGGCT	60.908	137	181	Unkown
709	chr4@109993246@109993369@EGF/ENSG00000138798.11@0@+	-0.27		-0.45	-0.36	0.09	HsaEX0021800	Alternative protein isoforms (Ref)	ATAGATGAATGTGAGATGGGTGTCC	60.222	CCAAGGTTGAGGGCAAGAGGA	62.009	242	365	PF0764510=EGF_CA=WD(100=88.1)
710	chr19@40365552@40365585@PLD3/ENSG00000105223.19@0@+	-0.5	-0.27	-0.32	-0.36	0.1	HsaEX0048185	5' UTR/ncRNA	CCAATGAGAAAGGCGCATGC	60.527	GGGTGTGTCAGGGTCTCCAAA	61.935	125	158	Unkown
711	chr12@24407484@24407566@RP11-444D3.1/ENSG00000255864.5@0@-	-0.36		-0.36	-0.36	0	.	Unkown	Unkown	Unkown	Unkown	Unkown	Unkown	Unkown	Unkown
712	chr17@7559623@7559702@TNFSF13/ENSG00000161955.16@0@+	-0.19		-0.54	-0.37	0.17	.	Unkown	Unkown	Unkown	Unkown	Unkown	Unkown	Unkown	Unkown
713	chr14@92615406@92615479@RIN3/ENSG00000100599.15@0@+	-0.42		-0.32	-0.37	0.05	HsaEX0053706	ORF disruption upon sequence exclusion	CTGGTGCTCTGTGTCCACTTT	60.476	CAGGTTGGCGATGGTCTCAAG	61.277	167	240	PF0001719=SH2=PD(24.7=80.0)
714	chr1@52905033@52905090@ECHDC2/ENSG00000121310.16@0@-	-0.38		-0.35	-0.37	0.02	HsaEX0021502	Alternative protein isoforms (Ref)	CATTGCGGCTATGGATGGGTT	61.092	GTGAAGATGAGCTCCTTCGCC	61.072	135	192	PF0037815=ECH=FE(14.2=100)
715	chr9@549106@549721@KANK1/ENSG00000107104.18@0@+	-0.21	-0.55		-0.38	0.17	.	Unkown	Unkown	Unkown	Unkown	Unkown	Unkown	Unkown	Unkown
716	chr20@45815389@45815540@UBE2C/ENSG00000175063.16@0@+	-0.39	-0.38		-0.38	0	.	Unkown	Unkown	Unkown	Unkown	Unkown	Unkown	Unkown	Unkown
717	chr19@53445000@53445123@ZNF761/ENSG00000160336.14@0@+	-0.34	-0.42		-0.38	0.04	.	Unkown	Unkown	Unkown	Unkown	Unkown	Unkown	Unkown	Unkown
718	chr6@7240437@7240602@RREB1/ENSG00000124782.19@0@+		-0.43	-0.34	-0.38	0.04	HsaEX0055741	Alternative protein isoforms (Ref)	CCTACAGAGGCACATGCTCAC	60.742	AGTGCTCTCCTCAGTGCCAT	60.909	256	421	PF134651=zf-H2C2_2=PD(57.7=26.8)
719	chr5@138326020@138326054@CDC25C/ENSG00000158402.18@0@-	-0.24	-0.53		-0.38	0.15	HsaEX0014016	ORF disruption upon sequence exclusion	CAGGAAGTGCATTTAGCTGGGA	60.619	CTGCCTGGTCTTCTCCTAGGT	60.621	126	160	PF066178=M-inducer_phosp=FE(16.9=100)
720	chr2@200885261@200885367@PPIL3/ENSG00000240344.8@0@-	-0.49	-0.3		-0.39	0.09	HsaEX0049439	ORF disruption upon sequence exclusion	CTGTGACACTGCATACAGATGTAGG	61.19	ACTGTATTCATCCTCAAACTTCTTGC	59.85	130	236	PF0016016=Pro_isomerase=PD(35.0=38.9),PF139001=GVQW=PU(93.8=83.3)
721	chr4@109994732@109994880@EGF/ENSG00000138798.11@0@+	-0.26	-0.54		-0.4	0.14	HsaEX0021801	ORF disruption upon sequence exclusion	GAGCACAGCTGTGGAGAGAAT	60.066	CAGGAGGAGCAGCATGACAAG	61.013	242	390	PF0000822=EGF=PU(72.2=52.0)
722	chr7@128849975@128850074@FLNC/ENSG00000128591.15@0@+	-0.46	-0.36	-0.38	-0.4	0.04	HsaEX0025941	Alternative protein isoforms (Ref)	CAGAGCTCGATGTGGATGTGG	60.805	CATGGACTCCATTGGCTCCAC	61.021	182	281	NO
723	chr2@85355075@85355170@ELMOD3/ENSG00000115459.17@0@+	-0.43	-0.36		-0.4	0.03	HsaEX0022177	5' UTR/ncRNA	CAAGTTTGGAAAGCTCTTTTAACG	57.503	GGTGACAGGCGGGTATGGTAA	61.851	168	263	NO
724	chr7@121015664@121015848@CPED1/ENSG00000106034.17@0@+		-0.18	-0.61	-0.4	0.21	HsaEX0011482	ORF disruption upon sequence exclusion	CTACCAGACTCTGACCCTCCG	61.02	ACTGGCACATGACTTCCTTGG	60.546	253	437	NO
725	chr17@7393143@7393364@TMEM256-PLSCR3/ENSG00000262481.5@0@-	-0.57	-0.34	-0.3	-0.4	0.12	HsaEX0048505	Alternative protein isoforms (Ref, Alt. Stop)	ATTGATCAGATTTTGATTCACCAGA	57.05	TCAAAGTTGGTGTCTGTGCCA	60.341	204	425	PF0380310=Scramblase=FE(32.7=100)
726	chr8@128082752@128082848@PVT1/ENSG00000249859.7@0@+	-0.46		-0.35	-0.4	0.06	HsaEX0051353	ncRNA	ATGCCATAGATCCTGCCCTGT	61.049	CCAAGCTGGGTCTTCATCCTG	60.681	179	275	Unkown
727	chr9@136858185@136858276@MAMDC4/ENSG00000177943.13@0@+	-0.55	-0.32	-0.33	-0.4	0.1	HsaEX0037333	ORF disruption upon sequence exclusion	CACCAGGTGCTCAGCCTCAG	62.8	GCCCCAGTCCCAGCTGTATC	62.331	167	258	PF0062918=MAM=PD(17.8=90.3)
728	chr14@49709708@49709826@KLHDC1/ENSG00000197776.7@0@+		-0.6	-0.22	-0.41	0.19	HsaEX0034720	ORF disruption upon sequence exclusion	TTGAAGACAATGAAGTATATTTGCCT	57.42	CTGTCTTTATATACCCAGCAGGA	57.192	186	304	PF139641=Kelch_6=PU(48.3=70.0)
729	chr19@9418765@9418895@ZNF266/ENSG00000174652.17@0@-		-0.2	-0.62	-0.41	0.21	HsaEX0073290	5' UTR/ncRNA	TAGAAAGGGTGGTGGCTGACT	60.765	GTGAAGTCCACAGCCAGATCA	59.998	245	375	Unkown
730	chr12@48345344@48345474@ZNF641/ENSG00000167528.12@0@-	-0.36	-0.45		-0.41	0.04	HsaEX0074111	ORF disruption upon sequence exclusion	CTCAGTCTGCTCCCTGGGTTC	62.115	ATATGTGACCCTCAGAATGTCCCT	60.885	202	332	PF0135222=KRAB=WD(100=95.5)
731	chr10@102729318@102729394@SFXN2/ENSG00000156398.12@0@+	-0.5		-0.33	-0.42	0.08	HsaEX0057728	ORF disruption upon sequence exclusion	GTGATCTTCTGGCAGTGGGTG	60.948	TGCTGTCGCATCATGGGGATA	61.652	172	248	PF0382012=Mtc=FE(8.1=100)
732	chr13@50029277@50029492@DLEU2/ENSG00000231607.8@0@-	-0.41	-0.42		-0.42	0.01	HsaEX0019862	ncRNA	GTGGATAATTACTGTACCTTCCTCA	57.879	GAGGTGATCATCTCATGTGGCA	60.159	307	522	Unkown
733	chr14@58285590@58285756@PSMA3-AS1/ENSG00000257621.7@0@-		-0.31	-0.53	-0.42	0.11	HsaEX0000048	Unkown	Unkown	Unkown	Unkown	Unkown	Unkown	Unkown	Unkown
734	chr5@137637293@137637395@KLHL3/ENSG00000146021.14@0@-	-0.37	-0.46		-0.42	0.04	HsaEX0034844	Alternative protein isoforms (Ref)	CGTGGGAGGGTTTAATGGCTC	61.017	CCATTCATTGGTCGCTGGGTT	61.228	256	358	PF0134420=Kelch_1=PD(45.7=60.0),PF0134420=Kelch_1=PU(22.9=31.4)
735	chr9@87970567@87970630@CDK20/ENSG00000156345.17@0@-	-0.39	-0.48	-0.38	-0.42	0.05	HsaEX0013709	Alternative protein isoforms (Ref)	AAGATAGCGGACTTTGGCCTG	60.407	ATCGTTCTTGCCCGGGAAAAG	61.219	141	204	PF0006920=Pkinase=FE(7.4=100)
736	chr2@200885261@200885343@PPIL3/ENSG00000240344.8@0@-	-0.44	-0.38		-0.42	0.03	HsaEX0049439	ORF disruption upon sequence exclusion	CTGTGACACTGCATACAGATGTAGG	61.19	ACTGTATTCATCCTCAAACTTCTTGC	59.85	130	236	PF0016016=Pro_isomerase=PD(35.0=38.9),PF139001=GVQW=PU(93.8=83.3)
737	chr17@43212226@43212394@TMEM106A/ENSG00000184988.8@0@+	-0.38		-0.48	-0.43	0.05	HsaEX0065362	5' UTR/ncRNA	ACTCTCTTCCGTTTCTGTCGC	60.336	CAGGTGGGACAAGTCACGAAG	60.874	242	410	Unkown
738	chr11@614173@614399@IRF7/ENSG00000185507.19@0@-		-0.46	-0.42	-0.44	0.02	HsaEX0032238	ORF disruption upon sequence exclusion	CAGGCACGGACCAGACTGAG	62.498	CTGTCGTTAGTGCCGCGG	61.179	140	366	NO
739	chr3@138071642@138071835@DZIP1L/ENSG00000158163.14@0@-	-0.29	-0.48	-0.6	-0.45	0.13	HsaEX0021388	ORF disruption upon sequence exclusion	GGAGGACTCCCAGGATGAACA	60.902	CATGGCTCTGACGAGTTGGTG	61.27	247	440	NO
740	chr10@5966144@5966339@IL15RA/ENSG00000134470.19@0@-		-0.31	-0.58	-0.45	0.13	HsaEX0031327	Alternative protein isoforms (Ref)	GAGTCCAGCGGTGTCCTGT	61.575	TGGGAGGACTCATGACTGCTT	60.833	252	447	PF0008415=Sushi=WD(100=92.4)
741	chr14@33055904@33055994@NPAS3/ENSG00000151322.18@0@+		-0.76	-0.15	-0.45	0.3	HsaEX0043477	Alternative protein isoforms (Ref)	GTCCAGGGCATCACCTCCTAC	61.919	ATGATGGATGCCTTGTCGAGC	60.813	170	260	NO
742	chr4@127939852@127939997@MFSD8/ENSG00000164073.9@0@-	-0.54	-0.3	-0.52	-0.46	0.11	HsaEX0039048	Alternative protein isoforms (Ref, Alt. Stop)	GCAGTTGTTAGATCATATACTGCTGG	59.853	ACTTTTACACTGTCTTCCTGAGTCA	59.871	146	291	PF0769011=MFS_1=FE(14.5=100)
743	chr7@38179089@38179145@STARD3NL/ENSG00000010270.13@0@+	-0.57	-0.37		-0.47	0.1	HsaEX0062272	5' UTR/ncRNA	GCCAGGAACCACCCGTTAAG	60.959	CAGAGAAGCATGGGAGCTCTG	60.474	144	200	Unkown
744	chr8@143381267@143381344@RHPN1/ENSG00000158106.12@0@+		-0.52	-0.42	-0.47	0.05	HsaEX0053547	ORF disruption upon sequence exclusion	GATGACTTCTGTGAGGCTGCC	61.011	GAATGACGGCAGCGATGAGG	61.494	170	247	PF0309713=BRO1=FE(6.2=100)
745	chr2@30459551@30459722@LCLAT1/ENSG00000172954.13@0@+	-0.72	-0.22		-0.47	0.25	HsaEX0035498	Alternative protein isoforms (Ref, Alt. ATG)	GGGATGAATTAACGGCGGGTT	61.02	GCGGTTGTTGATCCAGCGATA	61.072	245	416	NO
746	chr7@72999054@72999162@STAG3L3/ENSG00000174353.17@0@-		-0.6	-0.34	-0.47	0.13	.	Unkown	Unkown	Unkown	Unkown	Unkown	Unkown	Unkown	Unkown
747	chr11@74940784@74940882@XRRA1/ENSG00000166435.15@0@-	-0.68		-0.26	-0.47	0.21	HsaEX0071903	Alternative protein isoforms (Ref, Alt. ATG)	AGGAAGTTAAGGGGCCATTCC	59.712	CTGATTTTCCCGCCGAGACTC	61.069	183	281	NO
748	chr9@133457909@133458094@ADAMTS13/ENSG00000160323.18@0@+	-0.45	-0.5		-0.48	0.02	HsaEX0002424	Alternative protein isoforms (No Ref, Alt. Stop)	GGAGGAAGATGTGCAGGAAGC	61.016	CTCGCTGAACTCCATCTCAGC	60.802	243	428	NO
749	chr1@150556620@150556793@ADAMTSL4/ENSG00000143382.13@0@+	-0.29	-0.67		-0.48	0.19	HsaEX0002604	ORF disruption upon sequence exclusion	CTGATGGCTGTGGAGTCTGTG	60.675	GGTGGGGTTCTCAAGGATTGG	60.617	246	419	PF059869=ADAM_spacer1=FE(49.1=100)
750	chr11@770313@770398@PDDC1/ENSG00000177225.16@0@-	-0.44	-0.54		-0.49	0.05	HsaEX0046161	Alternative protein isoforms (Ref, Alt. Stop)	CTCTGTGTGTGAGCTCGTCAG	60.665	CTCCGCTGCTCTTCTGGAGG	62.295	167	252	NO
751	chr4@88805010@88805052@FAM13A/ENSG00000138640.14@0@-		-0.62	-0.35	-0.49	0.14	HsaEX0023995	Alternative protein isoforms (Ref)	GATGGCATTCCTCAGCTCAGC	61.415	TCTCCGGTTGCAGACACATTG	60.878	143	185	NO
752	chr12@52052495@52052645@NR4A1/ENSG00000123358.19@0@+	-0.41	-0.61		-0.51	0.1	HsaEX0043716	ORF disruption upon sequence inclusion	AGGCAGACGGGATAATGTGGT	61.248	CTCTCCTGTGTAGCCGTCCAT	61.298	242	392	PF100904=DUF2328=PD(61.8=91.3)
753	chr17@30926826@30926918@ADAP2/ENSG00000184060.10@0@+		-0.57	-0.48	-0.52	0.04	HsaEX0002616	ORF disruption upon sequence exclusion	GCCTCTTACAAGCTGGGGATC	60.476	CCCATCAGCCATAAATTCCCGT	60.753	181	273	PF0141213=ArfGap=PD(29.6=93.5)
754	chr10@98156092@98156147@R3HCC1L/ENSG00000166024.13@0@+	-0.49		-0.55	-0.52	0.03	HsaEX0008831	5' UTR/ncRNA	Unkown	Unkown	Unkown	Unkown	Unkown	Unkown	Unkown
755	chr6@169638538@169638660@WDR27/ENSG00000184465.15@0@-	-0.46	-0.59		-0.53	0.06	HsaEX0071038	ORF disruption upon sequence exclusion	GAGATGGGCAGTGGCTGG	60.124	GGAATAAAAGTCGTTGACTGCCG	60.424	187	309	PF0040027=WD40=PD(81.1=73.2)
756	chr1@33082177@33082354@AZIN2/ENSG00000142920.16@0@+	-0.76	-0.35		-0.55	0.2	HsaEX0002663	Alternative protein isoforms (Ref, Alt. ATG)	GGGGTGTTGCACAAGTTTCGA	61.619	GGCTCTTTACCACCTTTGCCA	60.822	246	423	NO
757	chr15@43564866@43564992@PPIP5K1/ENSG00000168781.21@0@-	-0.33	-0.78		-0.56	0.23	.	Unkown	Unkown	Unkown	Unkown	Unkown	Unkown	Unkown	Unkown
758	chr1@150267956@150267991@APH1A/ENSG00000117362.12@0@-	-0.46	-0.58	-0.68	-0.57	0.09	.	Unkown	Unkown	Unkown	Unkown	Unkown	Unkown	Unkown	Unkown
759	chr4@109988583@109988709@EGF/ENSG00000138798.11@0@+	-0.82		-0.32	-0.57	0.25	.	Unkown	Unkown	Unkown	Unkown	Unkown	Unkown	Unkown	Unkown
760	chr8@30383127@30383362@RBPMS-AS1/ENSG00000254109.5@0@-	-0.53		-0.69	-0.61	0.08	HsaEX0017789	ncRNA	GCCATGCCTGAACCTTCTTCC	61.562	CCCCTCGTGGTTCCTCATGTA	61.239	304	539	Unkown
761	chr2@213375009@213375119@SPAG16/ENSG00000144451.18@0@+	-0.74		-0.62	-0.68	0.06	HsaEX0061146	ORF disruption upon sequence exclusion	TCTGGACTTCAAGAAACATTGAAGA	58.643	CAGCTCACTGGAAGTTCATGGA	60.29	195	305	NO
762	chr7@20329689@20329782@CTA-293F17.1/ENSG00000271133.5@0@-	-0.65	-0.7		-0.68	0.03	.	Unkown	Unkown	Unkown	Unkown	Unkown	Unkown	Unkown	Unkown
763	chr22@42566303@42566338@SERHL2/ENSG00000183569.17@0@+	-0.68	-0.7		-0.69	0.01	HsaEX0057351	ORF disruption upon sequence exclusion	CCTGCAAAGAGGAACCACGAA	60.814	GATCAACAGGACATGGGCCTG	61.021	113	148	PF126972=Abhydrolase_6=FE(4.2=100)
764	chr15@84204176@84204331@GOLGA2P7/ENSG00000225151.10@0@-	-0.79		-0.62	-0.7	0.08	.	Unkown	Unkown	Unkown	Unkown	Unkown	Unkown	Unkown	Unkown
0	chr2@130359492@130359607@PTPN18/ENSG00000072135.12/clean@0@+		0.56	1	0.78	0.22	.	Unkown	Unkown	Unkown	Unkown	Unkown	Unkown	Unkown
1	chr11@6544671@6544791@DNHD1/ENSG00000179532.12/clean@0@+		0.63	0.7	0.66	0.03	HsaINT0050594	ORF disruption upon sequence inclusion	TGACTTTCCAGCAGAAGTGGA	59.232	CATGATGATGCCCTCCAGCTC	60.883	254	374
2	chr1@149058215@149058924@NBPF9/ENSG00000269713.7/clean@0@-		0.57	0.49	0.53	0.04	.	Unkown	Unkown	Unkown	Unkown	Unkown	Unkown	Unkown
3	chr11@65850554@65850750@SNX32/ENSG00000172803.17/clean@0@+	0.65	0.36		0.51	0.14	HsaINT0156438	3' UTR	GGAGTACCTGGCCATCTTTAAGA	59.545	CTTGAGCCCTGACATGCCC	60.752	229	425
4	chr8@144056259@144056384@OPLAH/ENSG00000178814.15/clean@0@-	0.32	0.68		0.5	0.18	.	Unkown	Unkown	Unkown	Unkown	Unkown	Unkown	Unkown
5	chr14@73252775@73253753@PAPLN/ENSG00000100767.15/clean@0@+	0.21	0.74		0.48	0.27	HsaINT0120106	ORF disruption upon sequence inclusion	CCAGTCCCGCCTGGTGTTC	62.902	CACAGCGCTGCAGGTTACAG	61.905	302	1280
6	chr16@67280806@67280881@PLEKHG4/ENSG00000196155.12/clean@0@+		0.32	0.62	0.47	0.15	HsaINT0127337	3' UTR	CAAGACCTCTGTTGGGAGCTG	60.61	GATGCTTCGCAGGTACAGCAG	61.659	168	243
7	chr22@23884024@23884301@SLC2A11/ENSG00000133460.19/clean@0@+		0.45	0.46	0.46	0.01	.	Unkown	Unkown	Unkown	Unkown	Unkown	Unkown	Unkown
8	chr3@184382938@184383015@CHRD/ENSG00000090539.15/clean@0@+		0.48	0.39	0.44	0.04	.	Unkown	Unkown	Unkown	Unkown	Unkown	Unkown	Unkown
9	chr8@144054735@144054811@OPLAH/ENSG00000178814.15/clean@0@-	0.45		0.43	0.44	0.01	.	Unkown	Unkown	Unkown	Unkown	Unkown	Unkown	Unkown
10	chr20@35618475@35618611@SPAG4/ENSG00000061656.9/clean@0@+	0.12	0.51	0.69	0.44	0.24	HsaINT0157230	ORF disruption upon sequence inclusion	GAACCTAAGGAGATGCTGACTCT	59.296	CTGTTGGCTGCCCGAACAG	61.62	131	267
11	chr17@76280451@76280653@QRICH2/ENSG00000129646.13/clean@0@-		0.36	0.49	0.43	0.06	HsaINT0135765	ORF disruption upon sequence inclusion	AGGGTCTGGAGAAGCTCGAAA	60.828	TGTTGTCCATCTCTGTGAGCA	59.306	228	430
12	chr3@49810428@49810516@UBA7/ENSG00000182179.10/clean@0@-	0.45	0.44	0.34	0.41	0.05	HsaINT0176104	5' UTR/ncRNA	CATGGACCACATAGAGCGCTC	60.871	AGATGTGCTCTGTGGTGGGAT	61.183	167	255
13	chr19@11252550@11252782@DOCK6/ENSG00000130158.13/clean@0@-	0.52	0.29		0.41	0.11	HsaINT0051271	ORF disruption upon sequence inclusion	TCCCACTGACTGAAGTTGTCG	59.931	CTTCTGTGGACAATGACCCAGT	60.225	244	476
14	chr3@47004590@47004971@NBEAL2/ENSG00000160796.16/clean@0@+	0.32	0.5		0.41	0.09	HsaINT0110434	ORF disruption upon sequence inclusion	TGGGTACAGCGTGAGATATCCA	60.689	TTCTCCCTCACGAGCTGGG	60.985	218	599
15	chr8@143569840@143569950@MROH6/ENSG00000204839.8/clean@0@-	0.25	0.55		0.4	0.15	.	Unkown	Unkown	Unkown	Unkown	Unkown	Unkown	Unkown
16	chr12@56319181@56319307@PAN2/ENSG00000135473.14/clean@0@-	0.34	0.46	0.39	0.4	0.05	HsaINT0119970	ORF disruption upon sequence inclusion	ACTCGGGTATAAAGCCTGGTGA	60.891	TACCAAGCAAGGAATCGCAGG	60.679	244	370
17	chr11@557097@557398@LMNTD2/ENSG00000185522.8/clean@0@-	0.35	0.43		0.39	0.04	HsaINT0019775	ORF disruption upon sequence inclusion	CTGGAGGACGTGGATTGGAAC	60.676	TTCTGAGTCCCTGCTGTAGCT	60.551	342	643
18	chr3@49810183@49810262@UBA7/ENSG00000182179.10/clean@0@-	0.32	0.43	0.41	0.39	0.05	HsaINT0176105	ORF disruption upon sequence inclusion	GCCTGAACCCAGACTTACAGG	60.339	GTGGCTTCAGATAGTGGGTGC	61.014	171	250
19	chrX@154461638@154462127@PLXNA3/ENSG00000130827.6/clean@0@+	0.42	0.52	0.24	0.39	0.12	HsaINT0127981	ORF disruption upon sequence inclusion	TCACCATCTTCTCTCAGGGCC	61.244	CGTGCCAATGAAGACCACAGA	60.878	344	833
20	chr8@144240153@144240569@MROH1/ENSG00000179832.17/clean@0@+	0.44	0.32		0.38	0.06	HsaINT0075014	Unkown	Unkown	Unkown	Unkown	Unkown	Unkown	Unkown
21	chr16@676896@676970@RHBDL1/ENSG00000103269.13/clean@0@+	0.2	0.56		0.38	0.18	HsaINT0140385	ORF disruption upon sequence inclusion	GAGATCCTGCCTTGTGAGGTG	60.407	CATGTACTCGGGGTGGTAGGT	60.963	168	242
22	chr19@8596219@8596306@ADAMTS10/ENSG00000142303.13/clean@0@-		0.37	0.37	0.37	0	HsaINT0003897	ORF disruption upon sequence inclusion	CTGCAGCGTCAATGAGGACAT	61.011	CAGGATGACCACACGAATGGG	61.014	183	270
23	chr16@70467471@70467885@FUK/ENSG00000157353.16/clean@0@+	0.45	0.28		0.37	0.09	HsaINT0066600	5' UTR/ncRNA	Unkown	Unkown	Unkown	Unkown	Unkown	Unkown
24	chrX@18924134@18924380@PHKA2/ENSG00000044446.11/clean@0@-	0.3	0.43		0.37	0.07	HsaINT0124209	ORF disruption upon sequence inclusion	TTCACCGACCAGCATCACTTC	60.608	TGGCTCCTCCAAAATATCCATCC	60.181	223	469
25	chr22@50576637@50576856@CPT1B/ENSG00000205560.12/clean@0@-	0.36	0.46	0.28	0.37	0.07	.	Unkown	Unkown	Unkown	Unkown	Unkown	Unkown	Unkown
26	chr7@99473056@99476402@ZNF789/ENSG00000198556.13/clean@0@+		0.46	0.28	0.37	0.09	.	Unkown	Unkown	Unkown	Unkown	Unkown	Unkown	Unkown
27	chr8@143378820@143378911@RHPN1/ENSG00000158106.12/clean@0@+	0.19	0.56		0.37	0.18	.	Unkown	Unkown	Unkown	Unkown	Unkown	Unkown	Unkown
28	chr5@178224564@178224641@PHYKPL/ENSG00000175309.14/clean@0@-	0.36	0.4	0.33	0.36	0.03	HsaINT0005804	5' UTR/ncRNA	ACCTGAGCTCCCTGATTGACA	60.833	CTTCTCCTGTGCACTGCTGAC	61.206	182	259
29	chr17@45136620@45136691@ACBD4/ENSG00000181513.14/clean@0@+	0.36	0.33		0.35	0.02	HsaINT0002324	ORF disruption upon sequence inclusion	CCGCCCCTCCTATGAAGAGAT	60.829	TCAGTGATGTAGGCAGACATGG	59.831	177	248
30	chr8@144239755@144240100@MROH1/ENSG00000179832.17/clean@0@+	0.36	0.34		0.35	0.01	.	Unkown	Unkown	Unkown	Unkown	Unkown	Unkown	Unkown
31	chr11@35208206@35209964@CD44/ENSG00000026508.16/clean@0@+	0.23	0.48		0.35	0.12	.	Unkown	Unkown	Unkown	Unkown	Unkown	Unkown	Unkown
32	chr8@143574900@143574985@NAPRT/ENSG00000147813.15/known-exon@0@-	0.26		0.41	0.34	0.08	.	Unkown	Unkown	Unkown	Unkown	Unkown	Unkown	Unkown
33	chr19@1041972@1042063@ABCA7/ENSG00000064687.12/clean@0@+	0.23	0.45		0.34	0.11	.	Unkown	Unkown	Unkown	Unkown	Unkown	Unkown	Unkown
34	chr20@41162992@41163202@PLCG1/ENSG00000124181.14/clean@0@+		0.37	0.31	0.34	0.03	HsaINT0126858	ORF disruption upon sequence inclusion	Unkown	Unkown	Unkown	Unkown	Unkown	Unkown
35	chr11@73362734@73363205@ARHGEF17/ENSG00000110237.3/clean@0@+	0.31	0.4	0.29	0.33	0.05	HsaINT0011937	ORF disruption upon sequence inclusion	GGTGCCCTTTGACAGTGACTC	61.148	AGCCATCCTCAGTGCCCAG	61.677	350	821
36	chr19@1041603@1041830@ABCA7/ENSG00000064687.12/clean@0@+	0.28	0.38		0.33	0.05	.	Unkown	Unkown	Unkown	Unkown	Unkown	Unkown	Unkown
37	chr15@74840316@74840497@ULK3/ENSG00000140474.12/clean@0@-	0.34	0.28	0.35	0.33	0.03	HsaINT0177575	ORF disruption upon sequence inclusion	ACTTTGGTTTCGCACAACACA	59.458	CTCGATGACCCGGTTGCTAC	60.528	227	408
38	chr22@40407328@40407412@SGSM3/ENSG00000100359.20/clean@0@+	0.3	0.43	0.27	0.33	0.07	HsaINT0149115	5' UTR/ncRNA	GGCACTCAAGGCCAAGAACAT	61.162	GAGCACGCCACGTAGTTCTC	61.072	177	261
39	chr19@35768065@35768154@PROSER3/ENSG00000167595.14/clean@0@+		0.26	0.39	0.33	0.07	HsaINT0021816	ORF disruption upon sequence inclusion	GAGCAGGCAACCACAGTCAAG	61.744	GATCGTCCTGGAACTCGCTG	60.527	176	265
40	chr16@659011@659085@WDR90/ENSG00000161996.17/clean@0@+		0.21	0.46	0.33	0.12	HsaINT0182731	ORF disruption upon sequence inclusion	GTACATCGGCCACTCGGAAC	60.805	CTGTCTTGCAGGCTGGGG	60.361	155	229
41	chr11@68043031@68043370@TCIRG1/ENSG00000110719.9/known-exon@0@+	0.36	0.31		0.33	0.02	HsaINT0165067	ORF disruption upon sequence inclusion	CAGCCGCCCACACAGATG	61.13	CGTCACGGGGTGCTCCAG	62.742	209	548
42	chr1@44813064@44813137@BTBD19/ENSG00000222009.8/clean@0@+		0.37	0.27	0.32	0.05	HsaINT0018993	5' UTR/ncRNA	GTGGCCGTAACCTTTGGCC	61.633	GACCAGTTCAGCCTCGTCCA	61.817	168	241
43	chr12@6843237@6843362@GNB3/ENSG00000111664.10/clean@0@+	0.47	0.18		0.32	0.15	HsaINT0070140	ORF disruption upon sequence inclusion	CTGCTGGTAAGTGCCTCGC	61.103	CTCCCGGCTGACCTTGACATT	62.395	210	335
44	chr8@144357786@144358031@FBXL6/ENSG00000182325.10/clean@0@-	0.27	0.35		0.31	0.04	HsaINT0062713	ORF disruption upon sequence inclusion	CAAGGCCGGGCTCAGGTC	62.785	GAGCTTCTTCTCCGCCTTGAC	61.005	301	546
45	chr3@49811091@49811272@UBA7/ENSG00000182179.10/clean@0@-	0.29		0.32	0.31	0.01	HsaINT0176123	5' UTR/ncRNA	TTGATGCAGAGACTGTGGTGG	60.271	CGGAAGACAATCGAGGGCATC	61.136	248	429
46	chr8@143576162@143576431@NAPRT/ENSG00000147813.15/clean@0@-	0.33	0.3		0.31	0.01	.	Unkown	Unkown	Unkown	Unkown	Unkown	Unkown	Unkown
47	chr17@82028683@82029092@LRRC45/ENSG00000169683.7/clean@0@+	0.14	0.48		0.31	0.17	.	Unkown	Unkown	Unkown	Unkown	Unkown	Unkown	Unkown
48	chr17@47975653@47975868@CDK5RAP3/ENSG00000108465.14/clean@0@+	0.23	0.44	0.25	0.31	0.1	HsaINT0032633	ORF disruption upon sequence inclusion	GGCGAAAATGTCCGAGGAGAA	60.675	GCATCTTCTGCCACCTGCTC	61.375	284	499
49	chr17@50677943@50678092@ABCC3/ENSG00000108846.15/clean@0@+	0.33	0.38	0.2	0.3	0.08	HsaINT0001253	ORF disruption upon sequence inclusion	CGCTTCTATGCAGCCACATCA	61.076	AAAGAGCACCACGCAGTTCC	61.167	249	398
50	chr17@41938781@41938964@TTC25/ENSG00000204815.8/clean@0@+		0.31	0.3	0.3	0.01	.	Unkown	Unkown	Unkown	Unkown	Unkown	Unkown	Unkown
51	chr11@66369199@66369368@SLC29A2/ENSG00000174669.11/clean@0@-	0.3	0.31		0.3	0.01	HsaINT0152225	ORF disruption upon sequence inclusion	CAACAGCACAGCCAGGATCC	61.311	TGATGGAGAAGAAGGGTCCGG	61.241	248	417
52	chr12@122855612@122855830@HIP1R/ENSG00000130787.13/clean@0@+		0.42	0.19	0.3	0.11	HsaINT0076201	ORF disruption upon sequence inclusion	GTGGCTGACCTCTTCGATCAG	60.471	CTCCAGCTTGATCTTCTCCAGT	59.499	132	350
53	chr8@144356915@144356989@FBXL6/ENSG00000182325.10/clean@0@-	0.21	0.39	0.29	0.3	0.07	HsaINT0062715	ORF disruption upon sequence inclusion	CTGGTAGGTGAGTGCTGTCCT	61.168	TCCTCCAAGAAGCTCACCACA	61.04	167	241
54	chr20@43534093@43534283@L3MBTL1/ENSG00000185513.14/clean@0@+		0.33	0.26	0.3	0.04	HsaINT0089916	ORF disruption upon sequence inclusion	ACTACCCAGACCCTGATAACTTCT	60.265	TGGTCCTCCACATCCTCCAC	60.91	187	377
55	chr16@30756520@30756589@PHKG2/ENSG00000156873.15/clean@0@+	0.28	0.38	0.24	0.3	0.06	HsaINT0124282	ORF disruption upon sequence inclusion	GGCGGCAGATCCTGATGTTAC	61.142	ACAACGCTCAAAGAAGGGGTG	61.085	176	245
56	chr8@143576842@143577061@NAPRT/ENSG00000147813.15/clean@0@-	0.17	0.41		0.29	0.12	.	Unkown	Unkown	Unkown	Unkown	Unkown	Unkown	Unkown
57	chr12@31089490@31089885@DDX11/ENSG00000013573.16/clean@0@+	0.26		0.32	0.29	0.03	.	Unkown	Unkown	Unkown	Unkown	Unkown	Unkown	Unkown
58	chr1@1628179@1628272@MIB2/ENSG00000197530.12/clean@0@+	0.33	0.4	0.14	0.29	0.11	HsaINT0102798	5' UTR/ncRNA	ATTGTCGAGGTCCTCACGGAG	61.559	GTGAAGCCGTCCTCCTTCTTG	60.942	167	260
59	chr8@144357121@144357438@FBXL6/ENSG00000182325.10/clean@0@-	0.3		0.27	0.29	0.02	HsaINT0062714	ORF disruption upon sequence inclusion	TTTCACAGCTCCAGAGGCTGA	61.38	GAGTGCTGTAGGTCCAGGCTA	60.96	190	507
60	chr2@219235312@219235473@ANKZF1/ENSG00000163516.13/clean@0@+	0.2	0.39		0.29	0.09	HsaINT0009274	ORF disruption upon sequence inclusion	GAGCTCTGGAATGCACTGCTT	60.95	CAACAGTATAAGGTGGCCGGG	60.746	247	408
61	chr19@7873299@7873418@PRR36/ENSG00000183248.11/clean@0@-	0.3		0.28	0.29	0.01	.	Unkown	Unkown	Unkown	Unkown	Unkown	Unkown	Unkown
62	chr15@43582649@43582861@PPIP5K1/ENSG00000168781.21/clean@0@-	0.17		0.41	0.29	0.12	.	Unkown	Unkown	Unkown	Unkown	Unkown	Unkown	Unkown
63	chr22@50315769@50316024@DENND6B/ENSG00000205593.11/clean@0@-	0.24	0.34		0.29	0.05	.	Unkown	Unkown	Unkown	Unkown	Unkown	Unkown	Unkown
64	chr2@219214498@219214960@ABCB6/ENSG00000115657.12/clean@0@-	0.18	0.4	0.28	0.29	0.09	.	Unkown	Unkown	Unkown	Unkown	Unkown	Unkown	Unkown
65	chr11@615259@615344@IRF7/ENSG00000185507.19/known-exon@0@-	0.29		0.28	0.28	0.01	HsaINT0082068	5' UTR/ncRNA	ATAACACCTGACCGCCACCTA	60.898	GAAGTGCTTCCAGGGCACG	61.328	183	268
66	chr16@84181463@84181591@TAF1C/ENSG00000103168.16/clean@0@-	0.25	0.33	0.26	0.28	0.03	HsaINT0163430	ORF disruption upon sequence inclusion	CGGGGAGCTGGCCATCTG	62.559	GAGTGTCCAGCATCTTCACTCC	60.676	194	322
67	chr5@178222934@178224447@PHYKPL/ENSG00000175309.14/clean@0@-	0.29		0.28	0.28	0	HsaINT0005805	5' UTR/ncRNA	GCACCTCTCCCAGACACCTAC	61.84	TGCCACTTGGGAGAAGTAGCC	62.064	198	1711
68	chr5@177302178@177302396@RAB24/ENSG00000169228.13/clean@0@-	0.24	0.43	0.16	0.28	0.11	.	Unkown	Unkown	Unkown	Unkown	Unkown	Unkown	Unkown
69	chr12@121804233@121804723@SETD1B/ENSG00000139718.10/clean@0@+		0.26	0.31	0.28	0.02	.	Unkown	Unkown	Unkown	Unkown	Unkown	Unkown	Unkown
70	chr22@50581553@50581748@CHKB/ENSG00000100288.19/clean@0@-	0.34	0.33	0.17	0.28	0.08	HsaINT0034924	5' UTR/ncRNA	GTGGACTCCCTGGTGCTAGAA	61.172	CTCCATGGTCCCAAACAGCC	60.967	243	438
71	chr19@11351973@11352056@CCDC159/ENSG00000183401.11/clean@0@+	0.37	0.18		0.28	0.09	HsaINT0029335	ORF disruption upon sequence inclusion	CAAGAAGTTCCTGTGGGAGG	57.809	TTTGCGGCATTTCACCTGCG	62.746	145	228
72	chr17@42663052@42663376@TUBG2/ENSG00000037042.8/clean@0@+	0.23	0.32		0.28	0.04	HsaINT0175380	ORF disruption upon sequence inclusion	GCTTCGTGCTGTGTCACTCC	61.561	CACACAATCTGCGTTCTGC	57.627	206	530
73	chr2@218696601@218697038@STK36/ENSG00000163482.11/clean@0@+	0.22	0.35		0.28	0.06	HsaINT0160893	ORF disruption upon sequence inclusion	TCGGTTGACTCCACCAGGTAG	61.163	CCTGGGGAGAAATCAGTGTCC	60.065	248	685
74	chr12@122591453@122594275@KNTC1/ENSG00000184445.11/clean@0@+	0.32		0.24	0.28	0.04	HsaINT0089091	5' UTR/ncRNA	Unkown	Unkown	Unkown	Unkown	Unkown	Unkown
75	chr17@75493102@75493490@TMEM94/ENSG00000177728.14/clean@0@+	0.31	0.36	0.16	0.28	0.08	HsaINT0085592	ORF disruption upon sequence inclusion	CTTCACTCCTGGGGCCAAGG	62.49	CTGTCAGATCCCGAGAGAGG	58.682	276	664
76	chr22@31613216@31613353@SFI1/ENSG00000198089.14/clean@0@+	0.23	0.41	0.22	0.28	0.09	HsaINT0148622	5' UTR/ncRNA	CCAGGAGGCAGGAGCAGC	62.487	CGGGAGGCCTTCATGCTG	60.516	214	351
77	chr2@219234288@219234825@ANKZF1/ENSG00000163516.13/clean@0@+	0.25	0.33	0.26	0.28	0.04	HsaINT0009285	ORF disruption upon sequence inclusion	AGGGATGAAAAGGAAGCGCTG	60.952	AAGCAGTGCATTCCAGAGCTC	60.95	342	879
78	chr17@50375983@50376065@EME1/ENSG00000154920.14/clean@0@+		0.21	0.35	0.28	0.07	HsaINT0055864	Alternative protein isoforms	GCAGAGACAAGCAAGGCAGAA	61.15	ATGGTCTGCAGTGCTCCTAGG	61.582	183	265
79	chr3@48419366@48419576@PLXNB1/ENSG00000164050.12/clean@0@-	0.21	0.34		0.28	0.06	HsaINT0128029	5' UTR/ncRNA	CACTGTTCCTGCCACCACTTT	61.024	CTGAACGCTCTCCACACAGG	60.669	298	508
80	chr4@70793904@70794794@RUFY3/ENSG00000018189.12/clean@0@+	0.2	0.4	0.25	0.28	0.08	HsaINT0143965	5' UTR/ncRNA	CGCCAATCTGCTGAGTTGGAC	61.866	CATCTTGGATTCTGACTTCTGGGA	60.081	198	1088
81	chr19@11353572@11353791@CCDC159/ENSG00000183401.11/clean@0@+	0.25	0.31		0.28	0.03	HsaINT0029337	ORF disruption upon sequence inclusion	TCCTGACCAAGATGAAGCAGC	60.339	CTCGAGGCCTTGGGACAGG	62.024	196	415
82	chr8@144442412@144442676@TONSL/ENSG00000160949.16/clean@0@-	0.25	0.31	0.29	0.28	0.02	HsaINT0113191	ORF disruption upon sequence inclusion	CCCAGGGAGAGCTGAATGAGA	60.969	CTGTGCAATAACCACGCAGCA	62.069	293	557
83	chr8@42319646@42320734@IKBKB/ENSG00000104365.13/clean@0@+	0.22	0.36	0.25	0.27	0.06	HsaINT0079730	3' UTR	Unkown	Unkown	Unkown	Unkown	Unkown	Unkown
84	chr2@74475115@74475224@CCDC142/ENSG00000135637.13/clean@0@-		0.33	0.21	0.27	0.06	HsaINT0029082	5' UTR/ncRNA	AACCTCCCAGTGCTCCTAGTG	61.174	CTCCTCTTCCAGCAACTCCCT	61.177	242	351
85	chr6@161153499@161154148@AGPAT4/ENSG00000026652.13/clean@0@-	0.19	0.44	0.17	0.27	0.12	HsaINT0005604	3' UTR	CCAAGGTCCTGGCCAAGAAAG	61.162	ACATTTCTCAAGCTCCTCACGG	60.614	310	959
86	chr11@66368671@66369059@SLC29A2/ENSG00000174669.11/clean@0@-	0.28		0.27	0.27	0	HsaINT0152226	ORF disruption upon sequence inclusion	GAGACGGTGCGCATTCTGG	61.456	CATGGACAGGAGCATGGCAAG	61.624	264	652
87	chr22@31614860@31615047@SFI1/ENSG00000198089.14/clean@0@+		0.34	0.2	0.27	0.07	HsaINT0148625	5' UTR/ncRNA	CACACTTCCTGTTGGAGCCTG	61.15	GCAGGGCATGAAGGAGGAAAG	61.293	245	432
88	chr14@73254695@73254876@PAPLN/ENSG00000100767.15/clean@0@+	0.36		0.18	0.27	0.09	HsaINT0120108	ORF disruption upon sequence inclusion	GGGGTTCTTTGCTCCATACCG	61.017	GCGTGTTACAAGGCTCCACAT	61.213	246	427
89	chr22@50197995@50198074@TRABD/ENSG00000170638.9/clean@0@+	0.38	0.27	0.16	0.27	0.09	HsaINT0171663	ORF disruption upon sequence inclusion	GCGCGACGTCTACCTAACCTA	61.665	TCTCCTGGATGTTGAGGTCGG	61.235	176	255
90	chr15@75359988@75360089@MAN2C1/ENSG00000140400.14/clean@0@-	0.26	0.29		0.27	0.01	HsaINT0098801	ORF disruption upon sequence inclusion	AACCGGGAATGTGAGCGGATC	62.778	GGCACATGGCTTCCTCTGC	61.413	187	288
91	chr16@791948@792223@CHTF18/ENSG00000127586.16/clean@0@+	0.21	0.34		0.27	0.06	HsaINT0035334	ORF disruption upon sequence inclusion	GTGGCACTGCTCTGTGGG	60.671	GGGCCCCGTCGATCTCATC	62.228	217	492
92	chr20@63687770@63687936@RTEL1/ENSG00000258366.7/clean@0@+	0.18	0.36		0.27	0.09	HsaINT0143757	Alternative protein isoforms	GTGCTGAGCTACTGGTGCTTC	61.271	CGTCTGTCAAACGCGGAG	58.853	242	408
93	chr6@43205115@43205262@CUL9/ENSG00000112659.13/clean@0@+	0.3	0.24	0.26	0.27	0.03	HsaINT0043466	5' UTR/ncRNA	CAGGCTCCGAGCTGTTTGG	61.037	TGCTCAAAAGTTGTGGCCAGT	60.96	253	400
94	chr16@790666@791160@CHTF18/ENSG00000127586.16/clean@0@+	0.34	0.32	0.14	0.27	0.09	HsaINT0035332	ORF disruption upon sequence inclusion	TCTCAGGTCGGGGGAGGAG	61.998	CTTCTGCTTCGGTCGCTGG	61.097	352	846
95	chr8@144357502@144357627@FBXL6/ENSG00000182325.10/clean@0@-	0.34	0.3	0.18	0.27	0.07	.	Unkown	Unkown	Unkown	Unkown	Unkown	Unkown	Unkown
96	chr19@10701703@10701949@QTRT1/ENSG00000213339.8/clean@0@+	0.27		0.28	0.27	0.01	.	Unkown	Unkown	Unkown	Unkown	Unkown	Unkown	Unkown
97	chr17@82050006@82050401@RFNG/ENSG00000169733.11/clean@0@-	0.23	0.37	0.21	0.27	0.07	.	Unkown	Unkown	Unkown	Unkown	Unkown	Unkown	Unkown
98	chr16@29455885@29457631@SLX1B/ENSG00000181625.17/clean@0@+	0.3	0.24		0.27	0.03	.	Unkown	Unkown	Unkown	Unkown	Unkown	Unkown	Unkown
99	chr8@144138813@144139008@HGH1/ENSG00000235173.6/clean@0@+		0.34	0.2	0.27	0.07	.	Unkown	Unkown	Unkown	Unkown	Unkown	Unkown	Unkown
100	chr8@144442806@144443137@TONSL/ENSG00000160949.16/clean@0@-	0.26		0.26	0.26	0	HsaINT0113190	5' UTR/ncRNA	CACCAGCACCAGTACCTG	57.298	AGATGCTCTTCCTGAAGTAATCGT	59.596	304	635
101	chr1@16490783@16490864@CROCCP3/ENSG00000080947.14/clean@0@-		0.28	0.24	0.26	0.02	.	Unkown	Unkown	Unkown	Unkown	Unkown	Unkown	Unkown
102	chr5@140668334@140668414@WDR55/ENSG00000120314.18/clean@0@+		0.31	0.2	0.26	0.05	HsaINT0182285	5' UTR/ncRNA	GCCAAGAGGGAGAAACCAAGG	60.888	CCATGAGCCTTGGAAACACGT	61.153	175	255
103	chr17@50661114@50663680@ABCC3/ENSG00000108846.15/clean@0@+		0.35	0.16	0.26	0.09	HsaINT0001239	ORF disruption upon sequence inclusion	Unkown	Unkown	Unkown	Unkown	Unkown	Unkown
104	chr11@6519854@6519964@DNHD1/ENSG00000179532.12/clean@0@+	0.3	0.21		0.26	0.04	.	Unkown	Unkown	Unkown	Unkown	Unkown	Unkown	Unkown
105	chr17@50551679@50551968@SPATA20/ENSG00000006282.20/clean@0@+	0.22	0.29		0.26	0.04	HsaINT0157438	3' UTR	GGTGTCAGGCTATGCTGTGAC	61.009	AGAGCTTGTCCTGTGTGTCCT	61.037	296	585
106	chr5@140562499@140562662@APBB3/ENSG00000113108.17/clean@0@-		0.31	0.21	0.26	0.05	HsaINT0010380	5' UTR/ncRNA	TCTCTGTCCTGGTATGGTGGG	60.622	CTCACCCCAGGCACCATCT	61.304	204	367
107	chr2@97658643@97658878@ACTR1B/ENSG00000115073.7/clean@0@-	0.31	0.21		0.26	0.05	HsaINT0003263	ORF disruption upon sequence inclusion	GCTCAACCCGAGTAAGAACCG	61.001	ACCTCAAACTCAGCCGAGGTA	60.826	297	532
108	chr2@73829070@73829404@STAMBP/ENSG00000124356.15/known-exon@0@+	0.24	0.28		0.26	0.02	HsaINT0160270	5' UTR/ncRNA	Unkown	Unkown	Unkown	Unkown	Unkown	Unkown
109	chr12@914532@916343@RAD52/ENSG00000002016.16/clean@0@-		0.31	0.2	0.26	0.06	HsaINT0136686	5' UTR/ncRNA	CTGAGCTCATCCGCCGTG	60.584	TGATTAATTCTTGAGTCACTCCTGCA	60.521	238	2049
110	chr19@39417692@39417904@PLEKHG2/ENSG00000090924.14/clean@0@+	0.29	0.23		0.26	0.03	HsaINT0127306	ORF disruption upon sequence inclusion	GCGAGATGGTGGAGGAAGCTA	61.636	AGATGTGGCCTTTGTAGGTGT	59.295	294	506
111	chr22@38120909@38123094@PLA2G6/ENSG00000184381.18/clean@0@-	0.24	0.34	0.2	0.26	0.06	HsaINT0126414	5' UTR/ncRNA	Unkown	Unkown	Unkown	Unkown	Unkown	Unkown
112	chr22@31613530@31613601@SFI1/ENSG00000198089.14/clean@0@+	0.36	0.16		0.26	0.1	HsaINT0148623	5' UTR/ncRNA	AAAGGAGGAGAAAGAAGGCGC	60.612	GCACGATGGAGACTGTGAGC	61.081	169	240
113	chr3@47007350@47007524@NBEAL2/ENSG00000160796.16/clean@0@+	0.26	0.26		0.26	0	HsaINT0110444	ORF disruption upon sequence inclusion	GTGACTGTGAGTGCCAGTGG	60.882	GTAGTGCAGTCACCCGCAG	60.738	244	418
114	chr4@962082@962434@DGKQ/ENSG00000145214.13/clean@0@-	0.17	0.35		0.26	0.09	HsaINT0047390	ORF disruption upon sequence inclusion	GGAATGACCTTGGTCGAGTCC	60.406	GCTTGTGAACTTGCCAGGCTC	62.341	278	630
115	chr19@1046406@1046801@ABCA7/ENSG00000064687.12/clean@0@+	0.28		0.23	0.26	0.02	.	Unkown	Unkown	Unkown	Unkown	Unkown	Unkown	Unkown
116	chr6@31759177@31759424@MSH5/ENSG00000204410.14/clean@0@+	0.22	0.3		0.26	0.04	.	Unkown	Unkown	Unkown	Unkown	Unkown	Unkown	Unkown
117	chr22@20994269@20994557@LZTR1/ENSG00000099949.18/clean@0@+		0.35	0.17	0.26	0.09	.	Unkown	Unkown	Unkown	Unkown	Unkown	Unkown	Unkown
118	chr17@82050555@82050661@RFNG/ENSG00000169733.11/clean@0@-	0.29	0.32	0.17	0.26	0.07	.	Unkown	Unkown	Unkown	Unkown	Unkown	Unkown	Unkown
119	chr5@141637741@141638169@RELL2/ENSG00000164620.8/known-exon@0@+	0.19	0.32		0.26	0.07	.	Unkown	Unkown	Unkown	Unkown	Unkown	Unkown	Unkown
120	chr6@43203987@43204359@CUL9/ENSG00000112659.13/clean@0@+		0.33	0.17	0.25	0.08	HsaINT0043463	ORF disruption upon sequence inclusion	ACTGAACAGGGTTTTGCGCC	61.734	CCGAGTGGATGGCTCAGGAG	62.026	310	682
121	chr17@28547409@28547676@UNC119/ENSG00000109103.11/known-exon@0@-	0.19	0.38	0.18	0.25	0.09	HsaINT0177655	5' UTR/ncRNA	CCTGCGAGCACATTTACGACT	61.002	CCAACATTGACTCAGGGTCCG	60.946	292	559
122	chrX@153775660@153775886@PLXNB3/ENSG00000198753.11/clean@0@+	0.25		0.25	0.25	0	.	Unkown	Unkown	Unkown	Unkown	Unkown	Unkown	Unkown
123	chr20@41162725@41162957@PLCG1/ENSG00000124181.14/clean@0@+	0.14	0.35	0.24	0.25	0.08	HsaINT0126857	ORF disruption upon sequence inclusion	Unkown	Unkown	Unkown	Unkown	Unkown	Unkown
124	chr9@136853907@136853991@MAMDC4/ENSG00000177943.13/clean@0@+		0.22	0.28	0.25	0.03	HsaINT0098633	ORF disruption upon sequence inclusion	CAGAGACCCTGACCCTGTGG	61.548	AGACCACAGTCCCAGAACTCT	60.133	175	259
125	chr13@113096483@113096549@MCF2L/ENSG00000126217.20/known-exon@0@+		0.38	0.12	0.25	0.13	HsaINT0100687	5' UTR/ncRNA	TCCAGGTAAATACACGGTCGT	58.83	GGACGGACAGGCTGCTGG	62.767	173	239
126	chr22@31613855@31614788@SFI1/ENSG00000198089.14/clean@0@+	0.3	0.26	0.18	0.25	0.05	HsaINT0148624	5' UTR/ncRNA	GGCTCACAGTCTCCATCGTG	60.459	CTCTGCGCAGGCTCCAAC	61.124	318	1251
127	chr8@42319421@42319584@IKBKB/ENSG00000104365.13/clean@0@+	0.19	0.35	0.2	0.25	0.07	HsaINT0079729	5' UTR/ncRNA	TGAATCTCCTCCGAAACAACAGC	61.113	CGCCCACAGAGCTCCACAG	62.947	211	374
128	chr21@43058253@43058833@CBS/ENSG00000160200.17/clean@0@-	0.21	0.3		0.25	0.04	.	Unkown	Unkown	Unkown	Unkown	Unkown	Unkown	Unkown
129	chr1@153933871@153934134@DENND4B/ENSG00000198837.9/clean@0@-	0.13	0.37		0.25	0.12	.	Unkown	Unkown	Unkown	Unkown	Unkown	Unkown	Unkown
130	chr17@75919874@75920006@FBF1/ENSG00000188878.17/clean@0@-	0.21	0.29		0.25	0.04	.	Unkown	Unkown	Unkown	Unkown	Unkown	Unkown	Unkown
131	chr8@143560771@143561001@GSDMD/ENSG00000104518.10/clean@0@+	0.24	0.26		0.25	0.01	.	Unkown	Unkown	Unkown	Unkown	Unkown	Unkown	Unkown
132	chr3@47006063@47006164@NBEAL2/ENSG00000160796.16/clean@0@+		0.28	0.21	0.25	0.03	HsaINT0110440	ORF disruption upon sequence inclusion	AGTCGGAGTATGTGTCTGCAC	59.797	CTTCAGCAGCTGACAGGGAGT	62.05	215	316
133	chr3@47006449@47007065@NBEAL2/ENSG00000160796.16/clean@0@+		0.31	0.18	0.25	0.07	HsaINT0110442	ORF disruption upon sequence inclusion	CACATCCAACTCGGCTCTCAG	60.738	GGAACCCTGGGTGATGAAGGA	61.463	191	807
134	chr17@50551190@50551510@SPATA20/ENSG00000006282.20/clean@0@+	0.25	0.36	0.15	0.25	0.09	HsaINT0157437	5' UTR/ncRNA	CAGGGCCAGAATGTGCTGAC	61.311	TGTGCTCCACAGTCCCCC	61.249	343	663
135	chr1@203060417@203060969@PPFIA4/ENSG00000143847.15/clean@0@+	0.13		0.38	0.25	0.13	HsaINT0130145	ORF disruption upon sequence inclusion	CTCTGGGTGGGGATGCCTG	62.053	TTTTAGTAGATGTTTCCAGAGTTTCC	57.383	262	814
136	chr6@109447440@109447680@MICAL1/ENSG00000135596.17/clean@0@-	0.31		0.19	0.25	0.06	HsaINT0102815	ORF disruption upon sequence inclusion	Unkown	Unkown	Unkown	Unkown	Unkown	Unkown
137	chrX@154515812@154515909@FAM3A/ENSG00000071889.16/known-exon@0@-		0.32	0.19	0.25	0.07	.	Unkown	Unkown	Unkown	Unkown	Unkown	Unkown	Unkown
138	chr6@109449481@109449656@MICAL1/ENSG00000135596.17/clean@0@-		0.36	0.11	0.24	0.12	HsaINT0102832	ORF disruption upon sequence inclusion	AGAGCCTGTACCAGCTTCTGT	60.829	GCTGGCATCCCTGTATCTGTC	60.542	202	377
139	chr19@49864236@49864323@PNKP/ENSG00000039650.9/clean@0@-	0.27	0.24	0.2	0.24	0.03	HsaINT0128417	ORF disruption upon sequence inclusion	GTGGCTGGCTTTGATCTGGAC	61.553	CCCTCGGCTTCCAGCTCT	61.08	131	218
140	chr3@49809159@49809389@UBA7/ENSG00000182179.10/clean@0@-	0.28	0.2		0.24	0.04	HsaINT0176109	5' UTR/ncRNA	TGCTTGAGGATGGAACTCCCT	60.837	AAACTCAGCAGAAGCCGAAGC	61.478	257	487
141	chr17@81443917@81444380@BAHCC1/ENSG00000266074.8/clean@0@+		0.3	0.18	0.24	0.06	HsaINT0016393	Alternative protein isoforms	GTTCCACACACGCGCTGG	62.013	GATGGGGGTGGGTGTGGG	62.061	225	688
142	chr14@73253961@73254512@PAPLN/ENSG00000100767.15/clean@0@+	0.27		0.21	0.24	0.03	HsaINT0120107	ORF disruption upon sequence inclusion	GTGGAGGAGGCTCCCAGTC	61.363	TAGACCCCAGGTGCCAACATG	62.075	353	904
143	chr3@49122370@49122703@LAMB2/ENSG00000172037.13/clean@0@-	0.3	0.3	0.13	0.24	0.08	HsaINT0090418	ORF disruption upon sequence inclusion	AAGGTGGTAGCATCCTCAGCA	61.18	CACGACGCACATCTCCTACAG	60.796	342	675
144	chrX@153773713@153773858@PLXNB3/ENSG00000198753.11/clean@0@+		0.34	0.14	0.24	0.1	HsaINT0128112	Alternative protein isoforms	TACTGTCTGTGTGGCTGGAGG	61.44	CCACTTGCACGTTGTCTAGGG	61.207	255	400
145	chr2@219235585@219235707@ANKZF1/ENSG00000163516.13/clean@0@+	0.18	0.31	0.22	0.24	0.05	HsaINT0009275	5' UTR/ncRNA	ACTGTTGCGGCTGACAAATCA	61.085	CTTCTCTCGGTCACTGAGGGC	62.156	255	377
146	chr1@3498499@3498697@MEGF6/ENSG00000162591.15/clean@0@-	0.13	0.35		0.24	0.11	HsaINT0101830	ORF disruption upon sequence inclusion	CCTGTACGGCGACAACTGTC	61.007	TCTGACACTTGTCCCCAGTCC	61.378	242	440
147	chr2@230401063@230401365@SP140L/ENSG00000185404.16/clean@0@+		0.27	0.2	0.24	0.04	HsaINT0157084	Unkown	Unkown	Unkown	Unkown	Unkown	Unkown	Unkown
148	chr20@41163275@41163377@PLCG1/ENSG00000124181.14/clean@0@+	0.17	0.31	0.23	0.24	0.06	HsaINT0126859	5' UTR/ncRNA	CTTTGCCGAGTGTCCCTTCC	60.956	CATCCAGGAAGAAGTATGGCTCC	60.496	154	256
149	chr8@143561104@143561369@GSDMD/ENSG00000104518.10/clean@0@+	0.32	0.26	0.14	0.24	0.08	.	Unkown	Unkown	Unkown	Unkown	Unkown	Unkown	Unkown
150	chr16@727614@727964@HAGHL/ENSG00000103253.17/clean@0@+	0.2	0.27		0.24	0.03	HsaINT0074119	Alternative protein isoforms	CCTTCCTAGGGTGTGGAGAGC	61.579	CAGTGATGGTGGGTGGTCAG	60.322	267	617
151	chr11@68041831@68042642@TCIRG1/ENSG00000110719.9/clean@0@+	0.16	0.33		0.24	0.08	.	Unkown	Unkown	Unkown	Unkown	Unkown	Unkown	Unkown
152	chr3@50218948@50219880@SLC38A3/ENSG00000188338.14/clean@0@+	0.34		0.13	0.24	0.1	.	Unkown	Unkown	Unkown	Unkown	Unkown	Unkown	Unkown
153	chr20@276086@276792@C20orf96/ENSG00000196476.11/clean@0@-	0.17	0.33	0.21	0.24	0.07	HsaINT0023041	ORF disruption upon sequence inclusion	GAAACCCAGCGTCCCTATGAA	60.066	TTGGGTCTCCGAAGCAGAACA	61.65	206	912
154	chr19@6732549@6732986@GPR108/ENSG00000125734.13/clean@0@-		0.34	0.14	0.24	0.1	.	Unkown	Unkown	Unkown	Unkown	Unkown	Unkown	Unkown
155	chr12@57608737@57609076@DTX3/ENSG00000178498.15/clean@0@+	0.16	0.39	0.16	0.23	0.11	HsaINT0052738	Alternative protein isoforms	ACCCAGGAGTTCGGTATCCTG	60.965	GAAAGAGGCTTCTGCTGGGTC	60.948	346	685
156	chr16@89733412@89733481@ZNF276/ENSG00000158805.11/clean@0@+	0.27	0.18		0.23	0.04	HsaINT0186690	ORF disruption upon sequence inclusion	AGAAGAGTGAAAGCAAAGAAGCCA	60.929	GTCAGCGCCTCGGTACAC	60.506	167	236
157	chr12@6560326@6560446@NOP2/ENSG00000111641.10/clean@0@-	0.13	0.35	0.19	0.23	0.09	HsaINT0114656	ORF disruption upon sequence inclusion	GACTCTGTCAATGCGACCTCC	60.737	TGGCAATGAAGAACCCATCCA	59.923	250	370
158	chr1@83947282@83948627@TTLL7/ENSG00000137941.16/clean@0@-		0.27	0.19	0.23	0.04	HsaINT0174802	ORF disruption upon sequence inclusion	AGGATCAACCATTTTCCAGGAA	57.597	TGACCCATTGCACCATTAGCT	59.994	224	1569
159	chr6@43038692@43038841@CUL7/ENSG00000044090.8/clean@0@-	0.23		0.23	0.23	0	HsaINT0043441	Alternative protein isoforms	GAGCCACCCTGCCCTTGAG	62.635	TTTTGCTCGTGAAGGTCCAGG	60.814	255	404
160	chr8@144356531@144356599@FBXL6/ENSG00000182325.10/clean@0@-	0.29	0.16		0.23	0.06	HsaINT0062717	ORF disruption upon sequence inclusion	CTGTCGAGGCTCTGCAGAAAG	61.001	GGACCTCGTTGCTCACAAAGT	60.81	171	239
161	chr19@10712299@10712552@QTRT1/ENSG00000213339.8/clean@0@+	0.17	0.34	0.17	0.23	0.08	HsaINT0135832	ORF disruption upon sequence inclusion	GATGACCAAGCGAGACGTGC	61.687	CTGTCCGTGTGGGGAAGACG	62.765	212	465
162	chr11@46371384@46371486@DGKZ/ENSG00000149091.15/clean@0@+	0.27	0.19	0.22	0.23	0.03	.	Unkown	Unkown	Unkown	Unkown	Unkown	Unkown	Unkown
163	chr17@82049842@82049917@RFNG/ENSG00000169733.11/clean@0@-	0.13	0.34	0.21	0.23	0.08	.	Unkown	Unkown	Unkown	Unkown	Unkown	Unkown	Unkown
164	chr3@48420773@48420847@PLXNB1/ENSG00000164050.12/clean@0@-	0.2	0.28	0.21	0.23	0.03	.	Unkown	Unkown	Unkown	Unkown	Unkown	Unkown	Unkown
165	chr8@144055939@144056146@OPLAH/ENSG00000178814.15/clean@0@-	0.27	0.19		0.23	0.04	.	Unkown	Unkown	Unkown	Unkown	Unkown	Unkown	Unkown
166	chr7@73737391@73737561@ABHD11/ENSG00000106077.18/clean@0@-	0.28	0.18		0.23	0.05	.	Unkown	Unkown	Unkown	Unkown	Unkown	Unkown	Unkown
167	chr9@136992974@136993052@C9orf142/ENSG00000148362.10/clean@0@+	0.27	0.19		0.23	0.04	HsaINT0025361	5' UTR/ncRNA	GCTGAGGACATCACCCCC	59.408	TGCCAGGCCCAGTGTCAG	61.958	183	261
168	chr17@77088949@77089152@SEC14L1/ENSG00000129657.14/clean@0@+		0.27	0.18	0.23	0.05	HsaINT0021513	NonCoding	TTTGGCCTGTTGGAGGGGAAA	62.177	GGTTGCTGCATGTTTTCAGCC	61.203	306	509
169	chr16@58516672@58516807@SETD6/ENSG00000103037.11/clean@0@+	0.19	0.28		0.23	0.05	HsaINT0148342	5' UTR/ncRNA	GAGGCCGTGGAGAAGGATTTG	61.014	AGATTGGCGTTGTGATTGGCT	60.888	257	392
170	chr21@32759269@32759776@PAXBP1/ENSG00000159086.14/clean@0@-		0.25	0.2	0.22	0.03	HsaINT0068249	5' UTR/ncRNA	TTCAAGCCAGTCAACCCGC	60.897	TACCGTTCACCAATACCCCCA	60.835	346	853
171	chr3@47005096@47005180@NBEAL2/ENSG00000160796.16/clean@0@+		0.26	0.18	0.22	0.04	.	Unkown	Unkown	Unkown	Unkown	Unkown	Unkown	Unkown
172	chr2@219214186@219214388@ABCB6/ENSG00000115657.12/clean@0@-	0.21		0.23	0.22	0.01	.	Unkown	Unkown	Unkown	Unkown	Unkown	Unkown	Unkown
173	chr9@14940@15080@WASH1/ENSG00000181404.15/clean@0@-	0.17	0.16	0.32	0.22	0.07	.	Unkown	Unkown	Unkown	Unkown	Unkown	Unkown	Unkown
174	chr16@496859@503003@RAB11FIP3/ENSG00000090565.15/clean@0@+	0.2	0.25		0.22	0.02	HsaINT0135935	ORF disruption upon sequence inclusion	Unkown	Unkown	Unkown	Unkown	Unkown	Unkown
175	chr16@74909657@74909821@WDR59/ENSG00000103091.14/clean@0@-	0.24	0.25	0.16	0.22	0.04	HsaINT0182296	ORF disruption upon sequence inclusion	TCCTGAAGGACACAGCCCTG	61.484	AGAACCTGGCCCCAGAAGTC	61.493	243	407
176	chr10@133401590@133402148@MTG1/ENSG00000148824.18/clean@0@+	0.25	0.27	0.14	0.22	0.06	HsaINT0106009	5' UTR/ncRNA	Unkown	Unkown	Unkown	Unkown	Unkown	Unkown
177	chr12@56350190@56350411@STAT2/ENSG00000170581.13/clean@0@-	0.22	0.27	0.17	0.22	0.04	HsaINT0160454	ORF disruption upon sequence inclusion	Unkown	Unkown	Unkown	Unkown	Unkown	Unkown
178	chr3@48571278@48572000@COL7A1/ENSG00000114270.15/clean@0@-		0.29	0.14	0.22	0.08	HsaINT0039726	ORF disruption upon sequence inclusion	Unkown	Unkown	Unkown	Unkown	Unkown	Unkown
179	chr1@45332310@45332390@MUTYH/ENSG00000132781.17/clean@0@-	0.31	0.2	0.15	0.22	0.07	HsaINT0106980	5' UTR/ncRNA	GTGTGGTGGATGGCAACGTAG	61.538	GGTACACACTGTGGCCCCTAG	62.118	176	256
180	chr1@1627444@1627672@MIB2/ENSG00000197530.12/clean@0@+	0.14	0.35	0.19	0.22	0.09	HsaINT0102796	ORF disruption upon sequence inclusion	CACCAAGAACCAAGGCAGGAC	61.424	GGGCAGGTTGACGTCACAG	60.961	301	529
181	chr1@153939804@153940155@DENND4B/ENSG00000198837.9/clean@0@-		0.26	0.18	0.22	0.04	HsaINT0046838	ORF disruption upon sequence inclusion	GGAAAAGAAGCTCCTCTCCCC	60.065	CCTGCAGGAAGAAAAGGTTGTCA	61.249	311	662
182	chr20@62159961@62161435@SS18L1/ENSG00000184402.14/clean@0@+	0.14	0.29		0.22	0.08	HsaINT0159313	ORF disruption upon sequence inclusion	AGATCCTGCACCGGAACCTG	61.904	CAATCTGGCCCTGCAGGAG	60.453	216	1690
183	chr21@46246404@46246627@MCM3AP/ENSG00000160294.10/clean@0@-		0.29	0.15	0.22	0.07	.	Unkown	Unkown	Unkown	Unkown	Unkown	Unkown	Unkown
184	chr6@31968082@31968327@SKIV2L/ENSG00000204351.11/clean@0@+	0.12	0.29	0.26	0.22	0.07	.	Unkown	Unkown	Unkown	Unkown	Unkown	Unkown	Unkown
185	chr6@33293524@33293603@RGL2/ENSG00000237441.9/clean@0@-	0.15	0.33	0.18	0.22	0.08	.	Unkown	Unkown	Unkown	Unkown	Unkown	Unkown	Unkown
186	chr1@962471@962703@KLHL17/ENSG00000187961.13/clean@0@+	0.18	0.25		0.22	0.04	HsaINT0088646	5' UTR/ncRNA	CTGAACGTGCCTTCAGAGGAG	60.671	AAAAAGCACAGGCCCGGC	61.616	297	529
187	chr11@61876455@61876865@FADS3/ENSG00000221968.8/clean@0@-		0.34	0.11	0.22	0.11	HsaINT0059339	ORF disruption upon sequence inclusion	GATTTGCTCTGGGCCGCC	61.522	CTGAGAGCTGACCCAGTCCC	61.612	195	605
188	chr19@10702018@10702115@QTRT1/ENSG00000213339.8/clean@0@+	0.25	0.17		0.21	0.04	.	Unkown	Unkown	Unkown	Unkown	Unkown	Unkown	Unkown
189	chr7@73737110@73737220@ABHD11/ENSG00000106077.18/clean@0@-	0.32	0.1		0.21	0.11	.	Unkown	Unkown	Unkown	Unkown	Unkown	Unkown	Unkown
190	chr1@1084383@1084480@C1orf159/ENSG00000131591.17/clean@0@-		0.12	0.3	0.21	0.09	.	Unkown	Unkown	Unkown	Unkown	Unkown	Unkown	Unkown
191	chr19@8595903@8596072@ADAMTS10/ENSG00000142303.13/clean@0@-	0.28	0.19	0.16	0.21	0.05	.	Unkown	Unkown	Unkown	Unkown	Unkown	Unkown	Unkown
192	chr3@49015872@49015972@DALRD3/ENSG00000178149.16/known-exon@0@-		0.28	0.15	0.21	0.06	.	Unkown	Unkown	Unkown	Unkown	Unkown	Unkown	Unkown
193	chr2@85611786@85611877@C2orf68/ENSG00000168887.10/clean@0@-	0.31	0.1		0.21	0.1	.	Unkown	Unkown	Unkown	Unkown	Unkown	Unkown	Unkown
194	chr11@68050254@68050486@TCIRG1/ENSG00000110719.9/clean@0@+	0.14		0.29	0.21	0.07	.	Unkown	Unkown	Unkown	Unkown	Unkown	Unkown	Unkown
195	chr17@50668517@50668852@ABCC3/ENSG00000108846.15/clean@0@+		0.22	0.2	0.21	0.01	.	Unkown	Unkown	Unkown	Unkown	Unkown	Unkown	Unkown
196	chr4@961834@961981@DGKQ/ENSG00000145214.13/clean@0@-	0.14	0.28		0.21	0.07	HsaINT0047391	ORF disruption upon sequence inclusion	TGCAGATGAGTAACTACTGTGGC	60.368	GGGGATGTTGATGAAGATGAGGC	61.309	242	389
197	chr6@26448637@26448727@BTN3A3/ENSG00000111801.15/clean@0@+		0.25	0.17	0.21	0.04	HsaINT0019155	ORF disruption upon sequence inclusion	CTTCTTCAGGAGCGCCCAG	60.449	GAGCCATGTACTGGATTTTCCTCC	61.224	224	503
198	chr8@144084330@144084412@GPAA1/ENSG00000197858.10/clean@0@+	0.22	0.2		0.21	0.01	.	Unkown	Unkown	Unkown	Unkown	Unkown	Unkown	Unkown
199	chr1@1623945@1624794@MIB2/ENSG00000197530.12/clean@0@+	0.19	0.27	0.15	0.21	0.05	HsaINT0102804	ORF disruption upon sequence inclusion	CGTCCGGCACCCCAACAT	62.716	CATCCTGTGAGCCCCACTCC	62.263	278	1127
200	chr15@30925291@30925788@FAN1/ENSG00000198690.9/clean@0@+		0.31	0.11	0.21	0.1	HsaINT0061735	ORF disruption upon sequence inclusion	CTATCAAGTGCATCACAGAGGGG	60.744	TCAAAACCGCTGCGTCTGTAA	60.807	310	807
201	chr9@136941684@136942045@FBXW5/ENSG00000159069.13/clean@0@-	0.18	0.23		0.21	0.03	HsaINT0063059	ORF disruption upon sequence inclusion	CATCTTTGACCTGGGCAGCG	61.651	CGTCGAAGAAGGCATCGGAG	60.868	347	708
202	chr11@64233980@64234072@DNAJC4/ENSG00000110011.13/known-exon@0@+	0.22	0.2		0.21	0.01	HsaINT0050456	3' UTR	AGGATCGGATCATCACAGCCT	60.761	CATCCAGGTGAGCCCCTCAG	61.981	177	269
203	chr16@3025823@3025923@THOC6/ENSG00000131652.13/clean@0@+	0.11	0.31		0.21	0.1	HsaINT0166850	ORF disruption upon sequence inclusion	ACAGAGGTGTTCCAGGCCTT	61.062	GGAAAGTCACCACCGGCTTC	61.235	178	278
204	chr9@35740362@35740525@GBA2/ENSG00000070610.14/clean@0@-	0.22	0.26	0.14	0.21	0.05	HsaINT0068006	5' UTR/ncRNA	CCACGGTAACCCACATCACAG	60.944	GTGGACTTGGCCTTTAGCTCC	60.951	245	408
205	chr8@143983811@143984007@PARP10/ENSG00000178685.13/clean@0@-	0.21	0.27	0.15	0.21	0.05	HsaINT0120420	ORF disruption upon sequence inclusion	GGTGACCAGGAGGACGTGAG	61.879	CTGACCTTGAGGCTCCAGTGA	61.443	255	451
206	chr8@22096509@22097515@FAM160B2/ENSG00000158863.21/clean@0@+	0.14	0.28		0.21	0.07	HsaINT0060156	ORF disruption upon sequence inclusion	ATGAAAGCACCCCCGCCAA	62.522	GCCTGTGGACGCTGAGGTAAT	62.445	270	1276
207	chr12@56354863@56355275@STAT2/ENSG00000170581.13/clean@0@-	0.19	0.31	0.13	0.21	0.07	HsaINT0160469	ORF disruption upon sequence inclusion	Unkown	Unkown	Unkown	Unkown	Unkown	Unkown
208	chr17@7222081@7222176@ACADVL/ENSG00000072778.19/clean@0@+	0.23	0.26	0.15	0.21	0.04	HsaINT0002206	ORF disruption upon sequence inclusion	CTCCATCCGAACCTCTGCTGT	61.843	CCCTCTCCACCACAAAAGCTG	61.156	182	277
209	chr4@1002161@1002268@IDUA/ENSG00000127415.12/clean@0@+	0.21		0.21	0.21	0	HsaINT0078857	ORF disruption upon sequence inclusion	CAGCTCCATCTCCATCCTGGA	61.039	AGGAAGGCATTGTCGTTGCTC	61.216	258	365
210	chr2@200913413@200913930@ORC2/ENSG00000115942.8/clean@0@-		0.22	0.2	0.21	0.01	HsaINT0118438	ORF disruption upon sequence inclusion	Unkown	Unkown	Unkown	Unkown	Unkown	Unkown
211	chr20@2839933@2840210@PCED1A/ENSG00000132635.16/clean@0@-	0.24	0.23	0.17	0.21	0.03	HsaINT0059519	5' UTR/ncRNA	GACGGCTAACCTGGACCCA	61.288	CCCCAAGATGACCACGAACTT	60.271	306	583
212	chr20@41166859@41167851@PLCG1/ENSG00000124181.14/clean@0@+	0.14	0.28	0.21	0.21	0.06	HsaINT0126841	ORF disruption upon sequence inclusion	GCTGAGGGCAAGATCAAGCAT	61.023	AAAGTTGGCATAGGGTTTGCCT	60.76	254	1246
213	chr22@50219456@50219643@TUBGCP6/ENSG00000128159.11/clean@0@-	0.19	0.2	0.24	0.21	0.02	HsaINT0175470	ORF disruption upon sequence inclusion	GAAGACACAGCTGCCCAGAG	60.673	AGTCTCATCAGCGGCAGACT	60.97	243	430
214	chr5@177403397@177403480@F12/ENSG00000131187.9/clean@0@-	0.21		0.19	0.2	0.01	.	Unkown	Unkown	Unkown	Unkown	Unkown	Unkown	Unkown
215	chr4@6620044@6621187@MAN2B2/ENSG00000013288.8/clean@0@+		0.24	0.16	0.2	0.04	HsaINT0098787	Alternative protein isoforms	CATGCTGCACCGCTGGAG	61.506	GGGGGAAGAACCTGGATCTTG	60.064	352	1495
216	chr13@111280350@111280537@ARHGEF7/ENSG00000102606.17/clean@0@+		0.2	0.2	0.2	0	HsaINT0012158	ORF disruption upon sequence inclusion	GAAAGCTTCCAACGACAGGAA	58.781	GGTATGAGATGGCACTGAATGAGG	61.042	218	405
217	chr3@48572739@48572861@COL7A1/ENSG00000114270.15/clean@0@-		0.24	0.16	0.2	0.04	HsaINT0039720	ORF disruption upon sequence inclusion	GAGACAGGGAAGCCGGGAG	61.726	TGGGGCCAGGTTCTCCTTTAG	61.463	130	252
218	chrX@153772015@153772181@PLXNB3/ENSG00000198753.11/clean@0@+	0.26		0.14	0.2	0.06	HsaINT0128108	ORF disruption upon sequence inclusion	CTGACCGGTCCCCCTGAG	61.078	GGTAGGTGAAGTGCTGGCTTG	61.216	247	413
219	chr2@219601440@219601640@STK11IP/ENSG00000144589.20/clean@0@+		0.2	0.21	0.2	0	HsaINT0160746	5' UTR/ncRNA	ATGTGGTCCTGTCTGGCTGTA	60.831	CGAAGGGATTTGAAGGGGAAA	58.197	268	468
220	chr3@123955965@123956045@CCDC14/ENSG00000175455.14/known-exon@0@-		0.29	0.12	0.2	0.09	HsaINT0029046	3' UTR	Unkown	Unkown	Unkown	Unkown	Unkown	Unkown
221	chr6@43624729@43624887@GTPBP2/ENSG00000172432.18/clean@0@-		0.2	0.19	0.2	0.01	HsaINT0073525	5' UTR/ncRNA	TCACATCATACTGCCCCGACT	60.965	AGTGACGGCATCATCCTCAGA	60.962	248	406
222	chr12@49329991@49330144@TROAP/ENSG00000135451.12/clean@0@+	0.17	0.24	0.18	0.2	0.03	HsaINT0172906	ORF disruption upon sequence inclusion	CCGGTTGTTTGACCAGGAGAG	60.878	GAAATCTCAGTCAGCAGGGGC	61.016	249	402
223	chr2@27462793@27463096@IFT172/ENSG00000138002.14/clean@0@-	0.11	0.34	0.17	0.2	0.1	HsaINT0079102	ORF disruption upon sequence inclusion	Unkown	Unkown	Unkown	Unkown	Unkown	Unkown
224	chr7@100435767@100435847@PPP1R35/ENSG00000160813.6/clean@0@-	0.18	0.23		0.2	0.03	.	Unkown	Unkown	Unkown	Unkown	Unkown	Unkown	Unkown
225	chr6@112076112@112076321@TUBE1/ENSG00000074935.13/clean@0@-	0.2	0.21		0.2	0	HsaINT0175362	ORF disruption upon sequence inclusion	AGGTGCTTGAAGACGAATTCCC	60.876	TCATTGCATCAAAGGGCTTCT	58.189	294	503
226	chr19@49461800@49461883@ALDH16A1/ENSG00000161618.9/clean@0@+		0.25	0.15	0.2	0.05	HsaINT0006703	ORF disruption upon sequence inclusion	CTGAATGTCCTCAGTGGCCCT	61.797	CGTGTCCGTCAGCAGCAG	61.108	183	266
227	chr9@137205912@137206231@NDOR1/ENSG00000188566.11/clean@0@+		0.19	0.21	0.2	0.01	HsaINT0111727	Alternative protein isoforms	CGGGAACTGCCTTCTAGTTTT	58.22	GTCTCCTTGGCCTGTAGTTGC	60.946	248	567
228	chr14@24292330@24292651@DHRS1/ENSG00000157379.13/clean@0@-	0.27	0.24	0.1	0.2	0.07	HsaINT0047507	ORF disruption upon sequence inclusion	GGCCACTACTTTTGCTCAGTGT	61.071	CTGCTTCAACACAGGATCCT	57.514	279	600
229	chr1@45332488@45332573@MUTYH/ENSG00000132781.17/clean@0@-	0.28	0.12		0.2	0.08	HsaINT0106979	5' UTR/ncRNA	CATGCCACGTACAGCAGAGAC	61.328	AAACAAGGGTGCTGCTGGGAT	62.577	176	261
230	chr7@100577154@100577272@LRCH4/ENSG00000077454.15/clean@0@-	0.19	0.16	0.24	0.2	0.03	HsaINT0096044	5' UTR/ncRNA	GGACACCTTGCAGCTGTGG	61.264	TTGTGCATGGCTTGAGTGGAC	61.424	150	268
231	chr12@56348804@56348923@STAT2/ENSG00000170581.13/clean@0@-	0.24		0.17	0.2	0.04	HsaINT0160459	ORF disruption upon sequence inclusion	CCAGCAGTTCTTCTCCAACCC	60.884	TTAGTGAAGTCAGCCCAGGACA	61.025	186	305
232	chr8@27431016@27431397@PTK2B/ENSG00000120899.17/known-exon@0@+		0.25	0.14	0.2	0.05	HsaINT0134179	ORF disruption upon sequence inclusion	CCCAAACAGTTCCGGAAGATGA	60.552	CTTTGCGTCCTGACTAGTCA	57.275	216	597
233	chr20@38231325@38239527@KIAA1755/ENSG00000149633.11/clean@0@-	0.15	0.25		0.2	0.05	HsaINT0087182	5' UTR/ncRNA	Unkown	Unkown	Unkown	Unkown	Unkown	Unkown
234	chr20@38217474@38218243@KIAA1755/ENSG00000149633.11/clean@0@-	0.2	0.21	0.19	0.2	0.01	HsaINT0087178	ORF disruption upon sequence inclusion	TCAGCGACTGGATGGAGCAG	61.953	CCTCTTGCAGAAGCGGTGC	61.685	344	1113
235	chr1@225866682@225867111@TMEM63A/ENSG00000196187.11/clean@0@-		0.28	0.11	0.2	0.08	HsaINT0169291	ORF disruption upon sequence inclusion	Unkown	Unkown	Unkown	Unkown	Unkown	Unkown
236	chr16@57473495@57473612@DOK4/ENSG00000125170.10/known-exon@0@-	0.15		0.24	0.2	0.05	HsaINT0051474	Alternative protein isoforms	CTGAACAAGGGCACGGAACAT	61.153	GCACTGTGGTCACTGGGATG	60.957	249	366
237	chr16@2092592@2092953@PKD1/ENSG00000008710.17/clean@0@-	0.16	0.23		0.2	0.03	HsaINT0125703	5' UTR/ncRNA	GCCTCCTGGTGTACATGCTTT	60.614	CTTCCTGCAGCCGCACCT	62.712	252	613
238	chr11@66599253@66599458@CCS/ENSG00000173992.8/clean@0@+		0.16	0.24	0.2	0.04	HsaINT0030591	Alternative protein isoforms	CAGGATGTGGAGGTGCACTTG	61.218	AAGGTCCCCGTACTGATGGAC	61.239	294	499
239	chr4@6617492@6619926@MAN2B2/ENSG00000013288.8/clean@0@+	0.18	0.25	0.17	0.2	0.03	HsaINT0098786	ORF disruption upon sequence inclusion	Unkown	Unkown	Unkown	Unkown	Unkown	Unkown
240	chr3@49123373@49123446@LAMB2/ENSG00000172037.13/clean@0@-	0.14	0.24		0.19	0.05	HsaINT0090416	5' UTR/ncRNA	TCGACCAGCATCTTGACTTGC	60.941	GCATCCATCAGTGCCTCTGTC	61.079	181	254
241	chr2@218692293@218692582@STK36/ENSG00000163482.11/clean@0@+		0.2	0.17	0.19	0.01	HsaINT0160885	ORF disruption upon sequence inclusion	TGCTTTACTGTCCTGTGCGAA	60.203	CTCCTTGGCATCCCAGCAGT	62.208	276	565
242	chr2@43291768@43292103@THADA/ENSG00000115970.18/clean@0@-	0.18	0.24	0.17	0.19	0.03	HsaINT0166582	ORF disruption upon sequence inclusion	ACTGAAAATTCTCCACTGCATG	57.221	CATGTCTGCATGTGGTGGGAA	60.888	183	518
243	chr16@661172@661341@WDR90/ENSG00000161996.17/clean@0@+	0.16		0.22	0.19	0.03	.	Unkown	Unkown	Unkown	Unkown	Unkown	Unkown	Unkown
244	chr22@21959232@21959586@TOP3B/ENSG00000100038.19/clean@0@-	0.11	0.27		0.19	0.08	HsaINT0170965	ORF disruption upon sequence inclusion	GCTCCCCACCATCCGCAG	62.864	CTGGATGTACTTCATGAAGCGGT	60.68	238	592
245	chr1@112699982@112700218@MOV10/ENSG00000155363.18/clean@0@+	0.17	0.23	0.17	0.19	0.03	HsaINT0104499	5' UTR/ncRNA	TTCAATGTAGCTGTGACCCGG	60.339	GAGGTAGAGGGGCTGAGCTTG	61.913	206	442
246	chr1@109626912@109627174@AMPD2/ENSG00000116337.15/clean@0@+		0.21	0.16	0.19	0.03	HsaINT0007724	Alternative protein isoforms	CTGGATGCAGCCAAGAGTGTG	61.547	GGTTCCCTGCGGGTGTAGA	61.288	302	564
247	chr7@100577005@100577085@LRCH4/ENSG00000077454.15/clean@0@-	0.22		0.16	0.19	0.03	HsaINT0096045	ORF disruption upon sequence inclusion	CTCAGGGCTGTTGTGGGAGG	62.475	CAGCTATGGGAAGGGGCTCTT	61.6	151	231
248	chr17@75131105@75131180@NT5C/ENSG00000125458.6/clean@0@-	0.21	0.16		0.19	0.02	HsaINT0116252	ORF disruption upon sequence inclusion	GATAAAGTGGCCAGTGTGTACGA	60.616	CACAGTGGTGGTACTTCAGCA	60.203	151	226
249	chr7@44107700@44107808@AEBP1/ENSG00000106624.8/clean@0@+		0.16	0.23	0.19	0.04	HsaINT0005062	ORF disruption upon sequence inclusion	GAGGAGGAGACCGAGCAACC	61.951	CAATCCTCTCCTCCGGGGC	61.813	190	298
250	chr8@144317109@144317186@DGAT1/ENSG00000185000.9/clean@0@-	0.11	0.26		0.19	0.07	HsaINT0047110	ORF disruption upon sequence inclusion	ACTCCGAGTCTGTCACCTACT	59.648	CTCGTGGAAGAAGGCCGAGG	62.565	152	229
251	chr12@71610565@71610694@ZFC3H1/ENSG00000133858.15/clean@0@-		0.21	0.17	0.19	0.02	HsaINT0185434	Alternative protein isoforms	ACCTCTTTGTGCATCACTGTGG	61.072	CCTTAGCCAGGGATCAGCCTA	60.763	255	384
252	chr13@32521449@32522181@N4BP2L2/ENSG00000244754.8/clean@0@-		0.25	0.14	0.19	0.05	.	Unkown	Unkown	Unkown	Unkown	Unkown	Unkown	Unkown
253	chr4@70794894@70800140@RUFY3/ENSG00000018189.12/clean@0@+	0.19		0.2	0.19	0	HsaINT0143966	5' UTR/ncRNA	Unkown	Unkown	Unkown	Unkown	Unkown	Unkown
254	chr22@30385989@30386069@RNF215/ENSG00000099999.14/clean@0@-		0.28	0.11	0.19	0.08	.	Unkown	Unkown	Unkown	Unkown	Unkown	Unkown	Unkown
255	chr3@48580926@48581121@COL7A1/ENSG00000114270.15/clean@0@-	0.23	0.16		0.19	0.04	HsaINT0039683	ORF disruption upon sequence inclusion	Unkown	Unkown	Unkown	Unkown	Unkown	Unkown
256	chr2@240465648@240466057@GPC1/ENSG00000063660.8/clean@0@+	0.25	0.19	0.13	0.19	0.05	.	Unkown	Unkown	Unkown	Unkown	Unkown	Unkown	Unkown
257	chr3@48592014@48592101@COL7A1/ENSG00000114270.15/clean@0@-	0.26	0.15	0.17	0.19	0.05	.	Unkown	Unkown	Unkown	Unkown	Unkown	Unkown	Unkown
258	chr13@32522270@32527407@N4BP2L2/ENSG00000244754.8/clean@0@-		0.24	0.14	0.19	0.05	.	Unkown	Unkown	Unkown	Unkown	Unkown	Unkown	Unkown
259	chr6@33432806@33435151@SYNGAP1/ENSG00000197283.12/clean@0@+		0.18	0.19	0.19	0	.	Unkown	Unkown	Unkown	Unkown	Unkown	Unkown	Unkown
260	chr11@67307436@67307548@SSH3/ENSG00000172830.12/clean@0@+	0.24		0.15	0.19	0.04	HsaINT0159459	ORF disruption upon sequence inclusion	CTTCAGCGTGACGTCTGGTG	61.278	GGAGGCCGCAGAGACTCC	61.844	234	346
261	chr11@802090@802194@PIDD1/ENSG00000177595.17/clean@0@-	0.14	0.28	0.15	0.19	0.07	.	Unkown	Unkown	Unkown	Unkown	Unkown	Unkown	Unkown
262	chr1@36008777@36008896@AGO3/ENSG00000126070.19/clean@0@+	0.19	0.2		0.19	0.01	.	Unkown	Unkown	Unkown	Unkown	Unkown	Unkown	Unkown
263	chr7@73736691@73736928@ABHD11/ENSG00000106077.18/clean@0@-	0.15	0.22		0.19	0.03	.	Unkown	Unkown	Unkown	Unkown	Unkown	Unkown	Unkown
264	chr8@143614228@143614319@TSTA3/ENSG00000104522.15/clean@0@-	0.11	0.27		0.19	0.08	.	Unkown	Unkown	Unkown	Unkown	Unkown	Unkown	Unkown
265	chr16@88720283@88720384@PIEZO1/ENSG00000103335.19/clean@0@-	0.14	0.23	0.19	0.19	0.04	.	Unkown	Unkown	Unkown	Unkown	Unkown	Unkown	Unkown
266	chr11@73363455@73363746@ARHGEF17/ENSG00000110237.3/clean@0@+		0.19	0.16	0.18	0.01	HsaINT0011938	ORF disruption upon sequence inclusion	GAGACCCCGAGTTCCAAGGAG	61.84	CTTCATGCTGTTCCTGCGGTC	61.866	300	591
267	chr1@45332687@45332762@MUTYH/ENSG00000132781.17/clean@0@-	0.14	0.23	0.17	0.18	0.04	HsaINT0106978	5' UTR/ncRNA	GGTGAATCAACTCTGGGCTGG	60.952	AAAGGCGATAGAGGCAATGGC	61.087	178	253
268	chr1@45332834@45332917@MUTYH/ENSG00000132781.17/clean@0@-	0.25	0.14	0.15	0.18	0.05	HsaINT0106977	5' UTR/ncRNA	TGGCCTACACTGCAGGACC	61.593	CTTCCGAGCTCCCTCCTGC	62.088	111	194
269	chr10@102399718@102400079@NFKB2/ENSG00000077150.17/clean@0@+	0.1	0.26		0.18	0.08	HsaINT0113130	ORF disruption upon sequence inclusion	CTCGAGAGTACAACGCGCG	61.209	GTGCAGGTGGTTGGTGAGG	60.899	254	615
270	chr16@70472605@70472982@FUK/ENSG00000157353.16/clean@0@+	0.22		0.13	0.18	0.04	HsaINT0066585	5' UTR/ncRNA	TCTTCAAGAGGACAGGTGTTCG	59.964	GACAGCAGCCCAGATCAGC	60.819	350	727
271	chrX@49179388@49179692@PRICKLE3/ENSG00000012211.12/clean@0@-	0.13	0.23		0.18	0.05	HsaINT0131727	ORF disruption upon sequence inclusion	TCAATTTTTCAGCTGCCTCCCA	60.756	CTCCTCACAGATGGCCCCAG	61.981	247	551
272	chr16@575970@576133@LA16c-407A10.3/ENSG00000282907.1/known-exon@0@+	0.15	0.3	0.1	0.18	0.09	HsaINT0124819	ORF disruption upon sequence inclusion	GTGTTCAAGCTCTGGCCCC	60.974	TCAGCCACAGGAACGAGGG	61.583	251	414
273	chrX@48815051@48815383@HDAC6/ENSG00000094631.18/clean@0@+	0.16	0.2		0.18	0.02	HsaINT0074653	5' UTR/ncRNA	GTGAGATGGCCGCCACTC	60.513	CACCAGGTGACTCCAGCATG	60.676	183	515
274	chr11@10856257@10857861@ZBED5/ENSG00000236287.7/clean@0@-		0.23	0.13	0.18	0.05	HsaINT0184519	5' UTR/ncRNA	AGAGTGCTAAATTTATCTTCAGACCG	59.241	CTGAAATAAGGTGTTCTCCTTTCTGT	59.287	326	1930
275	chr20@63277305@63278116@ARFGAP1/ENSG00000101199.12/clean@0@+		0.19	0.17	0.18	0.01	HsaINT0011065	ORF disruption upon sequence inclusion	Unkown	Unkown	Unkown	Unkown	Unkown	Unkown
276	chr17@7222865@7223132@ACADVL/ENSG00000072778.19/clean@0@+	0.16	0.25	0.12	0.18	0.06	HsaINT0002190	ORF disruption upon sequence inclusion	GGGCCCCCTGAGAAGAAGAT	60.991	ACTGCAGCATAACCATCCGTG	61.014	292	559
277	chr19@35733508@35733596@KMT2B/ENSG00000272333.5/clean@0@+		0.19	0.18	0.18	0	HsaINT0103607	ORF disruption upon sequence inclusion	CAGCACCTCCCCCATACAAAG	60.683	CAGGACTTTCTTCCCCAGCG	60.675	180	268
278	chr12@56349059@56349162@STAT2/ENSG00000170581.13/clean@0@-	0.2	0.21	0.12	0.18	0.04	HsaINT0160458	ORF disruption upon sequence inclusion	ACGGACACCCTCCCTGTG	60.923	CGAACAGCTTGTTTCTCAGCA	59.401	235	338
279	chr14@21499371@21499491@METTL3/ENSG00000165819.11/clean@0@-		0.21	0.14	0.18	0.03	HsaINT0102211	ORF disruption upon sequence inclusion	TGAACGGGTAGATGAAATTATTTGGG	59.68	CAGCTACGATCACATCACAATCCA	60.975	170	290
280	chr22@40409018@40409249@SGSM3/ENSG00000100359.20/clean@0@+	0.11	0.25		0.18	0.07	HsaINT0149122	ORF disruption upon sequence inclusion	TGTGCAGTCTGTGAACGTGAC	61.067	CGGAGCTCACACTTGATCTGG	60.738	207	438
281	chr22@50626760@50626833@ARSA/ENSG00000100299.17/clean@0@-	0.12	0.18	0.24	0.18	0.05	HsaINT0012854	Alternative protein isoforms	ATCGCCCCTTCTTCCTGTACT	60.623	GACCAGCGTCTCTTCAAGCAG	61.264	182	255
282	chr1@112698478@112698714@MOV10/ENSG00000155363.18/clean@0@+		0.22	0.15	0.18	0.03	HsaINT0104496	5' UTR/ncRNA	TTCCCATCATCTTTCACGGCG	61.012	CAAGTCCTTGATGTCATCCAGTCC	61.16	260	496
283	chr2@218698001@218698601@STK36/ENSG00000163482.11/clean@0@+	0.15	0.21		0.18	0.03	HsaINT0160896	5' UTR/ncRNA	TGAGTTTCTCCCTGTCGTGGT	61.033	GTATGGGCCAGCAGAGAGAGA	61.032	342	942
284	chr12@48773647@48773939@ADCY6/ENSG00000174233.11/clean@0@-		0.22	0.13	0.18	0.04	HsaINT0004671	ORF disruption upon sequence inclusion	GTTCCCTAAGGCCCTGCAAC	60.966	AAGCCATGGACGCCAAGC	61.064	294	1048
285	chr17@4818607@4818773@PLD2/ENSG00000129219.13/clean@0@+		0.25	0.11	0.18	0.07	HsaINT0127010	ORF disruption upon sequence inclusion	AGGGGTGGTGTTACCGAGTC	61.19	TGGCTGCTTTAAGGCGATGC	61.657	162	328
286	chr15@75359425@75359619@MAN2C1/ENSG00000140400.14/clean@0@-	0.21	0.16		0.18	0.03	HsaINT0098803	ORF disruption upon sequence inclusion	CCCATGGCAATACACTGCTCA	60.683	CTTGCACTACGAACACAGGCT	60.874	243	437
287	chr14@24177758@24178090@REC8/ENSG00000100918.12/clean@0@+	0.13	0.23		0.18	0.05	HsaINT0139059	ORF disruption upon sequence inclusion	Unkown	Unkown	Unkown	Unkown	Unkown	Unkown
288	chr21@44773687@44777298@UBE2G2/ENSG00000184787.18/clean@0@-	0.12	0.25	0.15	0.18	0.06	.	Unkown	Unkown	Unkown	Unkown	Unkown	Unkown	Unkown
289	chr12@56349509@56349588@STAT2/ENSG00000170581.13/clean@0@-	0.19	0.16	0.21	0.18	0.02	.	Unkown	Unkown	Unkown	Unkown	Unkown	Unkown	Unkown
290	chr19@6733913@6734004@GPR108/ENSG00000125734.13/clean@0@-	0.16	0.2		0.18	0.02	.	Unkown	Unkown	Unkown	Unkown	Unkown	Unkown	Unkown
291	chr4@2931936@2932044@MFSD10/ENSG00000109736.14/clean@0@-	0.16	0.2		0.18	0.02	.	Unkown	Unkown	Unkown	Unkown	Unkown	Unkown	Unkown
292	chr8@22102628@22102792@FAM160B2/ENSG00000158863.21/clean@0@+	0.13	0.22		0.18	0.05	.	Unkown	Unkown	Unkown	Unkown	Unkown	Unkown	Unkown
293	chr14@24215662@24215736@MDP1/ENSG00000213920.8/clean@0@-		0.2	0.15	0.18	0.02	.	Unkown	Unkown	Unkown	Unkown	Unkown	Unkown	Unkown
294	chr16@89739289@89739477@FANCA/ENSG00000187741.14/clean@0@-		0.2	0.16	0.18	0.02	.	Unkown	Unkown	Unkown	Unkown	Unkown	Unkown	Unkown
295	chr6@31142716@31142962@CCHCR1/ENSG00000204536.13/clean@0@-	0.25	0.15	0.15	0.18	0.05	.	Unkown	Unkown	Unkown	Unkown	Unkown	Unkown	Unkown
296	chr17@42665562@42665677@TUBG2/ENSG00000037042.8/clean@0@+		0.13	0.22	0.18	0.04	.	Unkown	Unkown	Unkown	Unkown	Unkown	Unkown	Unkown
297	chr6@31948081@31948373@CFB/ENSG00000243649.8/clean@0@+	0.19		0.17	0.18	0.01	.	Unkown	Unkown	Unkown	Unkown	Unkown	Unkown	Unkown
298	chr7@1438995@1439924@MICALL2/ENSG00000164877.18/clean@0@-	0.14	0.22		0.18	0.04	.	Unkown	Unkown	Unkown	Unkown	Unkown	Unkown	Unkown
299	chr17@4894093@4894173@MINK1/ENSG00000141503.15/clean@0@+		0.24	0.11	0.18	0.07	.	Unkown	Unkown	Unkown	Unkown	Unkown	Unkown	Unkown
300	chr17@50668919@50669139@ABCC3/ENSG00000108846.15/clean@0@+	0.13	0.23	0.17	0.18	0.04	.	Unkown	Unkown	Unkown	Unkown	Unkown	Unkown	Unkown
301	chr6@31995539@31995718@C4A/ENSG00000244731.7/clean@0@+	0.26		0.1	0.18	0.08	.	Unkown	Unkown	Unkown	Unkown	Unkown	Unkown	Unkown
302	chr5@43161606@43161708@ZNF131/ENSG00000172262.11/known-exon@0@+		0.14	0.21	0.17	0.04	HsaINT0186188	Alternative protein isoforms	GCCAAGCAGTCCGTAAAGTACA	60.869	TTAGGTGCTGTTTCCATGCGC	61.814	244	346
303	chr3@127677843@127679984@ABTB1/ENSG00000114626.17/clean@0@+	0.18	0.18	0.14	0.17	0.02	HsaINT0001918	5' UTR/ncRNA	Unkown	Unkown	Unkown	Unkown	Unkown	Unkown
304	chr1@1298113@1298369@ACAP3/ENSG00000131584.18/clean@0@-	0.15	0.18		0.17	0.01	HsaINT0002274	5' UTR/ncRNA	GCGCTGGTTCTCCATTCAGAA	60.946	GACAGCACCTCGAAGCAGAAC	61.526	144	400
305	chr11@1480486@1480724@MOB2/ENSG00000182208.12/clean@0@-	0.14	0.2		0.17	0.03	HsaINT0104182	ORF disruption upon sequence inclusion	AGTCCAAAGCCAAGCCTAATGG	60.886	TGTTGCACACGGCCATCG	61.353	252	490
306	chr1@1299356@1299830@ACAP3/ENSG00000131584.18/clean@0@-	0.15	0.2		0.17	0.03	HsaINT0002293	5' UTR/ncRNA	Unkown	Unkown	Unkown	Unkown	Unkown	Unkown
307	chr12@57628903@57629047@B4GALNT1/ENSG00000135454.13/clean@0@-		0.21	0.13	0.17	0.04	HsaINT0016188	Alternative protein isoforms	GAGGGACATGAGGCTGCTTTC	61.016	ATAGTGTTCCACGTAGGGGCC	61.581	258	402
308	chr11@64226427@64226634@NUDT22/ENSG00000149761.8/clean@0@+	0.15	0.18	0.16	0.17	0.01	.	Unkown	Unkown	Unkown	Unkown	Unkown	Unkown	Unkown
309	chr16@1977670@1977741@TBL3/ENSG00000183751.14/clean@0@+		0.19	0.15	0.17	0.02	.	Unkown	Unkown	Unkown	Unkown	Unkown	Unkown	Unkown
310	chr17@18246222@18246307@FLII/ENSG00000177731.15/clean@0@-		0.23	0.12	0.17	0.06	.	Unkown	Unkown	Unkown	Unkown	Unkown	Unkown	Unkown
311	chr17@47813834@47814520@OSBPL7/ENSG00000006025.11/clean@0@-	0.2		0.14	0.17	0.03	.	Unkown	Unkown	Unkown	Unkown	Unkown	Unkown	Unkown
312	chr15@75359775@75359902@MAN2C1/ENSG00000140400.14/clean@0@-	0.17	0.16		0.17	0	.	Unkown	Unkown	Unkown	Unkown	Unkown	Unkown	Unkown
313	chr21@46561805@46563857@DIP2A/ENSG00000160305.17/clean@0@+	0.13	0.22		0.17	0.05	.	Unkown	Unkown	Unkown	Unkown	Unkown	Unkown	Unkown
314	chr1@31727605@31728024@ADGRB2/ENSG00000121753.12/clean@0@-	0.1	0.24		0.17	0.07	.	Unkown	Unkown	Unkown	Unkown	Unkown	Unkown	Unkown
315	chr3@48584061@48584297@COL7A1/ENSG00000114270.15/clean@0@-		0.21	0.13	0.17	0.04	HsaINT0039665	ORF disruption upon sequence inclusion	Unkown	Unkown	Unkown	Unkown	Unkown	Unkown
316	chr22@50246376@50246678@HDAC10/ENSG00000100429.17/clean@0@-	0.15		0.19	0.17	0.02	.	Unkown	Unkown	Unkown	Unkown	Unkown	Unkown	Unkown
317	chr7@4790591@4790672@AP5Z1/ENSG00000242802.6/clean@0@+	0.13	0.2		0.17	0.03	.	Unkown	Unkown	Unkown	Unkown	Unkown	Unkown	Unkown
318	chr19@49447908@49448000@PIH1D1/ENSG00000104872.10/clean@0@-	0.15	0.2	0.17	0.17	0.02	HsaINT0124887	ORF disruption upon sequence inclusion	AAGGCCAGGGATGTACCGC	62.044	CCGGATTCAGCTGCAAGTTGT	61.485	144	236
319	chr11@62605180@62605641@EML3/ENSG00000149499.11/clean@0@-	0.16	0.17		0.17	0	HsaINT0055978	5' UTR/ncRNA	GCCACACTGATGAGCTCTGG	60.744	CTCCCCGTGTTCAGTCCTACG	62.147	199	660
320	chr2@27233536@27233625@CAD/ENSG00000084774.13/clean@0@+	0.18		0.15	0.17	0.01	HsaINT0026648	ORF disruption upon sequence inclusion	CCATTGACTCGGCTGAGAACC	61.009	AGGCCACATTCATAGCAGCAC	61.021	183	272
321	chr11@46542981@46543251@AMBRA1/ENSG00000110497.14/known-exon@0@-	0.16	0.18	0.16	0.17	0.01	HsaINT0007551	Alternative protein isoforms	CGCCTCTCCTCCACAATTTCC	61.014	CAGACTGAGTACTGTCCGGGT	60.887	299	569
322	chr13@110634595@110634671@CARKD/ENSG00000213995.11/clean@0@+	0.13	0.21	0.18	0.17	0.03	HsaINT0027776	ORF disruption upon sequence inclusion	TTTGGAAGTGTCAAAGGCCAGG	61.277	CACAGCGTCATACAGTCTGCT	60.403	151	227
323	chr10@102398523@102398738@NFKB2/ENSG00000077150.17/clean@0@+		0.19	0.15	0.17	0.02	HsaINT0113127	5' UTR/ncRNA	TATGCCATTGTGTTCCGGACA	59.996	CTCCTCCAGCTCCTCCGTAG	60.822	265	480
324	chr14@105450184@105450260@MTA1/ENSG00000182979.17/clean@0@+	0.16	0.17		0.17	0.01	HsaINT0105837	5' UTR/ncRNA	AGAGGAAATGGAGAACCCGGA	60.555	CTCCAGGTAGGACTTGAGCGA	60.956	175	251
325	chr22@40407568@40407788@SGSM3/ENSG00000100359.20/clean@0@+	0.16	0.22	0.14	0.17	0.03	HsaINT0149116	5' UTR/ncRNA	GCTGACTCCAGACTATAGCATGG	60.306	TCGCAGGCCGTTGAGCTC	62.742	208	428
326	chr8@42318675@42319269@IKBKB/ENSG00000104365.13/clean@0@+	0.16		0.18	0.17	0.01	HsaINT0079728	5' UTR/ncRNA	TTCAAGAGCCCAAGAGGAATCT	59.084	CAAACTCGGTTTGCTCGCTGT	61.992	270	864
327	chr15@75360211@75360564@MAN2C1/ENSG00000140400.14/clean@0@-	0.15		0.18	0.17	0.02	HsaINT0098800	ORF disruption upon sequence inclusion	GGTGCAGCTATCTTCTCCAAGAC	60.987	CTCCAGAGGTGCTGCAGCT	61.957	246	599
328	chr14@23047374@23047460@CDH24/ENSG00000139880.19/clean@0@-	0.24		0.1	0.17	0.07	HsaINT0032141	5' UTR/ncRNA	TCCCTGTGACTGGCTTTTTGT	60.064	GTTCCCTCTCTCAGCTGGAGG	61.574	183	269
329	chr14@74286529@74286700@ABCD4/ENSG00000119688.20/clean@0@-		0.23	0.11	0.17	0.06	HsaINT0001487	5' UTR/ncRNA	GACAGAGGAAGTGGAGAGCGA	61.223	TCGATCTTCGCTGTCAGTCCT	60.951	244	415
330	chr19@49861881@49862043@PNKP/ENSG00000039650.9/clean@0@-	0.22	0.11		0.17	0.06	HsaINT0128410	ORF disruption upon sequence inclusion	CCGGGAAGTCCACCTTTCTCA	61.72	CGTCTGGGTTTGTGTTGTCGA	61.07	156	318
331	chr11@800014@800130@PIDD1/ENSG00000177595.17/clean@0@-	0.15	0.16	0.19	0.17	0.02	HsaINT0096063	ORF disruption upon sequence inclusion	GTGTCCTTCTACCGTGGCG	60.446	GGCCAGTCCAGACCCAGAC	61.961	251	367
332	chr8@144106464@144106554@MAF1/ENSG00000179632.9/known-exon@0@+	0.24	0.15	0.13	0.17	0.05	HsaINT0098330	Alternative protein isoforms	GCGGGAGGACTTCAAGGATCT	61.579	GCTTGAGCCGCTTGTTGTAGA	61.207	173	263
333	chr1@155612100@155612181@MSTO1/ENSG00000125459.14/clean@0@+	0.13	0.21		0.17	0.04	.	Unkown	Unkown	Unkown	Unkown	Unkown	Unkown	Unkown
334	chr11@62604201@62605112@EML3/ENSG00000149499.11/clean@0@-	0.15	0.18		0.17	0.02	HsaINT0055979	5' UTR/ncRNA	Unkown	Unkown	Unkown	Unkown	Unkown	Unkown
335	chr11@47215263@47216335@DDB2/ENSG00000134574.11/clean@0@+	0.17	0.21	0.12	0.17	0.04	HsaINT0045792	Alternative protein isoforms	GTTTTGTAGTCCCCGCCTTGT	60.817	GACAGATGGCCAGGAAGCTCT	61.857	355	1427
336	chr4@106247287@106248244@TBCK/ENSG00000145348.16/clean@0@-	0.14	0.21	0.16	0.17	0.03	HsaINT0164503	ORF disruption upon sequence inclusion	GAGCTTCCTGAAACTGTGATAGA	57.922	TTACACAACTGACTGATATCCTCA	57.149	209	1166
337	chr1@155197213@155197462@THBS3/ENSG00000169231.13/clean@0@-		0.21	0.14	0.17	0.04	.	Unkown	Unkown	Unkown	Unkown	Unkown	Unkown	Unkown
338	chr19@16185516@16185623@FAM32A/ENSG00000105058.11/known-exon@0@+	0.22	0.19	0.12	0.17	0.04	.	Unkown	Unkown	Unkown	Unkown	Unkown	Unkown	Unkown
339	chr11@66367869@66368536@SLC29A2/ENSG00000174669.11/clean@0@-		0.21	0.13	0.17	0.04	.	Unkown	Unkown	Unkown	Unkown	Unkown	Unkown	Unkown
340	chr9@137112230@137112744@DPP7/ENSG00000176978.13/clean@0@-	0.16	0.21	0.11	0.16	0.04	HsaINT0051834	5' UTR/ncRNA	Unkown	Unkown	Unkown	Unkown	Unkown	Unkown
341	chr16@1524695@1524783@IFT140/ENSG00000187535.13/clean@0@-	0.11	0.2		0.16	0.05	.	Unkown	Unkown	Unkown	Unkown	Unkown	Unkown	Unkown
342	chr17@80381727@80382978@RNF213/ENSG00000173821.19/clean@0@+		0.21	0.12	0.16	0.05	.	Unkown	Unkown	Unkown	Unkown	Unkown	Unkown	Unkown
343	chr15@90932110@90932428@HDDC3/ENSG00000184508.10/clean@0@-		0.2	0.13	0.16	0.04	.	Unkown	Unkown	Unkown	Unkown	Unkown	Unkown	Unkown
344	chr6@31950944@31951143@CFB/ENSG00000243649.8/clean@0@+	0.16		0.15	0.16	0	.	Unkown	Unkown	Unkown	Unkown	Unkown	Unkown	Unkown
345	chr5@83580162@83580306@VCAN/ENSG00000038427.15/clean@0@+	0.18	0.16	0.14	0.16	0.02	.	Unkown	Unkown	Unkown	Unkown	Unkown	Unkown	Unkown
346	chr17@81197055@81197711@CEP131/ENSG00000141577.13/clean@0@-	0.11	0.25	0.13	0.16	0.06	.	Unkown	Unkown	Unkown	Unkown	Unkown	Unkown	Unkown
347	chr7@72999162@72999470@STAG3L3/ENSG00000174353.17/clean@0@-	0.14	0.18		0.16	0.02	.	Unkown	Unkown	Unkown	Unkown	Unkown	Unkown	Unkown
348	chr17@18253458@18253543@FLII/ENSG00000177731.15/clean@0@-		0.16	0.15	0.16	0	.	Unkown	Unkown	Unkown	Unkown	Unkown	Unkown	Unkown
349	chr7@100435533@100435630@PPP1R35/ENSG00000160813.6/clean@0@-	0.17	0.15	0.17	0.16	0.01	.	Unkown	Unkown	Unkown	Unkown	Unkown	Unkown	Unkown
350	chr19@13116052@13116145@TRMT1/ENSG00000104907.12/clean@0@-	0.11	0.16	0.22	0.16	0.04	.	Unkown	Unkown	Unkown	Unkown	Unkown	Unkown	Unkown
351	chr17@81719887@81719975@RP13-1032I1.10/ENSG00000262660.1/clean@0@+		0.17	0.15	0.16	0.01	.	Unkown	Unkown	Unkown	Unkown	Unkown	Unkown	Unkown
352	chr11@375773@375846@B4GALNT4/ENSG00000182272.11/clean@0@+	0.1	0.18	0.19	0.16	0.04	.	Unkown	Unkown	Unkown	Unkown	Unkown	Unkown	Unkown
353	chr6@43213294@43213437@CUL9/ENSG00000112659.13/clean@0@+	0.17		0.14	0.16	0.01	.	Unkown	Unkown	Unkown	Unkown	Unkown	Unkown	Unkown
354	chrX@153778095@153778260@PLXNB3/ENSG00000198753.11/known-exon@0@+		0.19	0.13	0.16	0.03	.	Unkown	Unkown	Unkown	Unkown	Unkown	Unkown	Unkown
355	chr8@23028441@23028528@TNFRSF10B/ENSG00000120889.12/known-exon@0@-	0.15	0.16		0.16	0.01	.	Unkown	Unkown	Unkown	Unkown	Unkown	Unkown	Unkown
356	chr19@49861695@49861771@PNKP/ENSG00000039650.9/clean@0@-	0.14	0.19	0.17	0.16	0.02	.	Unkown	Unkown	Unkown	Unkown	Unkown	Unkown	Unkown
357	chr6@35457600@35457915@FANCE/ENSG00000112039.3/clean@0@+	0.12	0.19		0.16	0.04	.	Unkown	Unkown	Unkown	Unkown	Unkown	Unkown	Unkown
358	chr19@18436479@18436683@ISYNA1/ENSG00000105655.18/clean@0@-	0.1	0.21		0.16	0.05	.	Unkown	Unkown	Unkown	Unkown	Unkown	Unkown	Unkown
359	chr19@6733062@6733167@GPR108/ENSG00000125734.13/clean@0@-	0.12	0.25	0.11	0.16	0.06	.	Unkown	Unkown	Unkown	Unkown	Unkown	Unkown	Unkown
360	chr22@20996801@20996885@LZTR1/ENSG00000099949.18/clean@0@+	0.15	0.15	0.17	0.16	0.01	.	Unkown	Unkown	Unkown	Unkown	Unkown	Unkown	Unkown
361	chr2@150487455@150487548@RND3/ENSG00000115963.13/known-exon@0@-	0.13	0.11	0.24	0.16	0.06	HsaINT0141146	5' UTR/ncRNA	GCTCGGAATTGGACTTGGGAG	61.014	GGCTGGCTCTTCTCTCCTTCA	61.513	172	265
362	chr1@205798051@205798668@SLC41A1/ENSG00000133065.10/clean@0@-		0.2	0.13	0.16	0.04	HsaINT0153082	5' UTR/ncRNA	TATGATCATGATTGGAGTCATCATTG	57.438	CTGCTGATGGCCATGGCAAT	61.4	294	911
363	chr2@218680080@218680602@STK36/ENSG00000163482.11/clean@0@+	0.13	0.21	0.14	0.16	0.04	HsaINT0160904	ORF disruption upon sequence inclusion	ACATCAGAACACAGGACCTGC	60.271	CTCATTTTCCAGGTCCACTACA	57.714	286	808
364	chr11@770903@770992@PDDC1/ENSG00000177225.16/clean@0@-		0.17	0.15	0.16	0.01	HsaINT0121843	Alternative protein isoforms	GAACCTGCTCTTCCTCTGTGG	60.339	GCCTCCAACAATCCCATCAGG	61.026	178	267
365	chr19@35730616@35730706@KMT2B/ENSG00000272333.5/clean@0@+	0.16	0.17		0.16	0.01	HsaINT0103604	ORF disruption upon sequence inclusion	TCTGATCTCTCGGACTGCGAG	61.077	ATGGTCTGGTTCTCCTCTGCA	60.833	182	272
366	chr14@24172365@24172466@REC8/ENSG00000100918.12/known-exon@0@+	0.15	0.17		0.16	0.01	HsaINT0139075	5' UTR/ncRNA	CTCGGGACCTGCTCTGGATTC	62.236	GTCCCTCTGGTCTTTCACCCT	61.111	248	349
367	chr14@24151379@24151484@RNF31/ENSG00000092098.16/clean@0@+		0.18	0.14	0.16	0.02	HsaINT0141759	ORF disruption upon sequence inclusion	GTGCCTGTCCAGAGGAGATCT	60.964	TAGAGACTGGAGCTCCTGCAC	60.958	254	359
368	chr12@56326409@56326616@PAN2/ENSG00000135473.14/clean@0@-	0.22	0.1		0.16	0.06	HsaINT0119977	ORF disruption upon sequence inclusion	TGGGGCCTCTGCTAATGACAT	61.257	GAATCTCTGCATCCACGGGTG	61.076	306	513
369	chr11@62609132@62609353@EML3/ENSG00000149499.11/clean@0@-	0.16	0.16		0.16	0	HsaINT0055989	5' UTR/ncRNA	GGCATCTCAGTGAAGATGTTCCT	60.37	ATCGAACGCAGTCTGTGTGC	61.285	292	513
370	chr17@81914530@81914603@SIRT7/ENSG00000187531.13/clean@0@-	0.1	0.24	0.14	0.16	0.06	HsaINT0150347	ORF disruption upon sequence inclusion	GAGCTCCACGGGAACATGTAC	60.739	CTCCCCAAAGTGCACAATGGT	61.098	171	244
371	chr20@25012664@25012811@ACSS1/ENSG00000154930.14/clean@0@-	0.14		0.19	0.16	0.02	HsaINT0003040	ORF disruption upon sequence inclusion	TTACTTCACTGGAGACGGGGC	61.776	TCTCCTTTGATGTCGTGGGGG	61.789	186	333
372	chr10@37856337@37856434@ZNF248/ENSG00000198105.11/known-exon@0@-	0.11	0.25	0.13	0.16	0.06	HsaINT0186578	5' UTR/ncRNA	AGTGAAAAGTGTCATGTCTGAGCT	60.444	CTGGGATTTGTTCATTTTCCGCT	60.057	95	192
373	chr3@49424874@49424948@NICN1/ENSG00000145029.11/clean@0@-	0.2	0.12		0.16	0.04	HsaINT0113469	ORF disruption upon sequence inclusion	TGTGGGCACTGACAGAGATGA	61.104	CTCTGGTGGCCCAAACCAAG	61.181	170	244
374	chr4@896549@898032@GAK/ENSG00000178950.16/clean@0@-		0.21	0.11	0.16	0.05	HsaINT0067331	ORF disruption upon sequence inclusion	GTTGAGAACTTGTTGCTTAGTAACCA	59.962	AGATATCCTGCTTCTCGCCGA	60.82	214	1697
375	chr17@41819675@41820268@FKBP10/ENSG00000141756.18/clean@0@+	0.14	0.18		0.16	0.02	HsaINT0064287	ORF disruption upon sequence inclusion	CTACTCCCGCAACCACACCTA	61.503	GAGGTGAACAGCTGGGTGC	60.969	339	932
376	chr16@22266524@22266687@EEF2K/ENSG00000103319.11/clean@0@+	0.11	0.2	0.17	0.16	0.04	HsaINT0054148	ORF disruption upon sequence inclusion	CCCTGGAAGTGCAAAGGCTTA	60.548	TCGGCTAGGATGTGATGAGGC	61.705	244	407
377	chr11@47415159@47415287@SLC39A13/ENSG00000165915.13/known-exon@0@+	0.17	0.16	0.16	0.16	0	HsaINT0152990	Alternative protein isoforms	CTGGCGGCTTTCTCTACATCG	61.131	CATTCTCTCTCGCAGCCACTC	60.802	252	380
378	chr15@75360688@75361045@MAN2C1/ENSG00000140400.14/clean@0@-		0.16	0.15	0.16	0.01	HsaINT0098799	ORF disruption upon sequence inclusion	GTGCTGAAGACCGTGGCC	61.05	CTGGGCATGGGTGGTGTATG	60.753	270	627
379	chr5@178224729@178225354@PHYKPL/ENSG00000175309.14/clean@0@-	0.18	0.11		0.15	0.04	HsaINT0005803	5' UTR/ncRNA	Unkown	Unkown	Unkown	Unkown	Unkown	Unkown
380	chr16@89693326@89693397@CDK10/ENSG00000185324.21/clean@0@+	0.17	0.12		0.15	0.03	HsaINT0032374	ORF disruption upon sequence inclusion	CCTGAAGGTTTCCAACTTGCTCA	61.249	CAGAGAGTGACCACCTTGGGG	62.057	120	191
381	chr16@31034325@31034461@STX4/ENSG00000103496.14/clean@0@+	0.16	0.14		0.15	0.01	HsaINT0161341	5' UTR/ncRNA	TCCGGACAATTCGGCAGACTA	61.23	CTTCAGCTGCAGGCGGATC	61.179	173	309
382	chr11@62604041@62604112@EML3/ENSG00000149499.11/clean@0@-	0.13	0.17		0.15	0.02	HsaINT0055980	5' UTR/ncRNA	TGGTTGGTTTTGGACACAGAGA	60.026	GCTGGATTTGGCACCATCACT	61.23	168	239
383	chr12@123605981@123606072@DDX55/ENSG00000111364.15/clean@0@+	0.11	0.18	0.17	0.15	0.03	HsaINT0046407	ORF disruption upon sequence inclusion	TCCGCAACCATCCCTCTGTTC	62.389	TCTCAGAAGAATTTCCAGGATGGG	60.08	111	202
384	chr1@197124955@197125045@ASPM/ENSG00000066279.16/clean@0@-		0.13	0.16	0.15	0.02	HsaINT0013463	ORF disruption upon sequence inclusion	CAGGATTCCGGCAATAAGTCGT	60.742	ACGCTATTTTCCAAAGCAACCTG	60.305	173	263
385	chr1@156732115@156732280@RRNAD1/ENSG00000143303.11/known-exon@0@+	0.12		0.19	0.15	0.03	HsaINT0022554	ORF disruption upon sequence inclusion	ATGGACTGAAACCACCACAGC	60.819	ATCTCATGCTGCTTCTTGGGC	61.023	244	409
386	chr3@88058223@88058814@CGGBP1/ENSG00000163320.10/clean@0@-	0.13	0.17		0.15	0.02	HsaINT0034250	5' UTR/ncRNA	CAGCGACGGATCCTCCTCC	61.851	TTCGTCTTGATACTTAGCAGGGA	58.979	294	885
387	chr19@53914586@53915364@CACNG7/ENSG00000105605.7/clean@0@+	0.13	0.22	0.12	0.15	0.04	HsaINT0026624	ORF disruption upon sequence inclusion	GGAGAAAGGTCGCTGTGTGG	60.951	CCGATAGTATGAAGAAGATGCCAGA	60.048	224	1002
388	chr16@716992@717070@METRN/ENSG00000103260.8/clean@0@+	0.17	0.13		0.15	0.02	HsaINT0102121	Alternative protein isoforms	GCATGCACCAGCGACTTCG	62.373	TGGGGTACGAATGGAGGTCAG	61.239	171	249
389	chr20@45000520@45001166@STK4/ENSG00000101109.11/clean@0@+	0.12	0.17		0.15	0.02	HsaINT0160956	ORF disruption upon sequence inclusion	CACCCATTTGTCAGGAGTGCC	61.493	TAGTTCCTTCCTCTTCCTCATCCT	60.016	310	956
390	chr21@46425971@46427621@PCNT/ENSG00000160299.16/clean@0@+	0.12	0.21	0.12	0.15	0.04	HsaINT0121386	5' UTR/ncRNA	CAGATGGTGCGTGACGAGAG	60.8	TGCTCACGGATGATCTTCTCCA	61.213	305	1955
391	chr19@2046468@2046603@MKNK2/ENSG00000099875.14/clean@0@-	0.17	0.12	0.17	0.15	0.03	HsaINT0103302	Alternative protein isoforms	GCAGAACCCCTTCGAGCTG	60.743	CTTCAAACCTGCCCGAGAAGC	61.809	188	323
392	chr17@8206888@8207175@AURKB/ENSG00000178999.12/clean@0@-		0.16	0.13	0.15	0.01	HsaINT0015916	ORF disruption upon sequence inclusion	TGACTTTGAGATTGGGCGTCC	60.611	TGTTCGCTGCTCGTCAAATGT	61.139	307	594
393	chr17@75241696@75242335@GGA3/ENSG00000125447.16/clean@0@-		0.19	0.1	0.15	0.04	HsaINT0068827	ORF disruption upon sequence inclusion	GCACGGATCCAGAAGGTGAC	60.741	CCAAACTGTTATCATTGTCCTCAGT	59.293	214	853
394	chr9@131509996@131510259@POMT1/ENSG00000130714.15/clean@0@+	0.11	0.18		0.15	0.03	HsaINT0129581	ORF disruption upon sequence inclusion	TGTGTTCACGTACGTGCTCG	60.931	GCCCAGAGCGGAAGACTAGAA	61.567	257	454
395	chr12@56348623@56348751@STAT2/ENSG00000170581.13/clean@0@-	0.14	0.16		0.15	0.01	.	Unkown	Unkown	Unkown	Unkown	Unkown	Unkown	Unkown
396	chr8@144512771@144512846@RECQL4/ENSG00000160957.12/clean@0@-		0.2	0.1	0.15	0.05	HsaINT0139115	Alternative protein isoforms	CTTAGCCACCAAGCAGCCC	61.049	AATGGGTATAGGTGGTCGCCA	60.973	181	256
397	chr9@35738632@35738751@GBA2/ENSG00000070610.14/clean@0@-	0.12	0.21	0.1	0.15	0.05	HsaINT0067997	5' UTR/ncRNA	ATGATGAACCATGGCTCCGC	60.821	CCTGTGGTCACCCATCCATCA	61.802	253	372
398	chr1@150943053@150943919@SETDB1/ENSG00000143379.12/clean@0@+		0.16	0.14	0.15	0.01	.	Unkown	Unkown	Unkown	Unkown	Unkown	Unkown	Unkown
399	chr19@48137084@48137521@LIG1/ENSG00000105486.13/clean@0@-		0.18	0.12	0.15	0.03	.	Unkown	Unkown	Unkown	Unkown	Unkown	Unkown	Unkown
400	chr19@45766111@45766349@SIX5/ENSG00000177045.7/known-exon@0@-	0.13	0.16		0.15	0.02	.	Unkown	Unkown	Unkown	Unkown	Unkown	Unkown	Unkown
401	chr22@30386141@30386615@RNF215/ENSG00000099999.14/clean@0@-	0.13	0.17		0.15	0.02	.	Unkown	Unkown	Unkown	Unkown	Unkown	Unkown	Unkown
402	chr22@40407071@40407200@SGSM3/ENSG00000100359.20/clean@0@+	0.14	0.15		0.15	0.01	.	Unkown	Unkown	Unkown	Unkown	Unkown	Unkown	Unkown
403	chr22@50580660@50581419@CHKB/ENSG00000100288.19/clean@0@-	0.17		0.13	0.15	0.02	.	Unkown	Unkown	Unkown	Unkown	Unkown	Unkown	Unkown
404	chr2@219215082@219215996@ABCB6/ENSG00000115657.12/clean@0@-	0.13	0.18		0.15	0.03	.	Unkown	Unkown	Unkown	Unkown	Unkown	Unkown	Unkown
405	chr10@101004166@101005457@LZTS2/ENSG00000107816.17/clean@0@+	0.13	0.17		0.15	0.02	.	Unkown	Unkown	Unkown	Unkown	Unkown	Unkown	Unkown
406	chr8@143984104@143984209@PARP10/ENSG00000178685.13/clean@0@-	0.14	0.16		0.15	0.01	.	Unkown	Unkown	Unkown	Unkown	Unkown	Unkown	Unkown
407	chr6@43222896@43223263@CUL9/ENSG00000112659.13/clean@0@+		0.2	0.11	0.15	0.05	.	Unkown	Unkown	Unkown	Unkown	Unkown	Unkown	Unkown
408	chrX@153777688@153777947@PLXNB3/ENSG00000198753.11/clean@0@+	0.11		0.19	0.15	0.04	.	Unkown	Unkown	Unkown	Unkown	Unkown	Unkown	Unkown
409	chr11@3824135@3824269@PGAP2/ENSG00000148985.19/clean@0@+		0.12	0.18	0.15	0.03	.	Unkown	Unkown	Unkown	Unkown	Unkown	Unkown	Unkown
410	chr3@48583953@48584034@COL7A1/ENSG00000114270.15/clean@0@-		0.17	0.12	0.15	0.02	.	Unkown	Unkown	Unkown	Unkown	Unkown	Unkown	Unkown
411	chr3@49809464@49809541@UBA7/ENSG00000182179.10/clean@0@-	0.18	0.12		0.15	0.03	HsaINT0176108	ORF disruption upon sequence inclusion	GAGAGTGCGTCCACAGAACTG	60.933	TTGGTGTCAAACTCCAAGGGC	61.027	183	260
412	chr2@219216832@219217669@ABCB6/ENSG00000115657.12/clean@0@-		0.18	0.12	0.15	0.03	.	Unkown	Unkown	Unkown	Unkown	Unkown	Unkown	Unkown
413	chr11@45914203@45914315@PEX16/ENSG00000121680.15/clean@0@-	0.12	0.19		0.15	0.03	HsaINT0123183	ORF disruption upon sequence inclusion	GCCGTCCCTGCACTCCAG	62.767	GGTCACGTCCACAACACCAG	61.158	223	335
414	chr20@35493572@35494523@CEP250/ENSG00000126001.15/clean@0@+	0.13	0.17	0.14	0.14	0.02	HsaINT0033713	ORF disruption upon sequence inclusion	GAGACCACTGGGATACTACAGACC	61.469	CTGGCTTTCTCTCTCTCCAGC	60.135	278	1229
415	chr7@130305920@130306786@CPA4/ENSG00000128510.10/clean@0@+	0.1	0.22	0.1	0.14	0.06	HsaINT0040491	ORF disruption upon sequence inclusion	CACTGGGAAAGGCGTGAGG	60.672	GTTTGAGTATACACATATCCATCAGG	57.46	207	1073
416	chr19@49448062@49449474@PIH1D1/ENSG00000104872.10/clean@0@-	0.13	0.15	0.13	0.14	0.01	.	Unkown	Unkown	Unkown	Unkown	Unkown	Unkown	Unkown
417	chr20@2839271@2839788@PCED1A/ENSG00000132635.16/clean@0@-	0.16		0.12	0.14	0.02	HsaINT0059520	Alternative protein isoforms	CCTGTCGTTGCTGGTGGC	61.357	CTTGGCTTTCAGCTGGGCAG	61.874	225	742
418	chr3@127676581@127676966@ABTB1/ENSG00000114626.17/clean@0@+		0.15	0.12	0.14	0.02	HsaINT0001924	5' UTR/ncRNA	Unkown	Unkown	Unkown	Unkown	Unkown	Unkown
419	chr5@141669811@141669921@ARAP3/ENSG00000120318.15/clean@0@-		0.16	0.11	0.14	0.02	HsaINT0010996	ORF disruption upon sequence inclusion	CGCCTTTGGTGTGTGCTGG	62.198	GCCCACAGCACTAGTCCAGG	62.528	234	344
420	chr2@85601107@85601434@TMEM150A/ENSG00000168890.13/clean@0@-	0.17	0.11		0.14	0.03	HsaINT0168572	ORF disruption upon sequence inclusion	Unkown	Unkown	Unkown	Unkown	Unkown	Unkown
421	chr3@50117171@50117249@RBM5/ENSG00000003756.16/clean@0@+	0.13	0.18	0.12	0.14	0.03	.	Unkown	Unkown	Unkown	Unkown	Unkown	Unkown	Unkown
422	chr1@36176321@36176417@MAP7D1/ENSG00000116871.15/known-exon@0@+	0.12		0.15	0.14	0.02	.	Unkown	Unkown	Unkown	Unkown	Unkown	Unkown	Unkown
423	chr21@46560783@46561747@DIP2A/ENSG00000160305.17/clean@0@+	0.13	0.15		0.14	0.01	.	Unkown	Unkown	Unkown	Unkown	Unkown	Unkown	Unkown
424	chr1@21885157@21885319@HSPG2/ENSG00000142798.17/clean@0@-	0.17		0.11	0.14	0.03	.	Unkown	Unkown	Unkown	Unkown	Unkown	Unkown	Unkown
425	chr17@58520842@58520997@SEPT4/ENSG00000108387.14/known-exon@0@-	0.1	0.18		0.14	0.04	.	Unkown	Unkown	Unkown	Unkown	Unkown	Unkown	Unkown
426	chr17@75914050@75914121@FBF1/ENSG00000188878.17/clean@0@-		0.16	0.12	0.14	0.02	.	Unkown	Unkown	Unkown	Unkown	Unkown	Unkown	Unkown
427	chr8@144085138@144085288@GPAA1/ENSG00000197858.10/clean@0@+	0.17	0.11		0.14	0.03	.	Unkown	Unkown	Unkown	Unkown	Unkown	Unkown	Unkown
428	chr14@23564388@23564561@AP1G2/ENSG00000213983.11/clean@0@-	0.15	0.13		0.14	0.01	.	Unkown	Unkown	Unkown	Unkown	Unkown	Unkown	Unkown
429	chr13@24885670@24889315@CENPJ/ENSG00000151849.14/clean@0@-		0.15	0.14	0.14	0.01	.	Unkown	Unkown	Unkown	Unkown	Unkown	Unkown	Unkown
430	chr11@14879443@14880135@CYP2R1/ENSG00000186104.10/clean@0@-		0.11	0.17	0.14	0.03	HsaINT0044321	ORF disruption upon sequence inclusion	ACAACCAATGTGCTACGGTGG	61.151	CACTGCTGTCCAGAAATCGCT	60.943	346	1038
431	chr16@672566@672702@RHOT2/ENSG00000140983.13/clean@0@+	0.13	0.15		0.14	0.01	.	Unkown	Unkown	Unkown	Unkown	Unkown	Unkown	Unkown
432	chr1@83948695@83949864@TTLL7/ENSG00000137941.16/clean@0@-	0.13		0.15	0.14	0.01	HsaINT0174801	ORF disruption upon sequence inclusion	Unkown	Unkown	Unkown	Unkown	Unkown	Unkown
433	chr16@3027280@3027365@THOC6/ENSG00000131652.13/clean@0@+	0.11	0.17		0.14	0.03	HsaINT0166848	ORF disruption upon sequence inclusion	TCCACACCCACCACCATCTTC	62.005	CTGGTTGAGGCTGAGGCTGAG	62.712	177	262
434	chr11@65083723@65083932@CDCA5/ENSG00000146670.9/clean@0@-	0.18	0.14	0.1	0.14	0.03	HsaINT0031855	Alternative protein isoforms	CCGCTAGCCCTACGTCACTTC	62.531	CTTCGGCCAGATTTCAGGGAG	60.745	276	485
435	chr19@47480407@47480759@KPTN/ENSG00000118162.13/clean@0@-		0.17	0.12	0.14	0.03	HsaINT0089240	ORF disruption upon sequence inclusion	AACGAGGGGCTGCATCAGTTT	62.612	CTCGACTCCGCTGGTCCA	61.062	184	536
436	chr11@66335498@66335609@RIN1/ENSG00000174791.10/clean@0@-	0.1		0.18	0.14	0.04	HsaINT0140842	ORF disruption upon sequence inclusion	CTCCTTGGAGGGCTCGGAG	61.431	CCAGATGGGAGATGGCCTC	59.24	155	266
437	chr8@144394038@144394112@CPSF1/ENSG00000071894.14/clean@0@-	0.11	0.18		0.14	0.04	HsaINT0040915	ORF disruption upon sequence inclusion	ATGGTGTACATGTACCTGCCC	59.788	TGCTTATTCTCCCACACGACC	60.066	167	241
438	chr2@238188257@238189852@ILKAP/ENSG00000132323.8/clean@0@-	0.13	0.15		0.14	0.01	HsaINT0080527	ORF disruption upon sequence inclusion	TTCTCTTGCCACATCAATATCCCA	60.08	ATGAGGGACGATGGGGGC	61.171	246	1841
439	chr17@75492789@75492928@TMEM94/ENSG00000177728.14/clean@0@+	0.13	0.17	0.12	0.14	0.02	HsaINT0085591	ORF disruption upon sequence inclusion	GATGACTCCAACTGGCAGCTG	61.279	GTACAGCGCCAGATGGTTCTC	61.069	258	397
440	chr8@144513480@144513570@RECQL4/ENSG00000160957.12/clean@0@-	0.1	0.18		0.14	0.04	HsaINT0139113	Alternative protein isoforms	GCTGCAAGGCAAACGTTTTCA	61.066	CACATGCCCGCGTGGTAG	61.195	174	264
441	chr16@31493524@31493602@C16orf58/ENSG00000140688.16/clean@0@-		0.17	0.11	0.14	0.03	HsaINT0021081	ORF disruption upon sequence inclusion	CCACATCTACGCCAACTACCG	60.801	CAGGGATAGAGACGGAGCTGG	61.428	178	256
442	chr16@84180344@84181042@TAF1C/ENSG00000103168.16/clean@0@-	0.17	0.12		0.14	0.03	HsaINT0163424	ORF disruption upon sequence inclusion	GCCGGGCTGTGGTCTGTT	62.643	ACCCTGGCCTCCGAGGAG	62.787	286	984
443	chr4@2744506@2744696@TNIP2/ENSG00000168884.14/clean@0@-	0.11	0.17		0.14	0.03	HsaINT0170209	5' UTR/ncRNA	CCGAGCTGATGAGGAAGGAGA	61.026	GCAAAGAGGCGACCTTTTCCT	61.154	243	433
444	chr1@112698789@112699684@MOV10/ENSG00000155363.18/clean@0@+		0.17	0.1	0.14	0.04	HsaINT0104497	5' UTR/ncRNA	GGAGAAAATCCGTTACTGCATCAC	60.202	TTGGGGTTCTTAAGGAAACCCA	59.481	198	1093
445	chr2@74430518@74430615@RTKN/ENSG00000114993.15/clean@0@-	0.12	0.15		0.14	0.02	HsaINT0143804	5' UTR/ncRNA	CTTCTGACAGTGGCCCGC	60.744	ACCTTTGTTCTTGAAATATTCTGTGT	57.762	113	210
446	chr17@2036956@2039754@DPH1/ENSG00000108963.17/clean@0@+		0.15	0.1	0.13	0.03	HsaINT0051695	ORF disruption upon sequence inclusion	Unkown	Unkown	Unkown	Unkown	Unkown	Unkown
447	chr16@67150671@67150864@B3GNT9/ENSG00000237172.3/clean@0@-		0.11	0.15	0.13	0.02	HsaINT0016168	No protein impact description available	CCACTTCCGAGGGCCGAG	62.149	CGTGAGCAATGCGTCCCTG	61.744	247	440
448	chr14@24150448@24150597@RNF31/ENSG00000092098.16/clean@0@+	0.16	0.1		0.13	0.03	HsaINT0141757	ORF disruption upon sequence inclusion	CCTGCCAGAGCTGTACCTTTG	60.948	TGGAATGGGGCTACTAGTCCG	61.033	257	406
449	chr2@189754064@189754140@OSGEPL1/ENSG00000128694.11/clean@0@-	0.1	0.16		0.13	0.03	.	Unkown	Unkown	Unkown	Unkown	Unkown	Unkown	Unkown
450	chr12@71614938@71615205@ZFC3H1/ENSG00000133858.15/clean@0@-		0.15	0.11	0.13	0.02	HsaINT0185427	ORF disruption upon sequence inclusion	TCTCTTAAATATTCCAGGACCAATTG	57.248	TACTATATCACATCTCATAGCCACCC	59.392	196	463
451	chr11@3119631@3120420@OSBPL5/ENSG00000021762.19/clean@0@-	0.13	0.14		0.13	0.01	HsaINT0118665	ORF disruption upon sequence inclusion	Unkown	Unkown	Unkown	Unkown	Unkown	Unkown
452	chr22@50281499@50281565@PLXNB2/ENSG00000196576.14/clean@0@-	0.14	0.12		0.13	0.01	.	Unkown	Unkown	Unkown	Unkown	Unkown	Unkown	Unkown
453	chr6@31980548@31980653@STK19/ENSG00000204344.14/clean@0@+	0.15	0.1		0.13	0.02	.	Unkown	Unkown	Unkown	Unkown	Unkown	Unkown	Unkown
454	chr6@31947192@31947347@CFB/ENSG00000243649.8/clean@0@+	0.16		0.11	0.13	0.02	.	Unkown	Unkown	Unkown	Unkown	Unkown	Unkown	Unkown
455	chr1@156941989@156942689@ARHGEF11/ENSG00000132694.18/clean@0@-		0.16	0.11	0.13	0.03	.	Unkown	Unkown	Unkown	Unkown	Unkown	Unkown	Unkown
456	chr1@58669038@58671869@MYSM1/ENSG00000162601.9/clean@0@-	0.1	0.15		0.13	0.02	.	Unkown	Unkown	Unkown	Unkown	Unkown	Unkown	Unkown
457	chrX@71246512@71246594@ZMYM3/ENSG00000147130.14/clean@0@-		0.12	0.14	0.13	0.01	.	Unkown	Unkown	Unkown	Unkown	Unkown	Unkown	Unkown
458	chr10@3147737@3147986@PITRM1/ENSG00000107959.15/clean@0@-		0.16	0.11	0.13	0.03	.	Unkown	Unkown	Unkown	Unkown	Unkown	Unkown	Unkown
459	chr3@48674747@48678563@NCKIPSD/ENSG00000213672.7/clean@0@-	0.12		0.13	0.13	0	.	Unkown	Unkown	Unkown	Unkown	Unkown	Unkown	Unkown
460	chr3@47005321@47005488@NBEAL2/ENSG00000160796.16/clean@0@+		0.15	0.11	0.13	0.02	.	Unkown	Unkown	Unkown	Unkown	Unkown	Unkown	Unkown
461	chr14@21499137@21499305@METTL3/ENSG00000165819.11/clean@0@-		0.13	0.12	0.13	0.01	.	Unkown	Unkown	Unkown	Unkown	Unkown	Unkown	Unkown
462	chr9@136405202@136405904@SDCCAG3/ENSG00000165689.16/clean@0@-	0.12	0.14	0.12	0.13	0.01	.	Unkown	Unkown	Unkown	Unkown	Unkown	Unkown	Unkown
463	chr9@136404693@136405090@SDCCAG3/ENSG00000165689.16/clean@0@-		0.15	0.1	0.13	0.03	.	Unkown	Unkown	Unkown	Unkown	Unkown	Unkown	Unkown
464	chr17@81198971@81199380@CEP131/ENSG00000141577.13/clean@0@-	0.13		0.13	0.13	0	.	Unkown	Unkown	Unkown	Unkown	Unkown	Unkown	Unkown
465	chr7@100353123@100353209@PILRB/ENSG00000121716.18/clean@0@+		0.1	0.16	0.13	0.03	.	Unkown	Unkown	Unkown	Unkown	Unkown	Unkown	Unkown
466	chr2@27463181@27465410@IFT172/ENSG00000138002.14/clean@0@-	0.11		0.15	0.13	0.02	.	Unkown	Unkown	Unkown	Unkown	Unkown	Unkown	Unkown
467	chr6@109448879@109449399@MICAL1/ENSG00000135596.17/clean@0@-		0.14	0.11	0.13	0.02	.	Unkown	Unkown	Unkown	Unkown	Unkown	Unkown	Unkown
468	chr17@7229447@7229587@DVL2/ENSG00000004975.11/clean@0@-		0.15	0.12	0.13	0.01	.	Unkown	Unkown	Unkown	Unkown	Unkown	Unkown	Unkown
469	chr2@113641450@113641780@RABL2A/ENSG00000144134.18/clean@0@+	0.15		0.11	0.13	0.02	.	Unkown	Unkown	Unkown	Unkown	Unkown	Unkown	Unkown
470	chr8@144394160@144394233@CPSF1/ENSG00000071894.14/known-exon@0@-		0.15	0.11	0.13	0.02	.	Unkown	Unkown	Unkown	Unkown	Unkown	Unkown	Unkown
471	chr6@30913157@30913308@GTF2H4/ENSG00000213780.10/clean@0@+	0.13	0.13	0.11	0.13	0.01	.	Unkown	Unkown	Unkown	Unkown	Unkown	Unkown	Unkown
472	chr22@37772764@37773782@TRIOBP/ENSG00000100106.19/clean@0@+		0.12	0.14	0.13	0.01	.	Unkown	Unkown	Unkown	Unkown	Unkown	Unkown	Unkown
473	chr8@143836030@143836126@NRBP2/ENSG00000185189.15/clean@0@-	0.12	0.14	0.12	0.13	0.01	.	Unkown	Unkown	Unkown	Unkown	Unkown	Unkown	Unkown
474	chr6@44302910@44303065@AARS2/ENSG00000124608.4/clean@0@-		0.15	0.11	0.13	0.02	.	Unkown	Unkown	Unkown	Unkown	Unkown	Unkown	Unkown
475	chr7@1436856@1437534@MICALL2/ENSG00000164877.18/clean@0@-	0.15	0.12		0.13	0.01	HsaINT0102925	5' UTR/ncRNA	TCCAAGGCCCAGCGTCTG	62.021	GAGCCGGTCCTCGTCCAG	61.828	186	864
476	chr17@7627226@7627362@SAT2/ENSG00000141504.11/clean@0@-	0.11	0.17	0.11	0.13	0.03	HsaINT0145085	ORF disruption upon sequence inclusion	GCCGAATTCGAAAAACTCTCGG	60.474	CCAGTAGCTTCCCGGGCG	62.531	130	266
477	chr7@141662851@141664171@KIAA1147/ENSG00000257093.6/clean@0@-	0.13		0.14	0.13	0	HsaINT0086493	Alternative protein isoforms	AAGAGGACCTCTTCGTGCT	57.941	TGCAAAAATTATGTTTGTTGGAAAGT	57.726	357	1677
478	chr1@161040330@161040575@USF1/ENSG00000158773.14/clean@0@-		0.15	0.11	0.13	0.02	HsaINT0178351	5' UTR/ncRNA	CCGCCGAGACAAGATCAACAA	60.939	TGTTGTCGAAGCACGTCATTG	59.74	213	458
479	chr1@150942688@150942851@SETDB1/ENSG00000143379.12/clean@0@+		0.11	0.15	0.13	0.02	HsaINT0148378	ORF disruption upon sequence inclusion	AGTCAGCATGCGAATTCTGGG	61.016	GTCTCAGCTACAATGCCAGCA	60.677	255	418
480	chr1@42754990@42755164@P3H1/ENSG00000117385.15/clean@0@-	0.13	0.11	0.16	0.13	0.02	HsaINT0091373	ORF disruption upon sequence inclusion	TCATGGACTCCAGAAGAAGTGA	58.49	CTTCCCGGGTCAGTCTGCTC	62.232	172	346
481	chr7@92108633@92110121@AKAP9/ENSG00000127914.16/clean@0@+	0.12		0.14	0.13	0.01	HsaINT0006367	5' UTR/ncRNA	GAGGCACTGCAAAGACGACTT	61.142	TCACCCATTTGATAAATACACAAGGT	59.049	357	1845
482	chr8@132814889@132816887@PHF20L1/ENSG00000129292.20/clean@0@+	0.11	0.14		0.13	0.01	HsaINT0124003	ORF disruption upon sequence inclusion	AGCAGTTCTGCCAACACTCAG	60.813	TTTCCCATCAGTGGCTGGAGA	61.115	345	2343
483	chr1@15943715@15943807@ZBTB17/ENSG00000116809.11/clean@0@-	0.14	0.11	0.13	0.13	0.01	HsaINT0184550	5' UTR/ncRNA	GAAGATCCACATCGCTGACGG	61.131	CTGTGTGAATGCGGACGTGC	62.499	182	274
484	chr1@1312700@1312786@CPSF3L/ENSG00000127054.18/clean@0@-		0.15	0.11	0.13	0.02	HsaINT0040960	5' UTR/ncRNA	GGAGTACATGTCATTCAGCGCA	60.995	GTCACCGTCTCGCCATTGG	61.101	183	269
485	chr6@99408271@99409172@PNISR/ENSG00000132424.14/clean@0@-		0.14	0.12	0.13	0.01	.	Unkown	Unkown	Unkown	Unkown	Unkown	Unkown	Unkown
486	chr3@180962940@180963027@FXR1/ENSG00000114416.17/clean@0@+	0.1	0.17	0.13	0.13	0.03	HsaINT0066696	5' UTR/ncRNA	TAGAACAGCTAAGAATGGAACGCC	60.918	CGGAGGTGTAATTAGGTCCCC	59.585	111	198
487	chr12@53713900@53714132@CALCOCO1/ENSG00000012822.15/clean@0@-	0.1	0.14		0.12	0.02	HsaINT0026837	Alternative protein isoforms	CATGAGAAAGCTAGAGGCCCG	60.54	CGAGTCAGAGCTACTGTCCTCA	60.937	295	527
488	chr13@102853872@102854287@BIVM-ERCC5/ENSG00000270181.1/clean@0@+	0.13		0.11	0.12	0.01	HsaINT0057687	ORF disruption upon sequence inclusion	GTGAAGAGAAGGCAGAGAAAGGA	59.993	TTTTTCTTCCTCTTGTAAAGGAGGCA	60.862	198	613
489	chr14@93184713@93184809@MOAP1/ENSG00000165943.4/known-exon@0@-	0.12		0.12	0.12	0	HsaINT0104179	5' UTR/ncRNA	CAGCTTCCCCGAGCGAGA	61.453	GCTCCCCTAGGCTCTGACG	61.495	159	255
490	chr16@28956058@28956150@NFATC2IP/ENSG00000176953.10/clean@0@+	0.11	0.14	0.13	0.12	0.01	HsaINT0113019	ORF disruption upon sequence inclusion	ACAACTCTCCTCTGTCCCCAC	61.105	GACCACTTCATCCTCTTGGCC	60.68	167	259
491	chr5@14481618@14482581@TRIO/ENSG00000038382.17/clean@0@+	0.11	0.12		0.12	0	HsaINT0172628	5' UTR/ncRNA	AGAGCTGTGGAAGTCATGTGC	60.61	TGTTCTTAAACAGGAATCCCGGC	61.121	262	1225
492	chr19@58477560@58477636@ZNF446/ENSG00000083838.15/clean@0@+	0.11	0.12		0.12	0.01	HsaINT0187285	5' UTR/ncRNA	CAGATGCTGGAGATGCTGGTG	61.08	CTTCAGGACATGGGCTGTGAT	60.065	174	250
493	chr19@1816345@1816430@REXO1/ENSG00000079313.11/clean@0@-	0.14		0.11	0.12	0.02	HsaINT0139534	ORF disruption upon sequence inclusion	CCGTTCTGCTGAGCATGTTCA	61.209	TCTGAGGTAGTCGGCCATGAG	61.024	179	264
494	chr3@49712656@49713512@RNF123/ENSG00000164068.15/clean@0@+	0.12	0.12		0.12	0	HsaINT0141247	5' UTR/ncRNA	ATGCTGGACATCTACTGGCTG	59.86	AGTGCCCACAATGCGTGC	61.673	246	1102
495	chr16@28482382@28482476@CLN3/ENSG00000188603.16/clean@0@-		0.12	0.12	0.12	0	HsaINT0036486	ORF disruption upon sequence inclusion	CTGCTGTGGTACATTGTTCCCT	60.553	CGGTATTGCTGAGCGTGACTC	61.385	119	213
496	chr16@796077@796716@CHTF18/ENSG00000127586.16/clean@0@+	0.14		0.1	0.12	0.02	.	Unkown	Unkown	Unkown	Unkown	Unkown	Unkown	Unkown
497	chr1@1635856@1635936@CDK11B/ENSG00000248333.8/clean@0@-		0.13	0.11	0.12	0.01	.	Unkown	Unkown	Unkown	Unkown	Unkown	Unkown	Unkown
498	chr11@376351@376420@B4GALNT4/ENSG00000182272.11/clean@0@+	0.16	0.1	0.1	0.12	0.03	.	Unkown	Unkown	Unkown	Unkown	Unkown	Unkown	Unkown
499	chrX@154470611@154471104@PLXNA3/ENSG00000130827.6/clean@0@+	0.14	0.13	0.11	0.12	0.01	.	Unkown	Unkown	Unkown	Unkown	Unkown	Unkown	Unkown
500	chr1@1341805@1342052@DVL1/ENSG00000107404.17/clean@0@-	0.14		0.1	0.12	0.02	.	Unkown	Unkown	Unkown	Unkown	Unkown	Unkown	Unkown
501	chr7@100122385@100122480@CNPY4/ENSG00000166997.7/clean@0@+	0.1	0.15		0.12	0.02	.	Unkown	Unkown	Unkown	Unkown	Unkown	Unkown	Unkown
502	chr19@39420996@39421074@PLEKHG2/ENSG00000090924.14/clean@0@+		0.12	0.12	0.12	0	.	Unkown	Unkown	Unkown	Unkown	Unkown	Unkown	Unkown
503	chr19@1049005@1049265@ABCA7/ENSG00000064687.12/clean@0@+	0.11		0.13	0.12	0.01	.	Unkown	Unkown	Unkown	Unkown	Unkown	Unkown	Unkown
504	chr22@20585015@20585100@MED15/ENSG00000099917.17/clean@0@+		0.13	0.1	0.12	0.01	.	Unkown	Unkown	Unkown	Unkown	Unkown	Unkown	Unkown
505	chr7@91880113@91880656@MTERF1/ENSG00000127989.13/clean@0@-	0.11	0.11		0.11	0	.	Unkown	Unkown	Unkown	Unkown	Unkown	Unkown	Unkown
506	chr8@143837755@143838679@NRBP2/ENSG00000185189.15/clean@0@-	0.1	0.12		0.11	0.01	HsaINT0115759	ORF disruption upon sequence inclusion	TGGAAATCCAGACCAATGGGG	59.993	ACTGGTGCTGGATGAAGC	57.27	219	1143
507	chr15@41521880@41522097@RPAP1/ENSG00000103932.11/clean@0@-	0.11	0.11		0.11	0	.	Unkown	Unkown	Unkown	Unkown	Unkown	Unkown	Unkown
508	chr10@109875599@109877789@XPNPEP1/ENSG00000108039.17/clean@0@-		0.11	0.11	0.11	0	.	Unkown	Unkown	Unkown	Unkown	Unkown	Unkown	Unkown
509	chr22@40408842@40408932@SGSM3/ENSG00000100359.20/clean@0@+	0.1	0.12		0.11	0.01	.	Unkown	Unkown	Unkown	Unkown	Unkown	Unkown	Unkown
510	chr2@219636450@219636679@SLC4A3/ENSG00000114923.16/clean@0@+	0.11	0.1		0.11	0.01	.	Unkown	Unkown	Unkown	Unkown	Unkown	Unkown	Unkown
511	chr2@219481680@219482783@SPEG/ENSG00000072195.14/clean@0@+	0.11	0.1		0.11	0.01	.	Unkown	Unkown	Unkown	Unkown	Unkown	Unkown	Unkown
512	chr12@103983218@103983294@TDG/ENSG00000139372.14/clean@0@+	0.11		0.1	0.11	0	.	Unkown	Unkown	Unkown	Unkown	Unkown	Unkown	Unkown
513	chr8@143562131@143562208@GSDMD/ENSG00000104518.10/clean@0@+	0.12	0.1		0.11	0.01	.	Unkown	Unkown	Unkown	Unkown	Unkown	Unkown	Unkown
514	chr3@50349010@50349385@NPRL2/ENSG00000114388.12/clean@0@-	0.12	0.11		0.11	0	HsaINT0115434	3' UTR	CTAGAGAGCAGCTTCGTGTCC	60.202	TTGTTGTGTAGTGAGGTCCCAC	60.159	246	621
515	chr5@140668502@140668611@WDR55/ENSG00000120314.18/clean@0@+		0.11	0.1	0.11	0.01	.	Unkown	Unkown	Unkown	Unkown	Unkown	Unkown	Unkown
516	chr3@49014293@49014382@WDR6/ENSG00000178252.17/clean@0@+	0.11	0.1		0.1	0	.	Unkown	Unkown	Unkown	Unkown	Unkown	Unkown	Unkown
517	chr17@7688561@7688647@WRAP53/ENSG00000141499.16/known-exon@0@+		-0.11	-0.14	-0.12	0.01	.	Unkown	Unkown	Unkown	Unkown	Unkown	Unkown	Unkown
518	chr3@108690903@108693359@DZIP3/ENSG00000198919.12/clean@0@+	-0.14	-0.11		-0.12	0.01	HsaINT0053505	Alternative protein isoforms	Unkown	Unkown	Unkown	Unkown	Unkown	Unkown
0	chr3@4675067@4675248@ITPR1/ENSG00000150995.18@0@+&chr3@4675067@4675248@ITPR1/ENSG00000150995.18@0@+	0.71	0.27		0.49	0.22	HsaALTD0003355-2/2	Alternative protein isoforms (Ref)	CCCCATTAGCAAGATGGCGAA	60.75	TGGGAGTCATGGGCAAAAAGC	61.439	128	155	Unkown
1	chr3@4675067@4675248@ITPR1/ENSG00000150995.18@0@+&chr3@4675067@4675248@ITPR1/ENSG00000150995.18@0@+	0.71	0.27		0.49	0.22	HsaALTD0003355-1/2	Unkown	CCCCATTAGCAAGATGGCGAA	60.75	TGGGAGTCATGGGCAAAAAGC	61.439	128	155	Unkown
2	chr19@9337795@9338017@ZNF559/ENSG00000188321.13@0@+&chr19@9337795@9338017@ZNF559/ENSG00000188321.13@0@+	0.41	0.39		0.4	0.01	HsaALTD0007467-2/2	5' UTR/ncRNA	AGAGATGGCTAATGAATGGCGC	61.133	GTAATTTGTCAACCACCCAGCC	60.029	146	305	Unkown
3	chr19@9337795@9338017@ZNF559/ENSG00000188321.13@0@+&chr19@9337795@9338017@ZNF559/ENSG00000188321.13@0@+	0.41	0.39		0.4	0.01	HsaALTD0007467-1/2	Unkown	AGAGATGGCTAATGAATGGCGC	61.133	GTAATTTGTCAACCACCCAGCC	60.029	146	305	Unkown
4	chr11@3824269@3824455@PGAP2/ENSG00000148985.19@0@+&chr11@3824269@3824455@PGAP2/ENSG00000148985.19@0@+	0.48	0.29		0.39	0.09	HsaALTD0004696-1/4	Unkown	GTTCATTGCCTCATCCCTCGG	61.082	TCCAGCCTCACAATACATGTTGT	60.245	178	269	Unkown
5	chr2@218660036@218660218@BCS1L/ENSG00000074582.12@0@+&chr2@218660036@218660218@BCS1L/ENSG00000074582.12@0@+	0.51	0.3	0.35	0.39	0.09	HsaALTD0000690-2/3	5' UTR/ncRNA	Unkown	Unkown	Unkown	Unkown	Unkown	Unkown	Unkown
6	chr2@218660036@218660218@BCS1L/ENSG00000074582.12@0@+&chr2@218660036@218660218@BCS1L/ENSG00000074582.12@0@+	0.51	0.3	0.35	0.39	0.09	HsaALTD0000690-3/3	5' UTR/ncRNA	TGAGGGAGAAAAGAACGGGCA	61.659	CCCAAATCCAGCCCCAAAGTA	60.273	172	251	Unkown
7	chr2@218660036@218660218@BCS1L/ENSG00000074582.12@0@+&chr2@218660036@218660218@BCS1L/ENSG00000074582.12@0@+	0.51	0.3	0.35	0.39	0.09	HsaALTD0000690-1/3	Unkown	TGAGGGAGAAAAGAACGGGCA	61.659	CCCAAATCCAGCCCCAAAGTA	60.273	172	251	Unkown
8	chr11@3824269@3824455@PGAP2/ENSG00000148985.19@0@+&chr11@3824269@3824455@PGAP2/ENSG00000148985.19@0@+	0.48	0.29		0.39	0.09	HsaALTD0004696-4/4	Alternative protein isoforms (No Ref)	GTTCATTGCCTCATCCCTCGG	61.082	TCCAGCCTCACAATACATGTTGT	60.245	178	269	Unkown
9	chr11@3824269@3824455@PGAP2/ENSG00000148985.19@0@+&chr11@3824269@3824455@PGAP2/ENSG00000148985.19@0@+	0.48	0.29		0.39	0.09	HsaALTD0004696-3/4	Alternative protein isoforms (No Ref)	Unkown	Unkown	Unkown	Unkown	Unkown	Unkown	Unkown
10	chr11@3824269@3824455@PGAP2/ENSG00000148985.19@0@+&chr11@3824269@3824455@PGAP2/ENSG00000148985.19@0@+	0.48	0.29		0.39	0.09	HsaALTD0004696-2/4	Alternative protein isoforms (Ref)	GTTCATTGCCTCATCCCTCGG	61.082	TCCAGCCTCACAATACATGTTGT	60.245	178	269	Unkown
11	chr22@50220191@50221874@TUBGCP6/ENSG00000128159.11@0@-&chr22@50220191@50221874@TUBGCP6/ENSG00000128159.11@0@-	0.32	0.43		0.38	0.05	HsaALTD0006913-1/2	Unkown	CATCAGCGTGGGGGAGAAC	60.45	GGCCAATTTGGAGAGAGGTCC	60.683	135	194	Unkown
12	chr22@50220191@50221874@TUBGCP6/ENSG00000128159.11@0@-&chr22@50220191@50221874@TUBGCP6/ENSG00000128159.11@0@-	0.32	0.43		0.38	0.05	HsaALTD0006913-2/2	ORF disruption upon sequence inclusion	CATCAGCGTGGGGGAGAAC	60.45	GGCCAATTTGGAGAGAGGTCC	60.683	135	194	Unkown
13	chr2@218660036@218660245@BCS1L/ENSG00000074582.12@0@+&chr2@218660036@218660245@BCS1L/ENSG00000074582.12@0@+	0.45	0.41	0.24	0.37	0.09	HsaALTD0000690-1/3	Unkown	TGAGGGAGAAAAGAACGGGCA	61.659	CCCAAATCCAGCCCCAAAGTA	60.273	172	251	Unkown
14	chr2@218660036@218660245@BCS1L/ENSG00000074582.12@0@+&chr2@218660036@218660245@BCS1L/ENSG00000074582.12@0@+	0.45	0.41	0.24	0.37	0.09	HsaALTD0000690-3/3	5' UTR/ncRNA	TGAGGGAGAAAAGAACGGGCA	61.659	CCCAAATCCAGCCCCAAAGTA	60.273	172	251	Unkown
15	chr2@218660036@218660245@BCS1L/ENSG00000074582.12@0@+&chr2@218660036@218660245@BCS1L/ENSG00000074582.12@0@+	0.45	0.41	0.24	0.37	0.09	HsaALTD0000690-2/3	5' UTR/ncRNA	Unkown	Unkown	Unkown	Unkown	Unkown	Unkown	Unkown
16	chr1@153968521@153968699@CREB3L4/ENSG00000143578.15@0@+&chr1@153968521@153968699@CREB3L4/ENSG00000143578.15@0@+		0.29	0.42	0.36	0.07	HsaALTD0001667-2/2	Alternative protein isoforms (Ref)	TGGATCTCGGAATCCCTGACC	61.035	CAGGCTCACTCTCTTGAAGGC	60.675	135	195	Unkown
17	chr1@153968521@153968699@CREB3L4/ENSG00000143578.15@0@+&chr1@153968521@153968699@CREB3L4/ENSG00000143578.15@0@+		0.29	0.42	0.36	0.07	HsaALTD0001667-1/2	Unkown	TGGATCTCGGAATCCCTGACC	61.035	CAGGCTCACTCTCTTGAAGGC	60.675	135	195	Unkown
18	chr12@53171272@53171441@CSAD/ENSG00000139631.18@0@-&chr12@53171272@53171441@CSAD/ENSG00000139631.18@0@-	0.36		0.36	0.36	0	HsaALTD0001689-2/3	ORF disruption upon sequence inclusion	GTGGCTCCATCTCCAACATGT	60.34	CTCATCAGCCTTGACCACTCG	60.738	194	343	Unkown
19	chr12@53171272@53171441@CSAD/ENSG00000139631.18@0@-&chr12@53171272@53171441@CSAD/ENSG00000139631.18@0@-	0.36		0.36	0.36	0	HsaALTD0001689-3/3	ORF disruption upon sequence inclusion	Unkown	Unkown	Unkown	Unkown	Unkown	Unkown	Unkown
20	chr12@53171272@53171441@CSAD/ENSG00000139631.18@0@-&chr12@53171272@53171441@CSAD/ENSG00000139631.18@0@-	0.36		0.36	0.36	0	HsaALTD0001689-1/3	Unkown	GTGGCTCCATCTCCAACATGT	60.34	CTCATCAGCCTTGACCACTCG	60.738	194	343	Unkown
21	chr7@50449117@50449723@FIGNL1/ENSG00000132436.11@0@-&chr7@50449117@50449723@FIGNL1/ENSG00000132436.11@0@-		0.36	0.34	0.35	0.01	HsaALTD0002567-3/6	5' UTR/ncRNA	CAGTCACTGCTGGCAGATGAT	60.407	TGAGATCACACAGCCAGTTATGA	59.485	216	677	Unkown
22	chr7@50449117@50449723@FIGNL1/ENSG00000132436.11@0@-&chr7@50449117@50449723@FIGNL1/ENSG00000132436.11@0@-		0.36	0.34	0.35	0.01	HsaALTD0002567-5/6	5' UTR/ncRNA	CAGTCACTGCTGGCAGATGAT	60.407	TGAGATCACACAGCCAGTTATGA	59.485	216	677	Unkown
23	chr7@50449117@50449723@FIGNL1/ENSG00000132436.11@0@-&chr7@50449117@50449723@FIGNL1/ENSG00000132436.11@0@-		0.36	0.34	0.35	0.01	HsaALTD0002567-1/6	Unkown	CAGTCACTGCTGGCAGATGAT	60.407	TGAGATCACACAGCCAGTTATGA	59.485	216	677	Unkown
24	chr7@50449117@50449723@FIGNL1/ENSG00000132436.11@0@-&chr7@50449117@50449723@FIGNL1/ENSG00000132436.11@0@-		0.36	0.34	0.35	0.01	HsaALTD0002567-2/6	5' UTR/ncRNA	CAGTCACTGCTGGCAGATGAT	60.407	TGAGATCACACAGCCAGTTATGA	59.485	216	677	Unkown
25	chr7@50449117@50449723@FIGNL1/ENSG00000132436.11@0@-&chr7@50449117@50449723@FIGNL1/ENSG00000132436.11@0@-		0.36	0.34	0.35	0.01	HsaALTD0002567-4/6	5' UTR/ncRNA	CAGTCACTGCTGGCAGATGAT	60.407	TGAGATCACACAGCCAGTTATGA	59.485	216	677	Unkown
26	chr7@50449117@50449723@FIGNL1/ENSG00000132436.11@0@-&chr7@50449117@50449723@FIGNL1/ENSG00000132436.11@0@-		0.36	0.34	0.35	0.01	HsaALTD0002567-6/6	5' UTR/ncRNA	CAGTCACTGCTGGCAGATGAT	60.407	TGAGATCACACAGCCAGTTATGA	59.485	216	677	Unkown
27	chr19@34677638@34678103@ZNF302/ENSG00000089335.20@0@+&chr19@34677638@34678103@ZNF302/ENSG00000089335.20@0@+	0.28	0.54	0.18	0.33	0.15	HsaALTD0007419-2/4	5' UTR/ncRNA	Unkown	Unkown	Unkown	Unkown	Unkown	Unkown	Unkown
28	chr2@170771112@170771427@AC007405.6/ENSG00000239467.5@0@+&chr2@170771112@170771427@AC007405.6/ENSG00000239467.5@0@+	0.22	0.3	0.47	0.33	0.11	.	Unkown	Unkown	Unkown	Unkown	Unkown	Unkown	Unkown	Unkown
29	chr19@34677638@34678103@ZNF302/ENSG00000089335.20@0@+&chr19@34677638@34678103@ZNF302/ENSG00000089335.20@0@+	0.28	0.54	0.18	0.33	0.15	HsaALTD0007419-4/4	5' UTR/ncRNA	Unkown	Unkown	Unkown	Unkown	Unkown	Unkown	Unkown
30	chr19@34677638@34678103@ZNF302/ENSG00000089335.20@0@+&chr19@34677638@34678103@ZNF302/ENSG00000089335.20@0@+	0.28	0.54	0.18	0.33	0.15	HsaALTD0007419-1/4	Unkown	Unkown	Unkown	Unkown	Unkown	Unkown	Unkown	Unkown
31	chr19@34677638@34678103@ZNF302/ENSG00000089335.20@0@+&chr19@34677638@34678103@ZNF302/ENSG00000089335.20@0@+	0.28	0.54	0.18	0.33	0.15	HsaALTD0007419-3/4	5' UTR/ncRNA	Unkown	Unkown	Unkown	Unkown	Unkown	Unkown	Unkown
32	chr1@149001590@149002026@PDE4DIP/ENSG00000178104.19@0@+&chr1@149001590@149002026@PDE4DIP/ENSG00000178104.19@0@+	0.3		0.3	0.3	0	.	Unkown	Unkown	Unkown	Unkown	Unkown	Unkown	Unkown	Unkown
33	chrX@107917505@107917739@MID2/ENSG00000080561.13@0@+&chrX@107917505@107917739@MID2/ENSG00000080561.13@0@+	0.38	0.21	0.25	0.28	0.07	HsaALTD0003918-2/2	Alternative protein isoforms (Ref)	CACCATATTCACTGGCCAGGC	61.358	GTAGGTTCACTGTTCCGGCTG	60.94	177	267	Unkown
34	chr12@23895792@23896024@SOX5/ENSG00000134532.15@0@-&chr12@23895792@23896024@SOX5/ENSG00000134532.15@0@-	0.32	0.23		0.28	0.05	HsaALTD0006142-1/2	Unkown	GGGGAAGCAGATGGAGAGGTA	60.693	ATCAGCTAAACTGCCCTTGCG	61.283	249	354	Unkown
35	chr12@23895792@23896024@SOX5/ENSG00000134532.15@0@-&chr12@23895792@23896024@SOX5/ENSG00000134532.15@0@-	0.32	0.23		0.28	0.05	HsaALTD0006142-2/2	Alternative protein isoforms (Ref)	GGGGAAGCAGATGGAGAGGTA	60.693	ATCAGCTAAACTGCCCTTGCG	61.283	249	354	Unkown
36	chrX@107917505@107917739@MID2/ENSG00000080561.13@0@+&chrX@107917505@107917739@MID2/ENSG00000080561.13@0@+	0.38	0.21	0.25	0.28	0.07	HsaALTD0003918-1/2	Unkown	CACCATATTCACTGGCCAGGC	61.358	GTAGGTTCACTGTTCCGGCTG	60.94	177	267	Unkown
37	chr1@182806144@182806531@NPL/ENSG00000135838.13@0@+&chr1@182806144@182806531@NPL/ENSG00000135838.13@0@+	0.3	0.24	0.28	0.27	0.03	.	Unkown	Unkown	Unkown	Unkown	Unkown	Unkown	Unkown	Unkown
38	chr20@5950651@5951077@MCM8/ENSG00000125885.13@0@+&chr20@5950651@5951077@MCM8/ENSG00000125885.13@0@+	0.26	0.26	0.28	0.27	0.01	.	Unkown	Unkown	Unkown	Unkown	Unkown	Unkown	Unkown	Unkown
39	chr6@43052112@43052796@CUL7/ENSG00000044090.8@0@-&chr6@43052112@43052796@CUL7/ENSG00000044090.8@0@-	0.16	0.35		0.26	0.1	.	Unkown	Unkown	Unkown	Unkown	Unkown	Unkown	Unkown	Unkown
40	chr6@36972651@36972796@MTCH1/ENSG00000137409.18@0@-&chr6@36972651@36972796@MTCH1/ENSG00000137409.18@0@-	0.31	0.23	0.19	0.24	0.05	.	Unkown	Unkown	Unkown	Unkown	Unkown	Unkown	Unkown	Unkown
41	chr15@40853710@40853929@SPINT1/ENSG00000166145.14@0@+&chr15@40853710@40853929@SPINT1/ENSG00000166145.14@0@+	0.25	0.36	0.1	0.24	0.1	HsaALTD0006179-1/2	Unkown	TACTATGACCCCACGGAGCAG	61.027	GATGGCGCCTTTCCATGGAG	61.451	139	187	Unkown
42	chr15@40853710@40853929@SPINT1/ENSG00000166145.14@0@+&chr15@40853710@40853929@SPINT1/ENSG00000166145.14@0@+	0.25	0.36	0.1	0.24	0.1	HsaALTD0006179-2/2	Alternative protein isoforms (Ref)	TACTATGACCCCACGGAGCAG	61.027	GATGGCGCCTTTCCATGGAG	61.451	139	187	Unkown
43	chr7@134932987@134934077@CALD1/ENSG00000122786.19@0@+&chr7@134932987@134934077@CALD1/ENSG00000122786.19@0@+	0.13	0.31	0.27	0.24	0.08	.	Unkown	Unkown	Unkown	Unkown	Unkown	Unkown	Unkown	Unkown
44	chr2@85355554@85355784@ELMOD3/ENSG00000115459.17@0@+&chr2@85355554@85355784@ELMOD3/ENSG00000115459.17@0@+		0.31	0.17	0.24	0.07	HsaALTD0002200-1/3	Unkown	Unkown	Unkown	Unkown	Unkown	Unkown	Unkown	Unkown
45	chr2@85355554@85355784@ELMOD3/ENSG00000115459.17@0@+&chr2@85355554@85355784@ELMOD3/ENSG00000115459.17@0@+		0.31	0.17	0.24	0.07	HsaALTD0002200-3/3	5' UTR/ncRNA	Unkown	Unkown	Unkown	Unkown	Unkown	Unkown	Unkown
46	chr2@85355554@85355784@ELMOD3/ENSG00000115459.17@0@+&chr2@85355554@85355784@ELMOD3/ENSG00000115459.17@0@+		0.31	0.17	0.24	0.07	HsaALTD0002200-2/3	5' UTR/ncRNA	Unkown	Unkown	Unkown	Unkown	Unkown	Unkown	Unkown
47	chr6@31652399@31652700@BAG6/ENSG00000204463.12@0@-&chr6@31652399@31652700@BAG6/ENSG00000204463.12@0@-	0.24	0.21		0.23	0.01	HsaALTD0000658-2/2	5' UTR/ncRNA	Unkown	Unkown	Unkown	Unkown	Unkown	Unkown	Unkown
48	chr6@31652399@31652700@BAG6/ENSG00000204463.12@0@-&chr6@31652399@31652700@BAG6/ENSG00000204463.12@0@-	0.24	0.21		0.23	0.01	HsaALTD0000658-1/2	Unkown	Unkown	Unkown	Unkown	Unkown	Unkown	Unkown	Unkown
49	chr17@72947730@72947875@SLC39A11/ENSG00000133195.11@0@-&chr17@72947730@72947875@SLC39A11/ENSG00000133195.11@0@-	0.16	0.29		0.23	0.07	HsaALTD0006013-1/2	Unkown	AAGTCTGATCCTGAGGGTCCC	60.624	CTGCCGCCTTCTTTCTCTGAT	60.407	106	127	Unkown
50	chr17@72947730@72947875@SLC39A11/ENSG00000133195.11@0@-&chr17@72947730@72947875@SLC39A11/ENSG00000133195.11@0@-	0.16	0.29		0.23	0.07	HsaALTD0006013-2/2	Alternative protein isoforms (No Ref)	AAGTCTGATCCTGAGGGTCCC	60.624	CTGCCGCCTTCTTTCTCTGAT	60.407	106	127	Unkown
51	chr19@58573054@58573575@MZF1/ENSG00000099326.8@0@-&chr19@58573054@58573575@MZF1/ENSG00000099326.8@0@-	0.17		0.3	0.23	0.07	.	Unkown	Unkown	Unkown	Unkown	Unkown	Unkown	Unkown	Unkown
52	chr10@121515116@121515319@FGFR2/ENSG00000066468.20@0@-&chr10@121515116@121515319@FGFR2/ENSG00000066468.20@0@-	0.26		0.17	0.22	0.04	HsaALTD0002554-1/2	Unkown	TGCACAAGCTGACCAAACGTA	60.744	GTTGTTATCCTCACCAGCGGG	61.012	97	103	Unkown
53	chr10@121515116@121515319@FGFR2/ENSG00000066468.20@0@-&chr10@121515116@121515319@FGFR2/ENSG00000066468.20@0@-	0.26		0.17	0.22	0.04	HsaALTD0002554-2/2	Alternative protein isoforms (Ref)	TGCACAAGCTGACCAAACGTA	60.744	GTTGTTATCCTCACCAGCGGG	61.012	97	103	Unkown
54	chr10@74975398@74976330@KAT6B/ENSG00000156650.12@0@+&chr10@74975398@74976330@KAT6B/ENSG00000156650.12@0@+	0.25	0.22	0.21	0.22	0.02	.	Unkown	Unkown	Unkown	Unkown	Unkown	Unkown	Unkown	Unkown
55	chr14@21023985@21024096@NDRG2/ENSG00000165795.21@0@-&chr14@21023985@21024096@NDRG2/ENSG00000165795.21@0@-	0.33	0.1		0.22	0.11	.	Unkown	Unkown	Unkown	Unkown	Unkown	Unkown	Unkown	Unkown
56	chr2@148483109@148484135@MBD5/ENSG00000204406.11@0@+&chr2@148483109@148484135@MBD5/ENSG00000204406.11@0@+		0.23	0.19	0.21	0.02	.	Unkown	Unkown	Unkown	Unkown	Unkown	Unkown	Unkown	Unkown
57	chr16@11003073@11003305@CLEC16A/ENSG00000038532.14@0@+&chr16@11003073@11003305@CLEC16A/ENSG00000038532.14@0@+		0.24	0.16	0.2	0.04	HsaALTD0001467-2/2	Alternative protein isoforms (Ref)	GGGTGCAAAAGAGACCCAACT	60.754	GAGAGCTTGCTACGCTCCATG	61.133	136	184	Unkown
58	chr10@73800010@73800194@ZSWIM8/ENSG00000214655.10@0@+&chr10@73800010@73800194@ZSWIM8/ENSG00000214655.10@0@+	0.14	0.27		0.2	0.06	HsaALTD0003446-2/2	Alternative protein isoforms (Ref)	CTTTCCCCGTTCCTTCCATGG	60.955	GTGGATGCTGGATGGACACTG	61.016	109	133	Unkown
59	chr16@11003073@11003305@CLEC16A/ENSG00000038532.14@0@+&chr16@11003073@11003305@CLEC16A/ENSG00000038532.14@0@+		0.24	0.16	0.2	0.04	HsaALTD0001467-1/2	Unkown	GGGTGCAAAAGAGACCCAACT	60.754	GAGAGCTTGCTACGCTCCATG	61.133	136	184	Unkown
60	chr10@73800010@73800194@ZSWIM8/ENSG00000214655.10@0@+&chr10@73800010@73800194@ZSWIM8/ENSG00000214655.10@0@+	0.14	0.27		0.2	0.06	HsaALTD0003446-1/2	Unkown	CTTTCCCCGTTCCTTCCATGG	60.955	GTGGATGCTGGATGGACACTG	61.016	109	133	Unkown
61	chr8@38827167@38827375@TACC1/ENSG00000147526.19@0@+&chr8@38827167@38827375@TACC1/ENSG00000147526.19@0@+	0.2	0.23	0.18	0.2	0.02	.	Unkown	Unkown	Unkown	Unkown	Unkown	Unkown	Unkown	Unkown
62	chr15@56365578@56365893@TEX9/ENSG00000151575.14@0@+&chr15@56365578@56365893@TEX9/ENSG00000151575.14@0@+	0.24		0.16	0.2	0.04	.	Unkown	Unkown	Unkown	Unkown	Unkown	Unkown	Unkown	Unkown
63	chr11@83198478@83198642@ANKRD42/ENSG00000137494.13@0@+&chr11@83198478@83198642@ANKRD42/ENSG00000137494.13@0@+	0.19	0.2		0.19	0.01	HsaALTD0000334-2/2	Alternative protein isoforms (No Ref)	AGGAAGAAGGTGCATTTTGGCA	61.021	TACACAAGCATCCTGACCCCT	60.835	180	264	Unkown
64	chr11@83198478@83198642@ANKRD42/ENSG00000137494.13@0@+&chr11@83198478@83198642@ANKRD42/ENSG00000137494.13@0@+	0.19	0.2		0.19	0.01	HsaALTD0000334-1/2	Unkown	AGGAAGAAGGTGCATTTTGGCA	61.021	TACACAAGCATCCTGACCCCT	60.835	180	264	Unkown
65	chr6@79202275@79202389@HMGN3/ENSG00000118418.14@0@-&chr6@79202275@79202389@HMGN3/ENSG00000118418.14@0@-	0.24	0.14		0.19	0.05	HsaALTD0003070-1/2	Unkown	GGGAAGAAGGAGGAAAAGCAGG	60.882	AGCTTTTAAAAGTTGTCCCAAGAGA	59.108	134	175	Unkown
66	chr6@79202275@79202389@HMGN3/ENSG00000118418.14@0@-&chr6@79202275@79202389@HMGN3/ENSG00000118418.14@0@-	0.24	0.14		0.19	0.05	HsaALTD0003070-2/2	ORF disruption upon sequence exclusion	GGGAAGAAGGAGGAAAAGCAGG	60.882	AGCTTTTAAAAGTTGTCCCAAGAGA	59.108	134	175	Unkown
67	chr2@131132901@131133015@PLEKHB2/ENSG00000115762.16@0@+&chr2@131132901@131133015@PLEKHB2/ENSG00000115762.16@0@+	0.21	0.25	0.12	0.19	0.06	HsaALTD0004838-2/2	Alternative protein isoforms (No Ref)	TGGTTTCCTCACCTCCACCAT	61.05	CGCAGCGTAGACAACTTGAGT	60.931	116	140	Unkown
68	chr2@131132901@131133015@PLEKHB2/ENSG00000115762.16@0@+&chr2@131132901@131133015@PLEKHB2/ENSG00000115762.16@0@+	0.21	0.25	0.12	0.19	0.06	HsaALTD0004838-1/2	Unkown	TGGTTTCCTCACCTCCACCAT	61.05	CGCAGCGTAGACAACTTGAGT	60.931	116	140	Unkown
69	chr16@28872533@28872758@SH2B1/ENSG00000178188.14@0@+&chr16@28872533@28872758@SH2B1/ENSG00000178188.14@0@+	0.14	0.26	0.15	0.18	0.05	HsaALTD0005863-1/2	Unkown	CAGCTATGTCCCATCCTCCCA	61.042	ACACAGTCACTCGCTCCGAAG	62.337	132	185	Unkown
70	chr16@28872533@28872758@SH2B1/ENSG00000178188.14@0@+&chr16@28872533@28872758@SH2B1/ENSG00000178188.14@0@+	0.14	0.26	0.15	0.18	0.05	HsaALTD0005863-2/2	ORF disruption upon sequence exclusion	CAGCTATGTCCCATCCTCCCA	61.042	ACACAGTCACTCGCTCCGAAG	62.337	132	185	Unkown
71	chr6@151436419@151436554@RMND1/ENSG00000155906.16@0@-&chr6@151436419@151436554@RMND1/ENSG00000155906.16@0@-		0.18	0.19	0.18	0	HsaALTD0005421-1/2	Unkown	GTCTCAAGATCTGGCCTCCCA	61.244	TCCAGGATCACCTTCTTTTGCA	59.892	112	138	Unkown
72	chr6@151436419@151436554@RMND1/ENSG00000155906.16@0@-&chr6@151436419@151436554@RMND1/ENSG00000155906.16@0@-		0.18	0.19	0.18	0	HsaALTD0005421-2/2	ORF disruption upon sequence inclusion	GTCTCAAGATCTGGCCTCCCA	61.244	TCCAGGATCACCTTCTTTTGCA	59.892	112	138	Unkown
73	chr14@21230957@21231072@HNRNPC/ENSG00000092199.17@0@-&chr14@21230957@21231072@HNRNPC/ENSG00000092199.17@0@-	0.24	0.19	0.13	0.18	0.04	.	Unkown	Unkown	Unkown	Unkown	Unkown	Unkown	Unkown	Unkown
74	chr11@47284940@47285194@MADD/ENSG00000110514.19@0@+&chr11@47284940@47285194@MADD/ENSG00000110514.19@0@+		0.14	0.22	0.18	0.04	HsaALTD0003710-2/2	Alternative protein isoforms (Ref)	TGCTGACTCTACGGAGATGGA	60.065	CAAAAGACATGATGCCCCCGA	60.955	257	386	Unkown
75	chr11@47284940@47285194@MADD/ENSG00000110514.19@0@+&chr11@47284940@47285194@MADD/ENSG00000110514.19@0@+		0.14	0.22	0.18	0.04	HsaALTD0003710-1/2	Unkown	TGCTGACTCTACGGAGATGGA	60.065	CAAAAGACATGATGCCCCCGA	60.955	257	386	Unkown
76	chr1@13614299@13614411@PDPN/ENSG00000162493.16@0@+&chr1@13614299@13614411@PDPN/ENSG00000162493.16@0@+	0.17		0.2	0.18	0.02	HsaALTD0004653-1/2	Unkown	TGGGGTCTTACTAGCCATCGG	61.033	GGCGTAACCCTTCAGCTCTTT	60.611	95	101	Unkown
77	chr1@13614299@13614411@PDPN/ENSG00000162493.16@0@+&chr1@13614299@13614411@PDPN/ENSG00000162493.16@0@+	0.17		0.2	0.18	0.02	HsaALTD0004653-2/2	Alternative protein isoforms (Ref)	TGGGGTCTTACTAGCCATCGG	61.033	GGCGTAACCCTTCAGCTCTTT	60.611	95	101	Unkown
78	chr17@63728333@63728413@STRADA/ENSG00000266173.5@0@-&chr17@63728333@63728413@STRADA/ENSG00000266173.5@0@-	0.17	0.16		0.17	0	HsaALTD0006282-2/2	Alternative protein isoforms (Ref)	TTGAAACTGAAGTAGGCCTACACA	59.898	CCAAATAGTTCCAAATCTCTTAAGCC	58.516	102	126	Unkown
79	chr17@63728333@63728413@STRADA/ENSG00000266173.5@0@-&chr17@63728333@63728413@STRADA/ENSG00000266173.5@0@-	0.17	0.16		0.17	0	HsaALTD0006282-1/2	Unkown	TTGAAACTGAAGTAGGCCTACACA	59.898	CCAAATAGTTCCAAATCTCTTAAGCC	58.516	102	126	Unkown
80	chr19@11447438@11447618@PRKCSH/ENSG00000130175.9@0@+&chr19@11447438@11447618@PRKCSH/ENSG00000130175.9@0@+	0.15	0.19	0.18	0.17	0.02	HsaALTD0005052-2/3	Alternative protein isoforms (Ref)	CACCTTCTGCCCCTGACTTGA	61.998	CATCGATGAAGGCCTGCGTC	61.494	144	255	Unkown
81	chr19@11447438@11447618@PRKCSH/ENSG00000130175.9@0@+&chr19@11447438@11447618@PRKCSH/ENSG00000130175.9@0@+	0.15	0.19	0.18	0.17	0.02	HsaALTD0005052-3/3	Alternative protein isoforms (No Ref)	CACCTTCTGCCCCTGACTTGA	61.998	CATCGATGAAGGCCTGCGTC	61.494	144	255	Unkown
82	chr19@11447438@11447618@PRKCSH/ENSG00000130175.9@0@+&chr19@11447438@11447618@PRKCSH/ENSG00000130175.9@0@+	0.15	0.19	0.18	0.17	0.02	HsaALTD0005052-1/3	Unkown	Unkown	Unkown	Unkown	Unkown	Unkown	Unkown	Unkown
83	chr19@40341785@40341890@C19orf47/ENSG00000160392.13@0@-&chr19@40341785@40341890@C19orf47/ENSG00000160392.13@0@-	0.12	0.11	0.25	0.16	0.06	HsaALTD0000871-2/2	ORF disruption upon sequence exclusion	CTCCAGGGAGCAGTGTCAGG	61.897	TCCACAAACATCACGGCATAA	58.216	133	186	Unkown
84	chr7@135168930@135169060@C7orf49/ENSG00000122783.16@0@-&chr7@135168930@135169060@C7orf49/ENSG00000122783.16@0@-	0.18		0.15	0.16	0.02	HsaALTD0001055-2/2	5' UTR/ncRNA	CCTGTAATTCCGGGTGTGACG	61.005	CAGGATTCCCAGAGCAACATCA	60.356	127	165	Unkown
85	chr7@135168930@135169060@C7orf49/ENSG00000122783.16@0@-&chr7@135168930@135169060@C7orf49/ENSG00000122783.16@0@-	0.18		0.15	0.16	0.02	HsaALTD0001055-1/2	Unkown	CCTGTAATTCCGGGTGTGACG	61.005	CAGGATTCCCAGAGCAACATCA	60.356	127	165	Unkown
86	chr7@138554697@138554966@TRIM24/ENSG00000122779.16@0@+&chr7@138554697@138554966@TRIM24/ENSG00000122779.16@0@+	0.14	0.19		0.16	0.03	HsaALTD0006772-1/2	Unkown	TTATCATCAAACCAGTTATCCAAGTT	57.122	GCTTGTTGAGCCAAGAAAGCC	60.604	242	344	Unkown
87	chr7@138554697@138554966@TRIM24/ENSG00000122779.16@0@+&chr7@138554697@138554966@TRIM24/ENSG00000122779.16@0@+	0.14	0.19		0.16	0.03	HsaALTD0006772-2/2	Alternative protein isoforms (Ref)	TTATCATCAAACCAGTTATCCAAGTT	57.122	GCTTGTTGAGCCAAGAAAGCC	60.604	242	344	Unkown
88	chr14@91475810@91475966@PPP4R3A/ENSG00000100796.17@0@-&chr14@91475810@91475966@PPP4R3A/ENSG00000100796.17@0@-	0.13	0.19		0.16	0.03	HsaALTD0006079-2/2	Alternative protein isoforms (No Ref)	GCAGGAGGCACAACAGAATGA	60.884	ACTAAAGTTCGAAGCAGGCCC	60.611	126	165	Unkown
89	chr1@39564422@39564542@PABPC4/ENSG00000090621.13@0@-&chr1@39564422@39564542@PABPC4/ENSG00000090621.13@0@-		0.16	0.16	0.16	0	HsaALTD0004541-2/2	Alternative protein isoforms (Ref)	Unkown	Unkown	Unkown	Unkown	Unkown	Unkown	Unkown
90	chr1@39564422@39564542@PABPC4/ENSG00000090621.13@0@-&chr1@39564422@39564542@PABPC4/ENSG00000090621.13@0@-		0.16	0.16	0.16	0	HsaALTD0004541-1/2	Unkown	Unkown	Unkown	Unkown	Unkown	Unkown	Unkown	Unkown
91	chr14@91475810@91475966@PPP4R3A/ENSG00000100796.17@0@-&chr14@91475810@91475966@PPP4R3A/ENSG00000100796.17@0@-	0.13	0.19		0.16	0.03	HsaALTD0006079-1/2	Unkown	GCAGGAGGCACAACAGAATGA	60.884	ACTAAAGTTCGAAGCAGGCCC	60.611	126	165	Unkown
92	chr19@40341785@40341890@C19orf47/ENSG00000160392.13@0@-&chr19@40341785@40341890@C19orf47/ENSG00000160392.13@0@-	0.12	0.11	0.25	0.16	0.06	HsaALTD0000871-1/2	Unkown	CTCCAGGGAGCAGTGTCAGG	61.897	TCCACAAACATCACGGCATAA	58.216	133	186	Unkown
93	chr17@7948486@7948685@CNTROB/ENSG00000170037.13@0@+&chr17@7948486@7948685@CNTROB/ENSG00000170037.13@0@+	0.12	0.19		0.16	0.03	.	Unkown	Unkown	Unkown	Unkown	Unkown	Unkown	Unkown	Unkown
94	chrX@47179879@47180040@RBM10/ENSG00000182872.15@0@+&chrX@47179879@47180040@RBM10/ENSG00000182872.15@0@+	0.13	0.17		0.15	0.02	HsaALTD0005324-2/2	Alternative protein isoforms (Ref)	GCTTTGCCTTCATCCAGCTCT	60.954	CTTGCCGTCGATAGTGAGTGG	60.799	92	95	Unkown
95	chr14@103679383@103679545@KLC1/ENSG00000126214.21@0@+&chr14@103679383@103679545@KLC1/ENSG00000126214.21@0@+	0.14	0.15	0.17	0.15	0.01	HsaALTD0000824-2/3	ORF disruption upon sequence inclusion	CCCTGAGAACATGGAGAAGCG	60.742	GCTTCTCACTGCTGCGTCTAA	60.67	133	191	Unkown
96	chr14@24232421@24232847@GMPR2/ENSG00000100938.17@0@+&chr14@24232421@24232847@GMPR2/ENSG00000100938.17@0@+	0.19	0.1		0.15	0.05	.	Unkown	Unkown	Unkown	Unkown	Unkown	Unkown	Unkown	Unkown
97	chr14@103679383@103679545@KLC1/ENSG00000126214.21@0@+&chr14@103679383@103679545@KLC1/ENSG00000126214.21@0@+	0.14	0.15	0.17	0.15	0.01	HsaALTD0000824-3/3	ORF disruption upon sequence exclusion	CCCTGAGAACATGGAGAAGCG	60.742	GCTTCTCACTGCTGCGTCTAA	60.67	133	191	Unkown
98	chr9@34405864@34405964@FAM219A/ENSG00000164970.14@0@-&chr9@34405864@34405964@FAM219A/ENSG00000164970.14@0@-	0.11		0.2	0.15	0.04	HsaALTD0001084-1/2	Unkown	TCTCTGACGGAGACTGTGACG	61.208	TTGTTCGGGCCATGACATTGT	60.821	132	183	Unkown
99	chr9@34405864@34405964@FAM219A/ENSG00000164970.14@0@-&chr9@34405864@34405964@FAM219A/ENSG00000164970.14@0@-	0.11		0.2	0.15	0.04	HsaALTD0001084-2/2	Alternative protein isoforms (Ref)	TCTCTGACGGAGACTGTGACG	61.208	TTGTTCGGGCCATGACATTGT	60.821	132	183	Unkown
100	chrX@47179879@47180040@RBM10/ENSG00000182872.15@0@+&chrX@47179879@47180040@RBM10/ENSG00000182872.15@0@+	0.13	0.17		0.15	0.02	HsaALTD0005324-1/2	Unkown	GCTTTGCCTTCATCCAGCTCT	60.954	CTTGCCGTCGATAGTGAGTGG	60.799	92	95	Unkown
101	chr14@103679383@103679545@KLC1/ENSG00000126214.21@0@+&chr14@103679383@103679545@KLC1/ENSG00000126214.21@0@+	0.14	0.15	0.17	0.15	0.01	HsaALTD0000824-1/3	Unkown	Unkown	Unkown	Unkown	Unkown	Unkown	Unkown	Unkown
102	chr14@24148257@24148477@RNF31/ENSG00000092098.16@0@+&chr14@24148257@24148477@RNF31/ENSG00000092098.16@0@+	0.17	0.1		0.14	0.03	.	Unkown	Unkown	Unkown	Unkown	Unkown	Unkown	Unkown	Unkown
103	chr5@103560042@103560254@NUDT12/ENSG00000112874.9@0@-&chr5@103560042@103560254@NUDT12/ENSG00000112874.9@0@-	0.14	0.15		0.14	0.01	HsaALTD0004434-1/2	Unkown	TCTGAAAATGGCTGGACTGCT	59.926	GAACCAAGGCTTCTTCCCACC	61.16	147	201	Unkown
104	chr5@103560042@103560254@NUDT12/ENSG00000112874.9@0@-&chr5@103560042@103560254@NUDT12/ENSG00000112874.9@0@-	0.14	0.15		0.14	0.01	HsaALTD0004434-2/2	Alternative protein isoforms (Ref)	TCTGAAAATGGCTGGACTGCT	59.926	GAACCAAGGCTTCTTCCCACC	61.16	147	201	Unkown
105	chr1@203796292@203796601@ZC3H11A/ENSG00000058673.15@0@+&chr1@203796292@203796601@ZC3H11A/ENSG00000058673.15@0@+		0.17	0.1	0.14	0.03	.	Unkown	Unkown	Unkown	Unkown	Unkown	Unkown	Unkown	Unkown
106	chr6@126340173@126340444@CENPW/ENSG00000203760.8@0@+&chr6@126340173@126340444@CENPW/ENSG00000203760.8@0@+	0.12	0.15		0.14	0.01	.	Unkown	Unkown	Unkown	Unkown	Unkown	Unkown	Unkown	Unkown
107	chr1@173865470@173865547@GAS5/ENSG00000234741.7@0@-&chr1@173865470@173865547@GAS5/ENSG00000234741.7@0@-	0.15	0.15	0.11	0.14	0.02	.	Unkown	Unkown	Unkown	Unkown	Unkown	Unkown	Unkown	Unkown
108	chr3@121730847@121730973@GOLGB1/ENSG00000173230.15@0@-&chr3@121730847@121730973@GOLGB1/ENSG00000173230.15@0@-	0.17	0.11	0.1	0.13	0.03	HsaALTD0002829-2/2	ORF disruption upon sequence inclusion	GATCAGAATATGAGGGCTCCCC	59.762	ATTGCTCTGCATAAGCCAGGC	61.361	112	140	Unkown
109	chr3@121730847@121730973@GOLGB1/ENSG00000173230.15@0@-&chr3@121730847@121730973@GOLGB1/ENSG00000173230.15@0@-	0.17	0.11	0.1	0.13	0.03	HsaALTD0002829-1/2	Unkown	GATCAGAATATGAGGGCTCCCC	59.762	ATTGCTCTGCATAAGCCAGGC	61.361	112	140	Unkown
110	chr7@44798747@44798904@PPIA/ENSG00000196262.13@0@+&chr7@44798747@44798904@PPIA/ENSG00000196262.13@0@+	0.14	0.13		0.13	0.01	.	Unkown	Unkown	Unkown	Unkown	Unkown	Unkown	Unkown	Unkown
111	chr12@47966088@47966229@TMEM106C/ENSG00000134291.11@0@+&chr12@47966088@47966229@TMEM106C/ENSG00000134291.11@0@+	0.11	0.12		0.12	0.01	HsaALTD0006586-1/2	Unkown	TGAAAATCAGGAACTCCAACTTCT	58.305	ACATAGGAAAACGGTCCTCCCA	61.095	124	181	Unkown
112	chr12@47966088@47966229@TMEM106C/ENSG00000134291.11@0@+&chr12@47966088@47966229@TMEM106C/ENSG00000134291.11@0@+	0.11	0.12		0.12	0.01	HsaALTD0006586-2/2	Alternative protein isoforms (No Ref)	TGAAAATCAGGAACTCCAACTTCT	58.305	ACATAGGAAAACGGTCCTCCCA	61.095	124	181	Unkown
113	chr1@154234590@154234792@UBAP2L/ENSG00000143569.18@0@+&chr1@154234590@154234792@UBAP2L/ENSG00000143569.18@0@+	0.16	0.11	0.1	0.12	0.03	HsaALTD0006969-2/4	Alternative protein isoforms (No Ref)	Unkown	Unkown	Unkown	Unkown	Unkown	Unkown	Unkown
114	chr1@154234590@154234792@UBAP2L/ENSG00000143569.18@0@+&chr1@154234590@154234792@UBAP2L/ENSG00000143569.18@0@+	0.16	0.11	0.1	0.12	0.03	HsaALTD0006969-3/4	Alternative protein isoforms (Ref)	GGGAGATGGTCGGGAAGAAGA	60.965	TTCCTCTTCCAGAAGGCCCTC	61.181	177	255	Unkown
115	chr1@154234590@154234792@UBAP2L/ENSG00000143569.18@0@+&chr1@154234590@154234792@UBAP2L/ENSG00000143569.18@0@+	0.16	0.11	0.1	0.12	0.03	HsaALTD0006969-1/4	Unkown	Unkown	Unkown	Unkown	Unkown	Unkown	Unkown	Unkown
116	chr1@154234590@154234792@UBAP2L/ENSG00000143569.18@0@+&chr1@154234590@154234792@UBAP2L/ENSG00000143569.18@0@+	0.16	0.11	0.1	0.12	0.03	HsaALTD0006969-4/4	Alternative protein isoforms (No Ref)	GGGAGATGGTCGGGAAGAAGA	60.965	TTCCTCTTCCAGAAGGCCCTC	61.181	177	255	Unkown
117	chr17@76726829@76727213@METTL23/ENSG00000181038.13@0@+&chr17@76726829@76727213@METTL23/ENSG00000181038.13@0@+	0.12	0.11		0.12	0.01	.	Unkown	Unkown	Unkown	Unkown	Unkown	Unkown	Unkown	Unkown
118	chr6@127266882@127267095@RNF146/ENSG00000118518.15@0@+&chr6@127266882@127267095@RNF146/ENSG00000118518.15@0@+		0.12	0.13	0.12	0.01	.	Unkown	Unkown	Unkown	Unkown	Unkown	Unkown	Unkown	Unkown
119	chr1@155206192@155206406@THBS3/ENSG00000169231.13@0@-&chr1@155206192@155206406@THBS3/ENSG00000169231.13@0@-	0.13	0.1		0.12	0.01	.	Unkown	Unkown	Unkown	Unkown	Unkown	Unkown	Unkown	Unkown
120	chr11@74592604@74593037@POLD3/ENSG00000077514.8@0@+&chr11@74592604@74593037@POLD3/ENSG00000077514.8@0@+		0.12	0.1	0.11	0.01	.	Unkown	Unkown	Unkown	Unkown	Unkown	Unkown	Unkown	Unkown
121	chr1@39026317@39026402@NDUFS5/ENSG00000168653.10@0@+&chr1@39026317@39026402@NDUFS5/ENSG00000168653.10@0@+	-0.12		-0.12	-0.12	0	.	Unkown	Unkown	Unkown	Unkown	Unkown	Unkown	Unkown	Unkown
122	chr4@82984160@82984876@LIN54/ENSG00000189308.10@0@-&chr4@82984160@82984876@LIN54/ENSG00000189308.10@0@-	-0.16		-0.1	-0.13	0.03	.	Unkown	Unkown	Unkown	Unkown	Unkown	Unkown	Unkown	Unkown
123	chr6@149802199@149802416@PCMT1/ENSG00000120265.16@0@+&chr6@149802199@149802416@PCMT1/ENSG00000120265.16@0@+	-0.16	-0.12	-0.11	-0.13	0.02	HsaALTD0004612-1/2	Unkown	AATGAAGCCTCTGATGGGGGT	61.195	GCTTTGAGGACTGAGATGAGCA	60.355	137	184	Unkown
124	chr6@149802199@149802416@PCMT1/ENSG00000120265.16@0@+&chr6@149802199@149802416@PCMT1/ENSG00000120265.16@0@+	-0.16	-0.12	-0.11	-0.13	0.02	HsaALTD0004612-2/2	ORF disruption upon sequence inclusion	AATGAAGCCTCTGATGGGGGT	61.195	GCTTTGAGGACTGAGATGAGCA	60.355	137	184	Unkown
125	chr3@69937821@69938049@MITF/ENSG00000187098.14@0@+&chr3@69937821@69938049@MITF/ENSG00000187098.14@0@+	-0.15		-0.1	-0.13	0.02	HsaALTD0003926-1/2	Unkown	GTGCAGACCCACCTCGAAAAC	61.738	GCATACAGGACGCTCGTGAAT	60.803	142	310	Unkown
126	chr3@69937821@69938049@MITF/ENSG00000187098.14@0@+&chr3@69937821@69938049@MITF/ENSG00000187098.14@0@+	-0.15		-0.1	-0.13	0.02	HsaALTD0003926-2/2	Alternative protein isoforms (Ref)	GTGCAGACCCACCTCGAAAAC	61.738	GCATACAGGACGCTCGTGAAT	60.803	142	310	Unkown
127	chr1@243142285@243142463@CEP170/ENSG00000143702.15@0@-&chr1@243142285@243142463@CEP170/ENSG00000143702.15@0@-	-0.17	-0.1		-0.14	0.03	HsaALTD0001374-1/3	Unkown	CTTGCTCTCATTGCTCGGGAG	61.073	CGACCGTTGTTTCCTTCTGGT	60.809	173	254	Unkown
128	chr20@63695327@63695650@RTEL1/ENSG00000258366.7@0@+&chr20@63695327@63695650@RTEL1/ENSG00000258366.7@0@+		-0.13	-0.14	-0.14	0.01	.	Unkown	Unkown	Unkown	Unkown	Unkown	Unkown	Unkown	Unkown
129	chr1@243142285@243142463@CEP170/ENSG00000143702.15@0@-&chr1@243142285@243142463@CEP170/ENSG00000143702.15@0@-	-0.17	-0.1		-0.14	0.03	HsaALTD0001374-2/3	Alternative protein isoforms (Ref)	CTTGCTCTCATTGCTCGGGAG	61.073	CGACCGTTGTTTCCTTCTGGT	60.809	173	254	Unkown
130	chr9@137189065@137189265@SSNA1/ENSG00000176101.11@0@+&chr9@137189065@137189265@SSNA1/ENSG00000176101.11@0@+		-0.15	-0.13	-0.14	0.01	.	Unkown	Unkown	Unkown	Unkown	Unkown	Unkown	Unkown	Unkown
131	chr1@243142285@243142463@CEP170/ENSG00000143702.15@0@-&chr1@243142285@243142463@CEP170/ENSG00000143702.15@0@-	-0.17	-0.1		-0.14	0.03	HsaALTD0001374-3/3	Alternative protein isoforms (No Ref)	CTTGCTCTCATTGCTCGGGAG	61.073	CGACCGTTGTTTCCTTCTGGT	60.809	173	254	Unkown
132	chr5@65561462@65561564@CENPK/ENSG00000123219.12@0@-&chr5@65561462@65561564@CENPK/ENSG00000123219.12@0@-	-0.15		-0.13	-0.14	0.01	HsaALTD0001358-1/2	Unkown	TCTGGTTCTGTTGATGACCCTCT	61.015	TCCCACATCTGTAGTACTATCCGG	60.749	112	146	Unkown
133	chr5@65561462@65561564@CENPK/ENSG00000123219.12@0@-&chr5@65561462@65561564@CENPK/ENSG00000123219.12@0@-	-0.15		-0.13	-0.14	0.01	HsaALTD0001358-2/2	ORF disruption upon sequence inclusion	TCTGGTTCTGTTGATGACCCTCT	61.015	TCCCACATCTGTAGTACTATCCGG	60.749	112	146	Unkown
134	chr22@50294718@50294778@PLXNB2/ENSG00000196576.14@0@-&chr22@50294718@50294778@PLXNB2/ENSG00000196576.14@0@-		-0.19	-0.1	-0.15	0.04	HsaALTD0004881-1/2	Unkown	GAATCTCGATGCTGGCCTGG	60.884	GGTCAGGGCCCAGAGCTG	62.107	92	99	Unkown
135	chr22@50294718@50294778@PLXNB2/ENSG00000196576.14@0@-&chr22@50294718@50294778@PLXNB2/ENSG00000196576.14@0@-		-0.19	-0.1	-0.15	0.04	HsaALTD0004881-2/2	5' UTR/ncRNA	GAATCTCGATGCTGGCCTGG	60.884	GGTCAGGGCCCAGAGCTG	62.107	92	99	Unkown
136	chr3@159764442@159765138@IQCJ-SCHIP1/ENSG00000250588.6@0@+&chr3@159764442@159765138@IQCJ-SCHIP1/ENSG00000250588.6@0@+	-0.21	-0.14	-0.13	-0.16	0.04	.	Unkown	Unkown	Unkown	Unkown	Unkown	Unkown	Unkown	Unkown
137	chr8@52628031@52628168@RB1CC1/ENSG00000023287.12@0@-&chr8@52628031@52628168@RB1CC1/ENSG00000023287.12@0@-	-0.17		-0.17	-0.17	0	HsaALTD0005315-1/2	Unkown	CAGAGTCTCTACCTGCCCTGG	61.3	TGGCTTGACAGTATTCTTTTTCCA	58.863	99	108	Unkown
138	chr8@52628031@52628168@RB1CC1/ENSG00000023287.12@0@-&chr8@52628031@52628168@RB1CC1/ENSG00000023287.12@0@-	-0.17		-0.17	-0.17	0	HsaALTD0005315-2/2	Alternative protein isoforms (Ref)	CAGAGTCTCTACCTGCCCTGG	61.3	TGGCTTGACAGTATTCTTTTTCCA	58.863	99	108	Unkown
139	chr16@47122867@47122912@NETO2/ENSG00000171208.9@0@-&chr16@47122867@47122912@NETO2/ENSG00000171208.9@0@-	-0.26	-0.1		-0.18	0.08	HsaALTD0004278-2/2	Alternative protein isoforms (Ref)	Unkown	Unkown	Unkown	Unkown	Unkown	Unkown	Unkown
140	chr16@47122867@47122912@NETO2/ENSG00000171208.9@0@-&chr16@47122867@47122912@NETO2/ENSG00000171208.9@0@-	-0.26	-0.1		-0.18	0.08	HsaALTD0004278-1/2	Unkown	Unkown	Unkown	Unkown	Unkown	Unkown	Unkown	Unkown
141	chr16@30928466@30928628@FBXL19/ENSG00000099364.16@0@+&chr16@30928466@30928628@FBXL19/ENSG00000099364.16@0@+	-0.18	-0.2		-0.19	0.01	HsaALTD0002496-1/3	Unkown	CGAGAGAGGCACCTGAAGAAG	60.135	TCCTTCTCGCCAGAGCTGC	62.012	266	397	Unkown
142	chr4@86194308@86194407@MAPK10/ENSG00000109339.18@0@-&chr4@86194308@86194407@MAPK10/ENSG00000109339.18@0@-	-0.18		-0.2	-0.19	0.01	HsaALTD0003757-1/3	Unkown	TGGATGTGAAAATTGCCTTTTGTCA	60.396	AGTCTCCCACTTCCACACTGT	60.693	126	153	Unkown
143	chr4@86194308@86194407@MAPK10/ENSG00000109339.18@0@-&chr4@86194308@86194407@MAPK10/ENSG00000109339.18@0@-	-0.18		-0.2	-0.19	0.01	HsaALTD0003757-3/3	Alternative protein isoforms (No Ref)	TGGATGTGAAAATTGCCTTTTGTCA	60.396	AGTCTCCCACTTCCACACTGT	60.693	126	153	Unkown
144	chr7@135168744@135169060@C7orf49/ENSG00000122783.16@0@-&chr7@135168744@135169060@C7orf49/ENSG00000122783.16@0@-		-0.25	-0.13	-0.19	0.06	HsaALTD0001056-1/2	Unkown	CCCCAAGAGGATGAGAATGGC	60.478	CAGGATTCCCAGAGCAACATCA	60.356	115	152	Unkown
145	chr7@135168744@135169060@C7orf49/ENSG00000122783.16@0@-&chr7@135168744@135169060@C7orf49/ENSG00000122783.16@0@-		-0.25	-0.13	-0.19	0.06	HsaALTD0001056-2/2	ORF disruption upon sequence inclusion	CCCCAAGAGGATGAGAATGGC	60.478	CAGGATTCCCAGAGCAACATCA	60.356	115	152	Unkown
146	chr7@135168744@135169060@C7orf49/ENSG00000122783.16@0@-&chr7@135168744@135169060@C7orf49/ENSG00000122783.16@0@-		-0.25	-0.13	-0.19	0.06	HsaALTD0001055-1/2	Unkown	CCTGTAATTCCGGGTGTGACG	61.005	CAGGATTCCCAGAGCAACATCA	60.356	127	165	Unkown
147	chr4@86194308@86194407@MAPK10/ENSG00000109339.18@0@-&chr4@86194308@86194407@MAPK10/ENSG00000109339.18@0@-	-0.18		-0.2	-0.19	0.01	HsaALTD0003757-2/3	ORF disruption upon sequence inclusion	Unkown	Unkown	Unkown	Unkown	Unkown	Unkown	Unkown
148	chr16@30928466@30928628@FBXL19/ENSG00000099364.16@0@+&chr16@30928466@30928628@FBXL19/ENSG00000099364.16@0@+	-0.18	-0.2		-0.19	0.01	HsaALTD0002496-3/3	Alternative protein isoforms (No Ref)	Unkown	Unkown	Unkown	Unkown	Unkown	Unkown	Unkown
149	chr7@135168744@135169060@C7orf49/ENSG00000122783.16@0@-&chr7@135168744@135169060@C7orf49/ENSG00000122783.16@0@-		-0.25	-0.13	-0.19	0.06	HsaALTD0001055-2/2	5' UTR/ncRNA	CCTGTAATTCCGGGTGTGACG	61.005	CAGGATTCCCAGAGCAACATCA	60.356	127	165	Unkown
150	chr16@30928466@30928628@FBXL19/ENSG00000099364.16@0@+&chr16@30928466@30928628@FBXL19/ENSG00000099364.16@0@+	-0.18	-0.2		-0.19	0.01	HsaALTD0002496-2/3	Alternative protein isoforms (Ref)	CGAGAGAGGCACCTGAAGAAG	60.135	TCCTTCTCGCCAGAGCTGC	62.012	266	397	Unkown
151	chr8@56212761@56212909@CHCHD7/ENSG00000170791.17@0@+&chr8@56212761@56212909@CHCHD7/ENSG00000170791.17@0@+	-0.14		-0.25	-0.2	0.05	HsaALTD0001407-1/2	Unkown	TGTGAAGAAACTCATGCACCA	58.07	CGACAAACAAGGATTTATGTCAGGA	59.589	103	123	Unkown
152	chr8@56212761@56212909@CHCHD7/ENSG00000170791.17@0@+&chr8@56212761@56212909@CHCHD7/ENSG00000170791.17@0@+	-0.14		-0.25	-0.2	0.05	HsaALTD0001407-2/2	ORF disruption upon sequence exclusion	TGTGAAGAAACTCATGCACCA	58.07	CGACAAACAAGGATTTATGTCAGGA	59.589	103	123	Unkown
153	chr15@50424381@50424654@USP8/ENSG00000138592.13@0@+&chr15@50424381@50424654@USP8/ENSG00000138592.13@0@+	-0.16	-0.28	-0.23	-0.22	0.05	.	Unkown	Unkown	Unkown	Unkown	Unkown	Unkown	Unkown	Unkown
154	chr8@144357438@144357502@FBXL6/ENSG00000182325.10@0@-&chr8@144357438@144357502@FBXL6/ENSG00000182325.10@0@-	-0.26	-0.26		-0.26	0	HsaALTD0002505-2/2	Alternative protein isoforms (Ref)	TGACCCTCATCCACTGGAAGT	60.485	TTTGGCTAGCATGACCAGAGC	60.68	116	134	Unkown
155	chr8@144357438@144357502@FBXL6/ENSG00000182325.10@0@-&chr8@144357438@144357502@FBXL6/ENSG00000182325.10@0@-	-0.26	-0.26		-0.26	0	HsaALTD0002505-1/2	Unkown	TGACCCTCATCCACTGGAAGT	60.485	TTTGGCTAGCATGACCAGAGC	60.68	116	134	Unkown
156	chr17@42574098@42574210@PSMC3IP/ENSG00000131470.14@0@-&chr17@42574098@42574210@PSMC3IP/ENSG00000131470.14@0@-	-0.25	-0.39	-0.15	-0.27	0.1	.	Unkown	Unkown	Unkown	Unkown	Unkown	Unkown	Unkown	Unkown
157	chr8@55941854@55941991@LYN/ENSG00000254087.7@0@+&chr8@55941854@55941991@LYN/ENSG00000254087.7@0@+	-0.27	-0.32		-0.29	0.02	HsaALTD0003696-1/2	Unkown	TGGGATGTATAAAATCAAAAGGGAAA	57.328	AGTTTGAAACCTCTGTCCAGG	57.785	110	173	Unkown
158	chr8@55941854@55941991@LYN/ENSG00000254087.7@0@+&chr8@55941854@55941991@LYN/ENSG00000254087.7@0@+	-0.27	-0.32		-0.29	0.02	HsaALTD0003696-2/2	Alternative protein isoforms (Ref)	TGGGATGTATAAAATCAAAAGGGAAA	57.328	AGTTTGAAACCTCTGTCCAGG	57.785	110	173	Unkown
159	chr18@79486247@79486937@NFATC1/ENSG00000131196.17@0@+&chr18@79486247@79486937@NFATC1/ENSG00000131196.17@0@+		-0.24	-0.38	-0.31	0.07	.	Unkown	Unkown	Unkown	Unkown	Unkown	Unkown	Unkown	Unkown
160	chr10@11314138@11314270@CELF2/ENSG00000048740.17@0@+&chr10@11314138@11314270@CELF2/ENSG00000048740.17@0@+	-0.25	-0.49		-0.37	0.12	HsaALTD0001351-2/2	Alternative protein isoforms (No Ref)	AACTCCTTGACCTCTCTCGGG	60.893	GCCAAGTCCTCCATTCAGAGC	61.016	108	120	Unkown
161	chr10@11314138@11314270@CELF2/ENSG00000048740.17@0@+&chr10@11314138@11314270@CELF2/ENSG00000048740.17@0@+	-0.25	-0.49		-0.37	0.12	HsaALTD0001351-1/2	Unkown	AACTCCTTGACCTCTCTCGGG	60.893	GCCAAGTCCTCCATTCAGAGC	61.016	108	120	Unkown

## Sheet: rMATS_GSK591_G564_A3SS
	ID	GeneID	geneSymbol	chr	strand	longExonStart_0base	longExonEnd	shortES	shortEE	flankingES	flankingEE	ID.1	IC_SAMPLE_1	SC_SAMPLE_1	IC_SAMPLE_2	SC_SAMPLE_2	IncFormLen	SkipFormLen	PValue	FDR	IncLevel1	IncLevel2	IncLevelDifference
0	772	ENSG00000168036.16	CTNNB1	chr3	+	41239659	41240443	41239818	41240443	41239133	41239354	772	9996	2099	7328	2424	284	125	0	0	0.677	0.571	0.106
1	1511	ENSG00000186017.14	ZNF566	chr19	-	36472910	36473009	36472910	36473006	36473331	36473458	1511	5	59	56	23	128	125	1.88738e-15	1.64957e-12	0.076	0.704	-0.628
2	108	ENSG00000004897.11	CDC27	chr17	-	47151805	47151936	47151805	47151918	47154671	47154786	108	81	464	18	595	143	125	1.08136e-13	6.30071e-11	0.132	0.026	0.106
3	2632	ENSG00000112531.16	QKI	chr6	+	163564666	163570145	163565945	163570145	163563419	163563719	2632	8050	1303	6960	1514	1404	125	7.11986e-13	2.4891e-10	0.355	0.29	0.065
4	865	ENSG00000154380.17	ENAH	chr1	-	225517195	225517990	225517195	225517306	225519197	225519565	865	1192	2058	1574	1897	809	125	5.93525e-13	2.4891e-10	0.082	0.114	-0.032
5	2013	ENSG00000205336.11	ADGRG1	chr16	+	57659394	57659681	57659412	57659681	57657372	57657491	2013	502	898	327	1059	143	125	1.33749e-12	3.35875e-10	0.328	0.213	0.115
6	2221	ENSG00000150760.12	DOCK1	chr10	+	127012231	127012374	127012294	127012374	127008731	127008804	2221	235	508	410	424	188	125	1.34504e-12	3.35875e-10	0.235	0.391	-0.156
7	196	ENSG00000075413.17	MARK3	chr14	+	103468032	103468186	103468080	103468186	103467078	103467191	196	868	305	426	304	173	125	1.66234e-12	3.63221e-10	0.673	0.503	0.17
8	1049	ENSG00000204852.15	TCTN1	chr12	+	110647195	110647336	110647210	110647336	110644966	110645129	1049	63	549	0	335	140	125	2.15339e-12	4.18236e-10	0.093	0	0.093
9	1706	ENSG00000140264.19	SERF2	chr15	+	43793686	43794046	43793709	43794046	43792974	43793083	1706	630	21913	421	22775	148	125	4.34153e-12	7.58899e-10	0.024	0.015	0.009
10	642	ENSG00000054654.15	SYNE2	chr14	+	64221533	64221704	64221575	64221704	64220436	64220637	642	10	255	48	143	167	125	9.44056e-12	1.50019e-09	0.029	0.201	-0.172
11	16	ENSG00000139436.20	GIT2	chr12	-	109965525	109965577	109965525	109965574	109967457	109967503	16	312	80	304	13	128	125	1.59639e-11	2.32541e-09	0.792	0.958	-0.166
12	1642	ENSG00000170791.17	CHCHD7	chr8	+	56216388	56216531	56216432	56216531	56214597	56214667	1642	493	660	460	330	169	125	2.03234e-11	2.73272e-09	0.356	0.508	-0.152
13	2611	ENSG00000163946.13	FAM208A	chr3	-	56633043	56633966	56633043	56633843	56638705	56638765	2611	884	197	1000	94	248	125	3.01874e-11	3.76911e-09	0.693	0.843	-0.15
14	1777	ENSG00000170471.14	RALGAPB	chr20	+	38535073	38535207	38535085	38535207	38532729	38532859	1777	344	249	525	172	137	125	4.02344e-11	4.68865e-09	0.558	0.736	-0.178
15	2107	ENSG00000159335.15	PTMS	chr12	+	6769843	6769999	6769920	6769999	6769602	6769674	2107	313	5337	125	4201	202	125	8.10836e-11	8.85838e-09	0.035	0.018	0.017
16	2566	ENSG00000140320.11	BAHD1	chr15	+	40461911	40462294	40461914	40462294	40458450	40459896	2566	190	35	86	72	128	125	1.4456e-10	1.48642e-08	0.841	0.538	0.303
17	552	ENSG00000100813.14	ACIN1	chr14	-	23064104	23064257	23064104	23064221	23064354	23064485	552	1230	316	1340	185	161	125	4.05017e-10	3.93317e-08	0.751	0.849	-0.098
18	2158	ENSG00000116793.15	PHTF1	chr1	-	113758658	113758848	113758658	113758733	113759022	113759476	2158	255	113	290	38	240	125	5.06032e-10	4.65549e-08	0.54	0.799	-0.259
19	880	ENSG00000103942.12	HOMER2	chr15	-	82859028	82859168	82859028	82859135	82864166	82864259	880	112	413	31	394	158	125	5.83505e-10	5.09983e-08	0.177	0.059	0.118
20	2429	ENSG00000235706.7	DICER1-AS1	chr14	+	95179498	95179925	95179503	95179925	95158875	95159035	2429	66	44	56	1	130	125	3.14285e-09	2.61605e-07	0.591	0.982	-0.391
21	1272	ENSG00000179820.15	MYADM	chr19	+	53869689	53869838	53869753	53869838	53867882	53867943	1272	121	181	134	67	189	125	4.35398e-09	3.45944e-07	0.307	0.569	-0.262
22	1445	ENSG00000182473.21	EXOC7	chr17	-	76090328	76090481	76090328	76090397	76091142	76091235	1445	31	187	60	85	209	125	6.99975e-09	4.89422e-07	0.09	0.297	-0.207
23	219	ENSG00000089053.12	ANAPC5	chr12	-	121328315	121328497	121328315	121328458	121330582	121330672	219	859	457	939	301	164	125	6.98618e-09	4.89422e-07	0.589	0.704	-0.115
24	443	ENSG00000180776.15	ZDHHC20	chr13	-	21381433	21381549	21381433	21381546	21382919	21383009	443	442	302	464	161	128	125	6.46099e-09	4.89422e-07	0.588	0.738	-0.15
25	1634	ENSG00000122218.14	COPA	chr1	-	160305432	160305598	160305432	160305571	160305687	160305773	1634	108	918	34	863	152	125	7.74908e-09	5.20976e-07	0.088	0.031	0.057
26	689	ENSG00000102878.16	HSF4	chr16	+	67167460	67167599	67167474	67167599	67167119	67167222	689	30	79	2	105	139	125	1.42738e-08	9.24094e-07	0.255	0.017	0.238
27	1894	ENSG00000144034.14	TPRKB	chr2	-	73734428	73734591	73734428	73734588	73737301	73737400	1894	432	91	287	142	128	125	2.25714e-08	1.37894e-06	0.823	0.664	0.159
28	2049	ENSG00000148541.12	FAM13C	chr10	-	59252798	59252998	59252798	59252995	59254347	59254443	2049	130	31	103	92	128	125	2.28771e-08	1.37894e-06	0.804	0.522	0.282
29	2774	ENSG00000135451.12	TROAP	chr12	+	49330144	49331407	49331213	49331407	49329394	49329454	2774	1435	0	947	19	1194	125	2.59803e-08	1.51379e-06	1	0.839	0.161
30	497	ENSG00000178104.19	PDE4DIP	chr1	+	149003610	149003730	149003613	149003730	149002849	149003042	497	101	64	172	27	128	125	3.02189e-08	1.70396e-06	0.606	0.862	-0.256
31	1981	ENSG00000204410.14	MSH5	chr6	+	31744138	31744299	31744189	31744299	31743903	31744025	1981	11	94	22	17	176	125	3.47245e-08	1.89683e-06	0.077	0.479	-0.402
32	1595	ENSG00000132561.13	MATN2	chr8	+	98033041	98033176	98033098	98033176	98032245	98032317	1595	975	642	791	772	182	125	3.95547e-08	1.97612e-06	0.511	0.413	0.098
33	1616	ENSG00000183337.16	BCOR	chrX	-	40063607	40063952	40063607	40063850	40064335	40064599	1616	86	63	34	99	227	125	3.97531e-08	1.97612e-06	0.429	0.159	0.27
34	1893	ENSG00000102054.17	RBBP7	chrX	-	16858675	16858849	16858675	16858822	16862954	16863100	1893	5410	98	4142	153	152	125	3.96335e-08	1.97612e-06	0.978	0.957	0.021
35	662	ENSG00000170037.13	CNTROB	chr17	+	7949081	7949157	7949084	7949157	7948486	7948619	662	87	198	109	87	128	125	4.06981e-08	1.97612e-06	0.3	0.55	-0.25
36	1580	ENSG00000076053.10	RBM7	chr11	+	114405705	114405799	114405708	114405799	114402827	114402915	1580	439	319	463	183	128	125	7.60373e-08	3.59225e-06	0.573	0.712	-0.139
37	789	ENSG00000108840.15	HDAC5	chr17	-	44110728	44110803	44110728	44110800	44117493	44117704	789	140	198	159	92	128	125	1.33365e-07	6.13481e-06	0.408	0.628	-0.22
38	1957	ENSG00000126453.9	BCL2L12	chr19	+	49667018	49667161	49667021	49667161	49666684	49666799	1957	335	11	237	41	128	125	1.53252e-07	6.81507e-06	0.967	0.85	0.117
39	2483	ENSG00000100239.15	PPP6R2	chr22	+	50419345	50419462	50419348	50419462	50418866	50418979	2483	38	428	1	280	128	125	1.55951e-07	6.81507e-06	0.08	0.003	0.077
40	122	ENSG00000206195.10	DUXAP8	chr22	+	15788551	15788699	15788584	15788699	15787171	15787282	122	826	297	803	165	158	125	2.06387e-07	8.79915e-06	0.688	0.794	-0.106
41	2675	ENSG00000214655.10	ZSWIM8	chr10	+	73794540	73794639	73794555	73794639	73794146	73794330	2675	310	166	211	227	140	125	2.32113e-07	9.66033e-06	0.625	0.454	0.171
42	234	ENSG00000082438.15	COBLL1	chr2	-	164694268	164695836	164694268	164695833	164699404	164699499	234	18	27	22	0	128	125	2.39854e-07	9.75033e-06	0.394	1	-0.606
43	1707	ENSG00000142864.14	SERBP1	chr1	-	67424199	67424322	67424199	67424277	67424887	67424977	1707	1815	3883	1648	2838	170	125	2.65543e-07	1.05493e-05	0.256	0.299	-0.043
44	1103	ENSG00000160298.17	C21orf58	chr21	-	46317207	46317348	46317207	46317268	46318011	46318220	1103	11	37	50	21	205	125	2.84621e-07	1.1056e-05	0.153	0.592	-0.439
45	49	ENSG00000163482.11	STK36	chr2	+	218696526	218696601	218696589	218696601	218694524	218694635	49	177	56	144	122	188	125	3.23072e-07	1.22767e-05	0.678	0.44	0.238
46	1902	ENSG00000090372.14	STRN4	chr19	-	46727451	46727567	46727451	46727546	46727893	46728007	1902	201	467	116	526	146	125	3.49286e-07	1.27198e-05	0.269	0.159	0.11
47	2189	ENSG00000128694.11	OSGEPL1	chr2	-	189746659	189747331	189746659	189747168	189750549	189750656	2189	405	35	221	60	288	125	3.43757e-07	1.27198e-05	0.834	0.615	0.219
48	44	ENSG00000245573.7	BDNF-AS	chr11	+	27675296	27676140	27675576	27676140	27659170	27659228	44	11	25	48	10	405	125	4.05664e-07	1.44715e-05	0.12	0.597	-0.477
49	2641	ENSG00000136986.9	DERL1	chr8	-	123019194	123019305	123019194	123019245	123021446	123021499	2641	1269	5	1053	32	185	125	6.22989e-07	2.17797e-05	0.994	0.957	0.037
50	2683	ENSG00000197937.12	ZNF347	chr19	-	53148680	53148812	53148680	53148809	53153732	53153793	2683	10	0	0	13	128	125	6.42807e-07	2.20319e-05	1	0	1
51	1946	ENSG00000049769.12	PPP1R3F	chrX	+	49281980	49282063	49281983	49282063	49281405	49281461	1946	298	103	195	147	128	125	6.86228e-07	2.26326e-05	0.739	0.564	0.175
52	2773	ENSG00000086848.14	ALG9	chr11	-	111838248	111838399	111838248	111838378	111840654	111840809	2773	47	184	86	117	146	125	6.85906e-07	2.26326e-05	0.179	0.386	-0.207
53	2112	ENSG00000156304.14	SCAF4	chr21	-	31685048	31685240	31685048	31685174	31685397	31685484	2112	434	91	339	149	191	125	7.84023e-07	2.53791e-05	0.757	0.598	0.159
54	921	ENSG00000177731.15	FLII	chr17	-	18251679	18251816	18251679	18251813	18251998	18252146	921	412	446	320	199	128	125	8.53092e-07	2.71128e-05	0.474	0.611	-0.137
55	1514	ENSG00000143442.21	POGZ	chr1	-	151411624	151411798	151411624	151411771	151412295	151412396	1514	3	319	29	305	152	125	1.01685e-06	3.17402e-05	0.008	0.073	-0.065
56	2249	ENSG00000062598.17	ELMO2	chr20	-	46387337	46387437	46387337	46387431	46389038	46389220	2249	475	29	443	2	131	125	1.1029e-06	3.38223e-05	0.94	0.995	-0.055
57	2615	ENSG00000161912.17	ADCY10P1	chr6	+	41108948	41109904	41109712	41109904	41108304	41108509	2615	51	17	70	0	889	125	1.19392e-06	3.59824e-05	0.297	1	-0.703
58	761	ENSG00000175592.8	FOSL1	chr11	-	65894013	65894121	65894013	65894116	65896808	65897006	761	778	16	424	36	130	125	1.29929e-06	3.78525e-05	0.979	0.919	0.06
59	945	ENSG00000176472.10	ZNF575	chr19	+	43534336	43534501	43534405	43534501	43533794	43533902	945	22	13	49	0	194	125	1.2873e-06	3.78525e-05	0.522	1	-0.478
60	2036	ENSG00000140463.13	BBS4	chr15	+	72722788	72722847	72722793	72722847	72716777	72716850	2036	1	299	19	212	130	125	1.40063e-06	3.94888e-05	0.003	0.079	-0.076
61	2527	ENSG00000198182.12	ZNF607	chr19	-	37707913	37708012	37707913	37708009	37709695	37709822	2527	11	107	29	46	128	125	1.37908e-06	3.94888e-05	0.091	0.381	-0.29
62	230	ENSG00000177981.10	ASB8	chr12	-	48153367	48153529	48153367	48153525	48157458	48157595	230	331	52	259	99	129	125	1.89208e-06	5.24978e-05	0.86	0.717	0.143
63	103	ENSG00000198826.10	ARHGAP11A	chr15	+	32632978	32633108	32633062	32633108	32629594	32629762	103	573	6	412	28	209	125	2.10246e-06	5.74233e-05	0.983	0.898	0.085
64	2378	ENSG00000187098.14	MITF	chr3	+	69951811	69951886	69951829	69951886	69949050	69949168	2378	9	110	31	63	143	125	2.23618e-06	6.01359e-05	0.067	0.301	-0.234
65	2270	ENSG00000162910.18	MRPL55	chr1	-	228108234	228108321	228108234	228108318	228108436	228108474	2270	5	130	25	80	128	125	2.3073e-06	6.11086e-05	0.036	0.234	-0.198
66	1182	ENSG00000145901.14	TNIP1	chr5	-	151030580	151030747	151030580	151030673	151032286	151032383	1182	1114	127	1252	70	199	125	2.58384e-06	6.74112e-05	0.846	0.918	-0.072
67	1990	ENSG00000156504.16	FAM122B	chrX	-	134769566	134772283	134769566	134771354	134781820	134781917	1990	2665	23	2164	0	1054	125	3.19982e-06	8.22542e-05	0.932	1	-0.068
68	429	ENSG00000153113.23	CAST	chr5	+	96765220	96765325	96765223	96765325	96762273	96762372	429	2735	703	2057	702	128	125	3.34562e-06	8.35449e-05	0.792	0.741	0.051
69	586	ENSG00000198363.15	ASPH	chr8	-	61638321	61638363	61638321	61638360	61642887	61642920	586	1620	337	1207	156	128	125	3.30783e-06	8.35449e-05	0.824	0.883	-0.059
70	272	ENSG00000132781.17	MUTYH	chr1	-	45333412	45333603	45333412	45333564	45334390	45334511	272	24	21	5	45	164	125	3.54888e-06	8.73724e-05	0.466	0.078	0.388
71	1818	ENSG00000169231.13	THBS3	chr1	-	155201956	155202114	155201956	155202034	155202260	155202401	1818	29	170	69	132	205	125	3.7063e-06	8.99806e-05	0.094	0.242	-0.148
72	1066	ENSG00000161996.17	WDR90	chr16	+	662672	662844	662678	662844	662219	662331	1066	65	3	40	22	131	125	3.91315e-06	9.24348e-05	0.954	0.634	0.32
73	798	ENSG00000148200.16	NR6A1	chr9	-	124538091	124538319	124538091	124538316	124540032	124540187	798	48	0	16	10	128	125	3.91118e-06	9.24348e-05	1	0.61	0.39
74	2149	ENSG00000188566.11	NDOR1	chr9	+	137216066	137216188	137216093	137216188	137215898	137216017	2149	20	141	1	160	152	125	4.25718e-06	9.92207e-05	0.104	0.005	0.099
75	732	ENSG00000145349.16	CAMK2D	chr4	-	113509637	113509675	113509637	113509672	113513327	113513370	732	1631	578	1467	368	128	125	4.66485e-06	0.000107292	0.734	0.796	-0.062
76	1449	ENSG00000146426.17	TIAM2	chr6	+	155256459	155257190	155256483	155257190	155254418	155254573	1449	11	174	21	55	149	125	4.98113e-06	0.000113078	0.05	0.243	-0.193
77	2621	ENSG00000111602.11	TIMELESS	chr12	-	56432368	56432524	56432368	56432521	56433025	56433127	2621	651	144	479	49	128	125	5.19919e-06	0.000116515	0.815	0.905	-0.09
78	951	ENSG00000166783.19	KIAA0430	chr16	-	15622933	15623126	15622933	15623123	15624768	15624927	951	12	130	37	86	128	125	5.30966e-06	0.000117485	0.083	0.296	-0.213
79	1405	ENSG00000107223.12	EDF1	chr9	-	136862118	136862496	136862118	136862345	136862905	136862999	1405	1479	5141	1331	5612	276	125	5.92454e-06	0.000129451	0.115	0.097	0.018
80	441	ENSG00000122786.19	CALD1	chr7	+	134958208	134958290	134958211	134958290	134958068	134958112	441	6037	449	4866	493	128	125	6.00271e-06	0.00012954	0.929	0.906	0.023
81	368	ENSG00000117523.15	PRRC2C	chr1	+	171512994	171513172	171513000	171513172	171512031	171512200	368	713	145	621	217	131	125	6.13539e-06	0.000130789	0.824	0.732	0.092
82	2476	ENSG00000054523.17	KIF1B	chr1	+	10282321	10282533	10282399	10282533	10279096	10279138	2476	80	0	64	15	203	125	6.69769e-06	0.000141055	1	0.724	0.276
83	403	ENSG00000160058.18	BSDC1	chr1	-	32383829	32384048	32383829	32383997	32386778	32386895	403	152	1202	203	957	176	125	7.28638e-06	0.000151626	0.082	0.131	-0.049
84	559	ENSG00000203705.10	TATDN3	chr1	+	212812226	212812328	212812247	212812328	212807735	212807848	559	50	118	20	165	146	125	7.4074e-06	0.000152331	0.266	0.094	0.172
85	2065	ENSG00000104517.12	UBR5	chr8	-	102265099	102265278	102265099	102265275	102266946	102267007	2065	773	78	739	144	128	125	7.79467e-06	0.000158431	0.906	0.834	0.072
86	663	ENSG00000025708.13	TYMP	chr22	-	50526000	50526156	50526000	50526141	50526245	50526476	663	0	76	15	61	140	125	8.4105e-06	0.000168983	0	0.18	-0.18
87	1802	ENSG00000110075.14	PPP6R3	chr11	+	68587944	68588024	68587977	68588024	68575957	68576043	1802	112	2	110	24	158	125	9.11968e-06	0.00018115	0.978	0.784	0.194
88	2322	ENSG00000107443.15	CCNJ	chr10	+	96057120	96057247	96057123	96057247	96056700	96057000	2322	30	24	3	29	128	125	9.65981e-06	0.000189723	0.55	0.092	0.458
89	604	ENSG00000083544.13	TDRD3	chr13	+	60573612	60573878	60573615	60573878	60567524	60567650	604	163	60	92	86	128	125	1.0182e-05	0.000197758	0.726	0.511	0.215
90	746	ENSG00000145687.15	SSBP2	chr5	-	81466973	81467065	81466973	81467041	81473699	81473770	746	59	1208	113	1133	149	125	1.10559e-05	0.000212371	0.039	0.077	-0.038
91	1942	ENSG00000129351.17	ILF3	chr19	+	10684415	10685765	10684858	10685765	10683916	10683970	1942	5649	42	5144	9	568	125	1.12598e-05	0.000213937	0.967	0.992	-0.025
92	2255	ENSG00000198160.14	MIER1	chr1	+	66928886	66928963	66928889	66928963	66926141	66926242	2255	25	2	11	18	128	125	1.26785e-05	0.000238301	0.924	0.374	0.55
93	207	ENSG00000072415.8	MPP5	chr14	+	67279017	67279537	67279249	67279537	67269700	67269783	207	373	235	417	152	357	125	1.2907e-05	0.000240015	0.357	0.49	-0.133
94	461	ENSG00000138381.9	ASNSD1	chr2	+	189665375	189665451	189665421	189665451	189663900	189663954	461	581	89	450	132	171	125	1.43011e-05	0.00026314	0.827	0.714	0.113
95	2498	ENSG00000169727.12	GPS1	chr17	+	82054497	82054810	82054509	82054810	82053867	82054049	2498	312	1091	175	955	137	125	1.65882e-05	0.000302043	0.207	0.143	0.064
96	1782	ENSG00000106330.11	MOSPD3	chr7	+	100613476	100613706	100613506	100613706	100613193	100613269	1782	465	20	499	1	155	125	1.73967e-05	0.000313499	0.949	0.998	-0.049
97	1998	ENSG00000128000.15	ZNF780B	chr19	-	40047405	40047473	40047405	40047470	40048669	40048796	1998	41	64	9	70	128	125	1.80022e-05	0.000321101	0.385	0.112	0.273
98	240	ENSG00000114062.17	UBE3A	chr15	-	25407066	25407262	25407066	25407137	25409087	25409207	240	71	36	88	9	250	125	1.89605e-05	0.000334777	0.497	0.83	-0.333
99	713	ENSG00000135838.13	NPL	chr1	+	182828723	182830384	182829602	182830384	182825780	182825820	713	267	18	210	0	1004	125	1.97393e-05	0.000345042	0.649	1	-0.351
100	118	ENSG00000109320.11	NFKB1	chr4	+	102533844	102533885	102533847	102533885	102529835	102529914	118	305	149	137	131	128	125	2.10187e-05	0.000363769	0.667	0.505	0.162
101	866	ENSG00000258315.5	C17orf49	chr17	+	7017256	7017520	7017260	7017520	7016909	7017014	866	932	1744	581	1425	129	125	2.14184e-05	0.000367052	0.341	0.283	0.058
102	1927	ENSG00000130304.16	SLC27A1	chr19	+	17487099	17487335	17487173	17487335	17486562	17486957	1927	49	395	76	265	199	125	2.23454e-05	0.000376468	0.072	0.153	-0.081
103	2562	ENSG00000143850.12	PLEKHA6	chr1	-	204261305	204261508	204261305	204261448	204264941	204265042	2562	29	9	100	1	185	125	2.23986e-05	0.000376468	0.685	0.985	-0.3
104	2422	ENSG00000168118.11	RAB4A	chr1	+	229297481	229297636	229297519	229297636	229295847	229295910	2422	1116	28	665	46	163	125	2.56929e-05	0.000427725	0.968	0.917	0.051
105	2579	ENSG00000135870.11	RC3H1	chr1	-	173943441	173943615	173943441	173943588	173946475	173946608	2579	74	22	62	63	152	125	2.6917e-05	0.000443876	0.734	0.447	0.287
106	2321	ENSG00000107443.15	CCNJ	chr10	+	96057087	96057247	96057120	96057247	96056700	96057000	2321	106	30	75	2	158	125	2.81681e-05	0.000460167	0.737	0.967	-0.23
107	238	ENSG00000085415.15	SEH1L	chr18	+	12985239	12987536	12986861	12987536	12984039	12984190	238	2912	28	2633	4	1747	125	2.93798e-05	0.000475517	0.882	0.979	-0.097
108	2806	ENSG00000186470.13	BTN3A2	chr6	+	26367974	26368050	26367989	26368050	26365230	26365352	2806	22	160	1	128	140	125	3.02737e-05	0.000485491	0.109	0.007	0.102
109	2547	ENSG00000013573.16	DDX11	chr12	+	31103316	31103395	31103321	31103395	31102935	31103020	2547	169	4	96	18	130	125	3.09315e-05	0.000491529	0.976	0.837	0.139
110	2274	ENSG00000187514.14	PTMA	chr2	+	231711886	231711983	231711889	231711983	231711347	231711419	2274	1162	10800	660	7579	128	125	3.2851e-05	0.000517329	0.095	0.078	0.017
111	2500	ENSG00000120093.11	HOXB3	chr17	-	48552026	48552632	48552026	48552360	48555530	48555618	2500	4890	103	4376	156	397	125	3.71371e-05	0.000579604	0.937	0.898	0.039
112	2313	ENSG00000102858.12	MGRN1	chr16	+	4686258	4690974	4688795	4690974	4683842	4683932	2313	246	501	313	408	2662	125	4.09737e-05	0.000633824	0.023	0.035	-0.012
113	1114	ENSG00000160584.15	SIK3	chr11	-	116857809	116858699	116857809	116858519	116859264	116859604	1114	496	20	535	60	305	125	4.56047e-05	0.000699272	0.91	0.785	0.125
114	1678	ENSG00000156482.10	RPL30	chr8	-	98042644	98042775	98042644	98042718	98044942	98045088	1678	40704	706	39700	543	182	125	4.81098e-05	0.000731269	0.975	0.98	-0.005
115	592	ENSG00000162755.13	KLHDC9	chr1	+	161099578	161099796	161099597	161099796	161099345	161099505	592	26	82	1	54	144	125	5.31108e-05	0.000800325	0.216	0.016	0.2
116	1827	ENSG00000130175.9	PRKCSH	chr19	+	11447692	11447789	11447722	11447789	11447438	11447618	1827	1918	534	1977	717	155	125	5.39643e-05	0.000801688	0.743	0.69	0.053
117	898	ENSG00000049540.16	ELN	chr7	+	74043102	74043168	74043117	74043168	74042983	74043034	898	0	46	7	13	140	125	5.41186e-05	0.000801688	0	0.325	-0.325
118	1621	ENSG00000186792.16	HYAL3	chr3	-	50294708	50295619	50294708	50294853	50299212	50299232	1621	242	23	208	2	891	125	5.59178e-05	0.000814535	0.596	0.936	-0.34
119	391	ENSG00000185340.15	GAS2L1	chr22	+	29311461	29312785	29312142	29312785	29310826	29310998	391	2721	0	2498	17	806	125	5.56306e-05	0.000814535	1	0.958	0.042
120	25	ENSG00000127564.16	PKMYT1	chr16	-	2973137	2973253	2973137	2973215	2973999	2974157	25	132	126	30	76	163	125	5.66297e-05	0.000818089	0.445	0.232	0.213
121	1974	ENSG00000090539.15	CHRD	chr3	+	184389366	184389829	184389369	184389829	184388892	184388995	1974	47	25	49	3	128	125	6.46213e-05	0.000925885	0.647	0.941	-0.294
122	1800	ENSG00000110075.14	PPP6R3	chr11	+	68587926	68588024	68587977	68588024	68575957	68576043	1800	279	2	357	24	176	125	6.67264e-05	0.000940628	0.99	0.914	0.076
123	1939	ENSG00000089159.15	PXN	chr12	-	120215102	120215417	120215102	120215273	120221622	120221758	1939	658	1329	586	1553	269	125	6.66803e-05	0.000940628	0.187	0.149	0.038
124	556	ENSG00000011304.17	PTBP1	chr19	+	805491	805569	805512	805569	805012	805187	556	1577	28	1106	50	146	125	6.73025e-05	0.000941159	0.98	0.95	0.03
125	1563	ENSG00000169554.16	ZEB2	chr2	-	144424795	144424867	144424795	144424864	144429768	144430026	1563	462	4	517	27	128	125	6.94623e-05	0.000963652	0.991	0.949	0.042
126	1309	ENSG00000149499.11	EML3	chr11	-	62602758	62602889	62602758	62602779	62603148	62603247	1309	630	54	686	22	235	125	7.3156e-05	0.000999037	0.861	0.943	-0.082
127	541	ENSG00000111215.11	PRR4	chr12	-	10847044	10847367	10847044	10847135	10848371	10848407	541	360	14	349	0	357	125	7.31476e-05	0.000999037	0.9	1	-0.1
128	1803	ENSG00000134986.13	NREP	chr5	-	111755769	111755926	111755769	111755830	111757135	111757179	1803	0	292	17	243	221	125	7.5812e-05	0.00102728	0	0.038	-0.038
129	1326	ENSG00000173153.13	ESRRA	chr11	+	64314740	64314911	64314743	64314911	64314238	64314367	1326	344	47	295	12	128	125	7.72396e-05	0.0010335	0.877	0.96	-0.083
130	434	ENSG00000116871.15	MAP7D1	chr1	+	36179511	36179557	36179514	36179557	36179261	36179315	434	335	2844	368	2270	128	125	7.74531e-05	0.0010335	0.103	0.137	-0.034
131	1997	ENSG00000204438.10	GPANK1	chr6	-	31663852	31664580	31663852	31664577	31664840	31665003	1997	119	202	151	134	128	125	8.54459e-05	0.00113151	0.365	0.524	-0.159
132	2121	ENSG00000184226.14	PCDH9	chr13	-	66631209	66631411	66631209	66631285	66903503	66903605	2121	417	45	410	14	251	125	8.79007e-05	0.00115527	0.822	0.936	-0.114
133	2610	ENSG00000163946.13	FAM208A	chr3	-	56633043	56633966	56633043	56633843	56639985	56640130	2610	581	18	646	2	248	125	8.96713e-05	0.00116974	0.942	0.994	-0.052
134	2671	ENSG00000242114.5	MTFP1	chr22	+	30427170	30427403	30427239	30427403	30426716	30426844	2671	1192	88	1049	135	194	125	9.24435e-05	0.00118999	0.897	0.834	0.063
135	353	ENSG00000135919.12	SERPINE2	chr2	-	223980310	223980400	223980310	223980397	223982680	223982781	353	337	1794	265	1992	128	125	9.25852e-05	0.00118999	0.155	0.115	0.04
136	1266	ENSG00000123240.16	OPTN	chr10	+	13118887	13119040	13118905	13119040	13116266	13116340	1266	1126	313	910	358	143	125	0.000101498	0.00128564	0.759	0.69	0.069
137	2507	ENSG00000118495.18	PLAGL1	chr6	-	143966157	143966285	143966157	143966198	143968906	143968978	2507	0	20	9	8	212	125	0.000100882	0.00128564	0	0.399	-0.399
138	1306	ENSG00000102710.19	SUPT20H	chr13	-	37022010	37022317	37022010	37022080	37024034	37024193	1306	652	180	659	109	362	125	0.000105646	0.00132856	0.556	0.676	-0.12
139	2630	ENSG00000112531.16	QKI	chr6	+	163563419	163563719	163563443	163563719	163561981	163562069	2630	3868	541	3646	649	149	125	0.000120672	0.00150667	0.857	0.825	0.032
140	332	ENSG00000164051.13	CCDC51	chr3	-	48433706	48433976	48433706	48433871	48434816	48435015	332	11	298	34	256	230	125	0.000125352	0.00154307	0.02	0.067	-0.047
141	842	ENSG00000148143.12	ZNF462	chr9	+	106932262	106932549	106932445	106932549	106930524	106930689	842	415	336	299	365	308	125	0.000124899	0.00154307	0.334	0.25	0.084
142	862	ENSG00000137804.12	NUSAP1	chr15	+	41350987	41351129	41350990	41351129	41349097	41349241	862	1028	69	488	66	128	125	0.000129227	0.00157964	0.936	0.878	0.058
143	1092	ENSG00000164306.10	PRIMPOL	chr4	+	184685408	184685498	184685411	184685498	184682247	184682336	1092	199	13	133	31	128	125	0.000144342	0.00175216	0.937	0.807	0.13
144	2167	ENSG00000168661.14	ZNF30	chr19	+	34933624	34933723	34933627	34933723	34931842	34931993	2167	11	36	26	15	128	125	0.000155372	0.00186752	0.23	0.629	-0.399
145	542	ENSG00000111215.11	PRR4	chr12	-	10847044	10847194	10847044	10847135	10848371	10848407	542	18	14	20	0	184	125	0.000155983	0.00186752	0.466	1	-0.534
146	884	ENSG00000147813.15	NAPRT	chr8	-	143574784	143575345	143574784	143574900	143575422	143575525	884	273	0	212	10	570	125	0.000162851	0.0019234	1	0.823	0.177
147	992	ENSG00000172057.9	ORMDL3	chr17	-	39924029	39924225	39924029	39924220	39927483	39927601	992	550	132	407	162	130	125	0.000161959	0.0019234	0.8	0.707	0.093
148	2466	ENSG00000174365.19	SNHG11	chr20	+	38448661	38448730	38448665	38448730	38447465	38447623	2466	214	5	205	25	129	125	0.000165715	0.00193113	0.976	0.888	0.088
149	665	ENSG00000159685.10	CHCHD6	chr3	+	126852643	126852730	126852646	126852730	126733077	126733222	665	54	301	25	353	128	125	0.000165667	0.00193113	0.149	0.065	0.084
150	2098	ENSG00000111653.19	ING4	chr12	-	6652661	6652770	6652661	6652767	6652944	6653050	2098	24	170	47	120	128	125	0.000175571	0.00203244	0.121	0.277	-0.156
151	1417	ENSG00000064666.14	CNN2	chr19	+	1036066	1036246	1036129	1036246	1032558	1032696	1417	66	3785	104	3293	188	125	0.000182808	0.00210229	0.011	0.021	-0.01
152	2554	ENSG00000164402.13	SEPT8	chr5	-	132763705	132763892	132763705	132763886	132764223	132764419	2554	921	297	923	415	131	125	0.000187242	0.00213921	0.747	0.68	0.067
153	459	ENSG00000071189.21	SNX13	chr7	-	17821508	17821681	17821508	17821648	17826021	17826091	459	101	409	60	465	158	125	0.000198979	0.00225854	0.163	0.093	0.07
154	2250	ENSG00000137872.15	SEMA6D	chr15	+	47766576	47766677	47766615	47766677	47766104	47766182	2250	56	99	38	166	164	125	0.000207898	0.00234456	0.301	0.149	0.152
155	1711	ENSG00000120071.12	KANSL1	chr17	-	46034160	46034285	46034160	46034282	46038537	46038686	1711	188	27	194	6	128	125	0.000210035	0.00235347	0.872	0.969	-0.097
156	2689	ENSG00000104093.13	DMXL2	chr15	-	51476588	51476719	51476588	51476716	51478270	51478347	2689	77	90	110	56	128	125	0.000212108	0.00236156	0.455	0.657	-0.202
157	1229	ENSG00000029363.15	BCLAF1	chr6	-	136275842	136276508	136275842	136275989	136277864	136278776	1229	3023	7	2554	25	644	125	0.000215864	0.00236958	0.988	0.952	0.036
158	1739	ENSG00000105619.13	TFPT	chr19	-	54108025	54108244	54108025	54108207	54108325	54108395	1739	552	17	498	0	162	125	0.000216896	0.00236958	0.962	1	-0.038
159	561	ENSG00000203705.10	TATDN3	chr1	+	212812226	212812328	212812250	212812328	212807735	212807848	561	59	98	27	119	149	125	0.000216241	0.00236958	0.336	0.16	0.176
160	2469	ENSG00000141013.14	GAS8	chr16	+	90031175	90031496	90031298	90031496	90027635	90027722	2469	120	130	66	146	248	125	0.000224914	0.00244192	0.318	0.186	0.132
161	1333	ENSG00000108509.20	CAMTA2	chr17	-	4982088	4982175	4982088	4982160	4982756	4982892	1333	10	175	33	159	140	125	0.00025194	0.00271846	0.049	0.156	-0.107
162	636	ENSG00000020922.12	MRE11A	chr11	-	94445809	94445893	94445809	94445890	94447218	94447438	636	146	3	77	13	128	125	0.000264853	0.00284027	0.979	0.853	0.126
163	2289	ENSG00000113851.13	CRBN	chr3	-	3175162	3175269	3175162	3175266	3179620	3179710	2289	346	25	261	3	128	125	0.000274507	0.00287526	0.931	0.988	-0.057
164	317	ENSG00000204231.10	RXRB	chr6	-	33195362	33195466	33195362	33195454	33195569	33195702	317	292	511	140	382	137	125	0.000274696	0.00287526	0.343	0.251	0.092
165	414	ENSG00000103852.12	TTC23	chr15	-	99139316	99139467	99139316	99139399	99156147	99156297	414	10	190	39	215	193	125	0.00027241	0.00287526	0.033	0.105	-0.072
166	896	ENSG00000107758.15	PPP3CB	chr10	-	73446491	73446576	73446491	73446573	73454411	73454489	896	377	296	220	267	128	125	0.0002705	0.00287526	0.554	0.446	0.108
167	1251	ENSG00000113645.13	WWC1	chr5	+	168464710	168464962	168464728	168464962	168460649	168460742	1251	51	35	35	71	143	125	0.000281431	0.0029109	0.56	0.301	0.259
168	494	ENSG00000123384.13	LRP1	chr12	+	57148980	57150059	57149679	57150059	57145226	57145490	494	2	4	28	0	824	125	0.000279812	0.0029109	0.071	1	-0.929
169	305	ENSG00000184216.11	IRAK1	chrX	-	154013042	154013433	154013042	154013343	154014041	154014278	305	1711	92	1407	38	215	125	0.00028672	0.00294816	0.915	0.956	-0.041
170	657	ENSG00000105204.13	DYRK1B	chr19	-	39826671	39826987	39826671	39826867	39827284	39827425	657	199	126	228	78	245	125	0.000361193	0.00369219	0.446	0.599	-0.153
171	440	ENSG00000112763.15	BTN2A1	chr6	+	26467718	26469637	26467947	26469637	26466061	26466088	440	194	255	102	230	354	125	0.000366421	0.00370859	0.212	0.135	0.077
172	480	ENSG00000143771.11	CNIH4	chr1	+	224375794	224379452	224379068	224379452	224365878	224365991	480	8858	7	7889	25	3399	125	0.00036704	0.00370859	0.979	0.921	0.058
173	1150	ENSG00000040633.12	PHF23	chr17	-	7235929	7236767	7235929	7236566	7237384	7237477	1150	2289	110	1989	53	326	125	0.00038762	0.00384977	0.889	0.935	-0.046
174	1656	ENSG00000169855.19	ROBO1	chr3	-	78688647	78688781	78688647	78688772	78714396	78714524	1656	6	0	0	7	134	125	0.000386799	0.00384977	1	0	1
175	1958	ENSG00000172765.16	TMCC1	chr3	-	129827802	129828508	129827802	129828077	129832773	129832826	1958	355	67	400	35	556	125	0.000387504	0.00384977	0.544	0.72	-0.176
176	479	ENSG00000143771.11	CNIH4	chr1	+	224375794	224379452	224379068	224379452	224371282	224371423	479	11305	109	9828	53	3399	125	0.00039752	0.00392579	0.792	0.872	-0.08
177	172	ENSG00000185499.16	MUC1	chr1	-	155192182	155192310	155192182	155192283	155192785	155192867	172	29	38	23	5	152	125	0.000425546	0.00417896	0.386	0.791	-0.405
178	611	ENSG00000157450.15	RNF111	chr15	+	59084101	59084254	59084128	59084254	59080935	59081284	611	66	199	26	186	152	125	0.000428547	0.00418492	0.214	0.103	0.111
179	1492	ENSG00000143702.15	CEP170	chr1	-	243156220	243156455	243156220	243156347	243164283	243166116	1492	755	86	622	35	233	125	0.000454193	0.00441072	0.825	0.905	-0.08
180	1455	ENSG00000109113.17	RAB34	chr17	-	28715992	28716061	28715992	28716058	28716902	28716994	1455	93	593	49	592	128	125	0.000466387	0.00450411	0.133	0.075	0.058
181	2475	ENSG00000054523.17	KIF1B	chr1	+	10282321	10282533	10282399	10282533	10277985	10278128	2475	161	550	173	377	203	125	0.000469253	0.00450689	0.153	0.22	-0.067
182	2277	ENSG00000147133.15	TAF1	chrX	+	71376949	71377191	71377012	71377191	71375166	71375286	2277	340	11	341	35	188	125	0.000495871	0.00473652	0.954	0.866	0.088
183	2007	ENSG00000266714.6	MYO15B	chr17	+	75620466	75621176	75621030	75621176	75620245	75620357	2007	30	6	77	0	689	125	0.000503315	0.0047815	0.476	1	-0.524
184	2770	ENSG00000071564.14	TCF3	chr19	-	1612206	1612433	1612206	1612430	1615685	1615821	2770	871	257	812	163	128	125	0.000508431	0.00478413	0.768	0.829	-0.061
185	891	ENSG00000117640.17	MTFR1L	chr1	+	25829544	25829830	25829617	25829830	25826614	25826826	891	398	87	367	137	198	125	0.000509066	0.00478413	0.743	0.628	0.115
186	1028	ENSG00000131503.20	ANKHD1	chr5	+	140438460	140438617	140438493	140438617	140436103	140436257	1028	406	14	379	0	158	125	0.00053529	0.00500367	0.958	1	-0.042
187	1536	ENSG00000173598.13	NUDT4	chr12	+	93398767	93398855	93398770	93398855	93394608	93394719	1536	31	57	29	14	128	125	0.000550211	0.00511579	0.347	0.669	-0.322
188	815	ENSG00000173511.9	VEGFB	chr11	+	64237419	64237655	64237520	64237655	64237186	64237222	815	1855	334	1683	220	226	125	0.00055315	0.00511591	0.754	0.809	-0.055
189	906	ENSG00000077380.15	DYNC1I2	chr2	+	171747775	171748411	171747778	171748411	171745801	171745927	906	2826	212	2355	118	128	125	0.000568317	0.00522852	0.929	0.951	-0.022
190	2130	ENSG00000013306.15	SLC25A39	chr17	-	44322418	44322552	44322418	44322528	44323283	44323343	2130	31	16	21	43	149	125	0.000575079	0.00526303	0.619	0.291	0.328
191	1247	ENSG00000064490.13	RFXANK	chr19	+	19196962	19197046	19196965	19197046	19193938	19194133	1247	299	327	155	263	128	125	0.000639864	0.00582543	0.472	0.365	0.107
192	420	ENSG00000075151.20	EIF4G3	chr1	-	20950002	20950111	20950002	20950108	20969473	20969596	420	422	368	297	371	128	125	0.000663914	0.00601306	0.528	0.439	0.089
193	1776	ENSG00000170471.14	RALGAPB	chr20	+	38565355	38565478	38565358	38565478	38562531	38562697	1776	362	251	299	307	128	125	0.000675731	0.00605733	0.585	0.487	0.098
194	383	ENSG00000153827.13	TRIP12	chr2	-	229830755	229830839	229830755	229830821	229836847	229836984	383	644	39	674	15	143	125	0.000675071	0.00605733	0.935	0.975	-0.04
195	83	ENSG00000184343.10	SRPK3	chrX	+	153783751	153783884	153783754	153783884	153783225	153783251	83	0	10	4	0	128	125	0.00068269	0.00608848	0	1	-1
196	1546	ENSG00000149547.14	EI24	chr11	+	125575250	125575408	125575262	125575408	125572457	125572569	1546	19	1982	42	1728	137	125	0.000693929	0.0061573	0.009	0.022	-0.013
197	1886	ENSG00000166801.15	FAM111A	chr11	+	59148796	59148953	59148835	59148953	59145826	59145856	1886	154	150	160	86	164	125	0.000699484	0.00617525	0.439	0.586	-0.147
198	165	ENSG00000111641.10	NOP2	chr12	-	6566100	6566336	6566100	6566324	6566528	6566617	165	226	139	249	246	137	125	0.000709241	0.00622991	0.597	0.48	0.117
199	2639	ENSG00000111912.19	NCOA7	chr6	+	125888938	125889981	125888971	125889981	125885158	125885343	2639	79	59	81	23	158	125	0.000721186	0.00630316	0.514	0.736	-0.222
200	2446	ENSG00000161513.11	FDXR	chr17	-	74866783	74867005	74866783	74866879	74872035	74872133	2446	11	110	18	44	251	125	0.000753682	0.00655441	0.047	0.169	-0.122
201	2298	ENSG00000049323.15	LTBP1	chr2	+	33257283	33257511	33257442	33257511	33252676	33252844	2298	817	341	750	224	284	125	0.000764751	0.00661775	0.513	0.596	-0.083
202	1415	ENSG00000159210.9	SNF8	chr17	-	48931642	48931717	48931642	48931714	48933204	48933346	1415	1788	79	1338	29	128	125	0.000777779	0.00669733	0.957	0.978	-0.021
203	2416	ENSG00000164329.13	PAPD4	chr5	+	79642831	79642910	79642843	79642910	79641104	79641196	2416	220	170	242	112	137	125	0.000791829	0.00678488	0.541	0.663	-0.122
204	524	ENSG00000148396.18	SEC16A	chr9	-	136446854	136447015	136446854	136446949	136447226	136447364	524	128	355	206	364	191	125	0.000799052	0.00681338	0.191	0.27	-0.079
205	1515	ENSG00000143442.21	POGZ	chr1	-	151427822	151428041	151427822	151428014	151428122	151428413	1515	714	34	513	52	152	125	0.000824665	0.00699765	0.945	0.89	0.055
206	276	ENSG00000132781.17	MUTYH	chr1	-	45333412	45333603	45333412	45333561	45334390	45334511	276	26	126	5	109	167	125	0.000860121	0.00726325	0.134	0.033	0.101
207	149	ENSG00000131370.15	SH3BP5	chr3	-	15304102	15304299	15304102	15304231	15330503	15330566	149	184	5061	122	4985	193	125	0.000877998	0.00737856	0.023	0.016	0.007
208	1771	ENSG00000124151.18	NCOA3	chr20	+	47639576	47639822	47639621	47639822	47639007	47639202	1771	247	0	218	10	170	125	0.000924831	0.00773495	1	0.941	0.059
209	1635	ENSG00000104231.10	ZFAND1	chr8	-	81702968	81703124	81702968	81703103	81713917	81714039	1635	521	16	400	0	146	125	0.000935314	0.00776424	0.965	1	-0.035
210	2447	ENSG00000161513.11	FDXR	chr17	-	74866783	74866879	74866783	74866876	74872035	74872133	2447	116	270	53	228	128	125	0.000944167	0.00776424	0.296	0.185	0.111
211	2506	ENSG00000118495.18	PLAGL1	chr6	-	143966157	143966285	143966157	143966212	143968906	143968978	2506	0	17	9	12	198	125	0.000949968	0.00776424	0	0.321	-0.321
212	2514	ENSG00000111665.11	CDCA3	chr12	-	6849564	6849858	6849564	6849783	6850466	6850596	2514	1267	50	725	10	200	125	0.000945539	0.00776424	0.941	0.978	-0.037
213	496	ENSG00000178104.19	PDE4DIP	chr1	+	149031943	149033016	149031999	149033016	149029786	149029925	496	114	0	70	7	181	125	0.000950542	0.00776424	1	0.874	0.126
214	1823	ENSG00000109332.19	UBE2D3	chr4	-	102826484	102826844	102826484	102826636	102827591	102827948	1823	971	563	1246	567	333	125	0.000970323	0.00788895	0.393	0.452	-0.059
215	1532	ENSG00000183853.17	KIRREL	chr1	+	158089453	158089628	158089501	158089628	158088326	158088454	1532	761	634	665	712	173	125	0.000999649	0.00808975	0.464	0.403	0.061
216	1820	ENSG00000139697.11	SBNO1	chr12	-	123345257	123345570	123345257	123345567	123348028	123348133	1820	122	129	71	141	128	125	0.00101181	0.00812386	0.48	0.33	0.15
217	2279	ENSG00000148334.14	PTGES2	chr9	-	128123701	128123851	128123701	128123847	128124491	128124550	2279	1165	27	973	4	129	125	0.00101483	0.00812386	0.977	0.996	-0.019
218	683	ENSG00000164638.10	SLC29A4	chr7	+	5291692	5291821	5291729	5291821	5291123	5291237	683	173	42	193	18	162	125	0.00101781	0.00812386	0.761	0.892	-0.131
219	1240	ENSG00000114126.17	TFDP2	chr3	-	141974047	141974194	141974047	141974191	141978519	141978682	1240	92	285	107	190	128	125	0.0010832	0.00856754	0.24	0.355	-0.115
220	2291	ENSG00000156113.20	KCNMA1	chr10	-	76877596	76877893	76877596	76877890	76887290	76887515	2291	14	4	3	12	128	125	0.00108271	0.00856754	0.774	0.196	0.578
221	2333	ENSG00000100441.9	KHNYN	chr14	+	24436067	24436179	24436071	24436179	24432935	24433032	2333	2	235	14	212	129	125	0.00110358	0.00868942	0.008	0.06	-0.052
222	374	ENSG00000008128.22	CDK11A	chr1	-	1712263	1712427	1712263	1712400	1716345	1716478	374	22	167	36	105	152	125	0.00116954	0.0091675	0.098	0.22	-0.122
223	2133	ENSG00000143337.18	TOR1AIP1	chr1	+	179889309	179889369	179889312	179889369	179884691	179884769	2133	489	69	401	27	128	125	0.00123489	0.00963652	0.874	0.935	-0.061
224	1214	ENSG00000143774.16	GUK1	chr1	+	228146841	228146938	228146860	228146938	228146025	228146067	1214	4590	184	4757	262	144	125	0.00124646	0.00968363	0.956	0.94	0.016
225	2792	ENSG00000145730.20	PAM	chr5	+	103028181	103028238	103028184	103028238	103019789	103019843	2792	895	584	1159	597	128	125	0.00127702	0.00987713	0.599	0.655	-0.056
226	335	ENSG00000048740.17	CELF2	chr10	+	11321188	11321386	11321206	11321386	11314138	11314258	335	0	32	9	29	143	125	0.00129749	0.00999123	0	0.213	-0.213
227	2680	ENSG00000095383.19	TBC1D2	chr9	-	98199028	98199588	98199028	98199584	98200252	98200374	2680	55	9	57	0	129	125	0.00135048	0.0103537	0.856	1	-0.144
228	590	ENSG00000185513.14	L3MBTL1	chr20	+	43536081	43536294	43536096	43536294	43535836	43535936	590	9	59	1	93	140	125	0.00135744	0.0103616	0.12	0.01	0.11
229	47	ENSG00000181929.11	PRKAG1	chr12	-	49005305	49005391	49005305	49005364	49005461	49005543	47	19	1175	42	1091	152	125	0.0013809	0.0104948	0.013	0.031	-0.018
230	1334	ENSG00000104529.17	EEF1D	chr8	-	143588990	143590092	143588990	143590081	143597347	143597675	1334	21	19	45	9	136	125	0.0014361	0.0108671	0.504	0.821	-0.317
231	1183	ENSG00000204622.11	HLA-J	chr6	+	30009037	30009177	30009144	30009177	30008584	30008701	1183	5	11	0	32	232	125	0.00145001	0.0109251	0.197	0	0.197
232	655	ENSG00000166816.13	LDHD	chr16	-	75113965	75114234	75113965	75114165	75114525	75114685	655	1	12	4	0	194	125	0.00147221	0.0110447	0.051	1	-0.949
233	293	ENSG00000142920.16	AZIN2	chr1	+	33098006	33098179	33098066	33098179	33096706	33096869	293	0	107	10	106	185	125	0.00153689	0.0114807	0	0.06	-0.06
234	1941	ENSG00000025434.18	NR1H3	chr11	+	47261546	47262018	47261918	47262018	47261240	47261449	1941	123	4	94	16	497	125	0.00156496	0.0116407	0.886	0.596	0.29
235	979	ENSG00000196678.13	ERI2	chr16	-	20796343	20799067	20796343	20798211	20799262	20799351	979	673	99	768	67	981	125	0.00161203	0.01194	0.464	0.594	-0.13
236	2072	ENSG00000197183.12	NOL4L	chr20	-	32464779	32465134	32464779	32465117	32474600	32474742	2072	30	105	7	89	142	125	0.00166409	0.0122464	0.201	0.065	0.136
237	388	ENSG00000174059.16	CD34	chr1	-	207886538	207888118	207886538	207887923	207888681	207888846	388	43	81	6	44	320	125	0.00167442	0.0122464	0.172	0.051	0.121
238	757	ENSG00000085872.14	CHERP	chr19	-	16530768	16530913	16530768	16530880	16532597	16532749	757	46	355	86	360	158	125	0.00167021	0.0122464	0.093	0.159	-0.066
239	1921	ENSG00000085831.15	TTC39A	chr1	-	51309260	51309430	51309260	51309325	51311253	51311321	1921	4	14	19	8	230	125	0.0016939	0.0122492	0.134	0.563	-0.429
240	2742	ENSG00000196531.10	NACA	chr12	-	56724451	56724549	56724451	56724523	56725262	56725299	2742	288	6600	211	6474	151	125	0.0016828	0.0122492	0.035	0.026	0.009
241	2807	ENSG00000093010.11	COMT	chr22	+	19962232	19962815	19962526	19962815	19961198	19961289	2807	553	2112	682	2122	419	125	0.00169583	0.0122492	0.072	0.087	-0.015
242	614	ENSG00000135424.15	ITGA7	chr12	-	55696898	55697068	55696898	55697050	55697215	55697277	614	3152	243	2980	166	143	125	0.00172412	0.0124023	0.919	0.94	-0.021
243	773	ENSG00000168036.16	CTNNB1	chr3	+	41239659	41240443	41239818	41240443	41238015	41238076	773	8913	13	6390	31	284	125	0.0017758	0.0127217	0.997	0.989	0.008
244	1064	ENSG00000136490.8	LIMD2	chr17	-	63698798	63698938	63698798	63698818	63699027	63699069	1064	882	19	620	2	245	125	0.00183939	0.0130172	0.959	0.994	-0.035
245	2312	ENSG00000168679.17	SLC16A4	chr1	-	110362850	110363913	110362850	110363893	110375457	110375551	2312	19	614	38	513	145	125	0.00182998	0.0130172	0.026	0.06	-0.034
246	505	ENSG00000167377.17	ZNF23	chr16	-	71454041	71454218	71454041	71454168	71456071	71456121	505	15	25	18	5	175	125	0.00183369	0.0130172	0.3	0.72	-0.42
247	2101	ENSG00000133216.16	EPHB2	chr1	+	22896410	22896478	22896413	22896478	22895471	22895580	2101	41	349	67	296	128	125	0.00190822	0.0134498	0.103	0.181	-0.078
248	1414	ENSG00000173889.15	PHC3	chr3	-	170172556	170172712	170172556	170172700	170178772	170178938	1414	249	37	363	23	137	125	0.00192599	0.0135206	0.86	0.935	-0.075
249	1753	ENSG00000156787.16	TBC1D31	chr8	+	123109473	123109620	123109527	123109620	123109316	123109396	1753	147	0	82	6	179	125	0.00200631	0.0139168	1	0.905	0.095
250	2711	ENSG00000164136.16	IL15	chr4	+	141719365	141719476	141719377	141719476	141688821	141689035	2711	7	0	0	4	137	125	0.00200275	0.0139168	1	0	1
251	853	ENSG00000070214.15	SLC44A1	chr9	+	105389032	105397346	105389903	105397346	105385421	105385502	853	5169	30	4284	8	996	125	0.00199195	0.0139168	0.956	0.985	-0.029
252	2040	ENSG00000144847.12	IGSF11	chr3	-	118904647	118904798	118904647	118904714	118905595	118905718	2040	25	0	20	8	209	125	0.00203815	0.0140817	1	0.599	0.401
253	2646	ENSG00000167965.17	MLST8	chr16	+	2206357	2206409	2206360	2206409	2206030	2206214	2646	529	24	392	40	128	125	0.0020597	0.0141746	0.956	0.905	0.051
254	2479	ENSG00000026950.16	BTN3A1	chr6	+	26407670	26407952	26407826	26407952	26405908	26406256	2479	332	15	232	1	281	125	0.00207128	0.0141984	0.908	0.99	-0.082
255	987	ENSG00000112742.9	TTK	chr6	+	80026377	80026514	80026380	80026514	80022323	80022472	987	227	28	169	46	128	125	0.00211779	0.0144605	0.888	0.782	0.106
256	201	ENSG00000101199.12	ARFGAP1	chr20	+	63286365	63286442	63286371	63286442	63285653	63285713	201	738	16	673	36	131	125	0.00220102	0.0149704	0.978	0.947	0.031
257	1279	ENSG00000145247.11	OCIAD2	chr4	-	48904483	48904634	48904483	48904611	48906657	48906828	1279	37	6076	69	5638	148	125	0.00221911	0.0150349	0.005	0.01	-0.005
258	248	ENSG00000168958.19	MFF	chr2	+	227330625	227330846	227330780	227330846	227329605	227329783	248	1761	21	1627	4	280	125	0.00226543	0.0152895	0.974	0.995	-0.021
259	1239	ENSG00000155957.17	TMBIM4	chr12	-	66138723	66138769	66138723	66138734	66145840	66145958	1239	1175	13	891	27	160	125	0.00228858	0.0153863	0.986	0.963	0.023
260	516	ENSG00000171608.15	PIK3CD	chr1	+	9716958	9717108	9717063	9717108	9716439	9716619	516	288	12	263	1	230	125	0.00231719	0.015519	0.929	0.993	-0.064
261	2116	ENSG00000063241.7	ISOC2	chr19	-	55455259	55455378	55455259	55455330	55456348	55456489	2116	55	65	32	87	173	125	0.00237734	0.015861	0.379	0.21	0.169
262	2415	ENSG00000100425.18	BRD1	chr22	-	49787389	49787887	49787389	49787494	49794033	49794294	2415	268	190	336	158	518	125	0.00240633	0.0159328	0.254	0.339	-0.085
263	826	ENSG00000101363.12	MANBAL	chr20	+	37301170	37301413	37301207	37301413	37298762	37298879	826	50	1681	22	1586	162	125	0.00240376	0.0159328	0.022	0.011	0.011
264	135	ENSG00000204387.12	C6orf48	chr6	+	31836294	31836517	31836423	31836517	31835410	31835451	135	67	664	45	814	254	125	0.00246659	0.0162702	0.047	0.026	0.021
265	197	ENSG00000158636.16	C11orf30	chr11	+	76459932	76460085	76459935	76460085	76458182	76458358	197	42	20	54	6	128	125	0.00250103	0.0164353	0.672	0.898	-0.226
266	1135	ENSG00000105701.15	FKBP8	chr19	-	18538215	18538436	18538215	18538433	18539370	18539459	1135	2258	1095	2151	885	128	125	0.00252725	0.0165455	0.668	0.704	-0.036
267	1826	ENSG00000177963.12	RIC8A	chr11	+	212596	212759	212614	212759	212415	212511	1826	15	1096	32	927	143	125	0.00257524	0.0167967	0.012	0.029	-0.017
268	1172	ENSG00000163930.9	BAP1	chr3	-	52406252	52406376	52406252	52406322	52406828	52406907	1172	1182	84	953	107	179	125	0.00261893	0.0170182	0.908	0.861	0.047
269	1531	ENSG00000167468.16	GPX4	chr19	+	1106377	1106459	1106399	1106459	1106241	1106266	1531	129	6849	81	6620	147	125	0.0026956	0.0174515	0.016	0.01	0.006
270	163	ENSG00000057019.15	DCBLD2	chr3	-	98800578	98800758	98800578	98800716	98801599	98801649	163	859	38158	869	33171	167	125	0.00273975	0.0175424	0.017	0.019	-0.002
271	306	ENSG00000154920.14	EME1	chr17	+	50379067	50379224	50379106	50379224	50378773	50378895	306	14	137	1	102	164	125	0.00273503	0.0175424	0.072	0.007	0.065
272	400	ENSG00000115414.18	FN1	chr2	-	215371908	215372375	215371908	215372015	215373321	215373411	400	5094	258	5170	196	485	125	0.00273381	0.0175424	0.836	0.872	-0.036
273	125	ENSG00000275066.4	SYNRG	chr17	-	37596222	37596344	37596222	37596341	37600362	37600403	125	312	132	427	266	128	125	0.00276255	0.0176238	0.698	0.611	0.087
274	1887	ENSG00000117477.12	CCDC181	chr1	-	169397236	169397391	169397236	169397388	169419012	169419159	1887	150	12	63	17	128	125	0.00277808	0.0176585	0.924	0.784	0.14
275	1572	ENSG00000078487.17	ZCWPW1	chr7	-	100415974	100416097	100415974	100416094	100416304	100416456	1572	26	0	11	5	128	125	0.00287646	0.0181518	1	0.682	0.318
276	2254	ENSG00000077721.15	UBE2A	chrX	+	119582587	119582676	119582596	119582676	119581506	119581596	2254	1807	1	1207	13	134	125	0.00286964	0.0181518	0.999	0.989	0.01
277	650	ENSG00000163913.11	IFT122	chr3	+	129507664	129507762	129507667	129507762	129506408	129506549	650	76	242	70	123	128	125	0.00299643	0.0188408	0.235	0.357	-0.122
278	2022	ENSG00000142046.14	TMEM91	chr19	+	41383560	41384083	41383862	41384083	41382771	41382921	2022	28	27	55	17	427	125	0.00308587	0.0193337	0.233	0.486	-0.253
279	2663	ENSG00000167766.18	ZNF83	chr19	-	52616717	52616875	52616717	52616841	52618935	52619062	2663	5	28	25	30	159	125	0.00312933	0.0195359	0.123	0.396	-0.273
280	1370	ENSG00000187260.15	WDR86	chr7	-	151385087	151385287	151385087	151385223	151395775	151396196	1370	8	120	23	103	189	125	0.00321445	0.0199959	0.042	0.129	-0.087
281	649	ENSG00000135049.15	AGTPBP1	chr9	-	85655142	85655320	85655142	85655200	85657434	85657643	649	202	34	120	43	245	125	0.00328347	0.0203529	0.752	0.587	0.165
282	535	ENSG00000156873.15	PHKG2	chr16	+	30756354	30756520	30756366	30756520	30756181	30756272	535	11	186	23	130	137	125	0.00333369	0.0205912	0.051	0.139	-0.088
283	1433	ENSG00000171606.17	ZNF274	chr19	+	58185696	58185838	58185711	58185838	58183920	58183998	1433	15	116	2	101	140	125	0.00338478	0.0208213	0.104	0.017	0.087
284	2002	ENSG00000116514.16	RNF19B	chr1	-	32948221	32948366	32948221	32948363	32949568	32949774	2002	21	139	42	119	128	125	0.00340669	0.0208213	0.129	0.256	-0.127
285	2160	ENSG00000138182.14	KIF20B	chr10	+	89726292	89726521	89726412	89726521	89725019	89725158	2160	49	191	18	162	245	125	0.00339598	0.0208213	0.116	0.054	0.062
286	1943	ENSG00000129351.17	ILF3	chr19	+	10683124	10683262	10683136	10683262	10682536	10682704	1943	1078	1601	1075	1352	137	125	0.00348252	0.0212106	0.381	0.42	-0.039
287	2786	ENSG00000178802.17	MPI	chr15	+	74890437	74890654	74890526	74890654	74890041	74890089	2786	18	368	31	262	214	125	0.00351117	0.0213108	0.028	0.065	-0.037
288	1125	ENSG00000186765.11	FSCN2	chr17	+	81536549	81536789	81536621	81536789	81536145	81536267	1125	5	1	3	17	197	125	0.00357783	0.0216403	0.76	0.101	0.659
289	2401	ENSG00000197111.15	PCBP2	chr12	+	53468776	53468832	53468779	53468832	53467220	53467293	2401	2768	187	3200	287	128	125	0.00360453	0.021652	0.935	0.916	0.019
290	602	ENSG00000155275.18	TRMT44	chr4	+	8449668	8449888	8449697	8449888	8446475	8446590	602	130	30	60	33	154	125	0.00359412	0.021652	0.779	0.596	0.183
291	350	ENSG00000126254.11	RBM42	chr19	+	35633076	35633252	35633100	35633252	35631330	35631405	350	39	0	48	9	149	125	0.00365664	0.0218898	1	0.817	0.183
292	2323	ENSG00000167614.13	TTYH1	chr19	+	54436087	54436171	54436090	54436171	54435827	54435873	2323	214	869	256	766	128	125	0.00367444	0.0219212	0.194	0.246	-0.052
293	1898	ENSG00000130544.11	ZNF557	chr19	+	7075654	7075743	7075675	7075743	7074995	7075105	1898	45	4	69	27	146	125	0.00373497	0.0222066	0.906	0.686	0.22
294	2481	ENSG00000100239.15	PPP6R2	chr22	+	50440800	50441026	50440821	50441026	50439960	50440049	2481	2	502	16	510	146	125	0.00379879	0.0225094	0.003	0.026	-0.023
295	233	ENSG00000170776.19	AKAP13	chr15	+	85710578	85710645	85710581	85710645	85708018	85708086	233	236	11	264	33	128	125	0.00386279	0.0227345	0.954	0.887	0.067
296	933	ENSG00000127124.13	HIVEP3	chr1	-	41506364	41511266	41506364	41511263	41512815	41513750	933	201	35	182	62	128	125	0.00386088	0.0227345	0.849	0.741	0.108
297	973	ENSG00000130518.16	KIAA1683	chr19	-	18264923	18267565	18264923	18267526	18269465	18269587	973	0	8	3	0	164	125	0.00390354	0.0228973	0	1	-1
298	274	ENSG00000132781.17	MUTYH	chr1	-	45333412	45333564	45333412	45333561	45334390	45334511	274	23	126	45	109	128	125	0.00398231	0.0232036	0.151	0.287	-0.136
299	704	ENSG00000111325.16	OGFOD2	chr12	+	122978359	122978569	122978441	122978569	122976870	122976970	704	55	145	79	112	207	125	0.0039743	0.0232036	0.186	0.299	-0.113
300	738	ENSG00000105698.15	USF2	chr19	+	35278945	35279074	35278969	35279074	35278697	35278792	738	2357	66	2002	30	149	125	0.00402661	0.0233063	0.968	0.982	-0.014
301	8	ENSG00000068650.18	ATP11A	chr13	+	112881812	112887168	112881875	112887168	112875775	112875941	8	72	34	89	16	188	125	0.00401872	0.0233063	0.585	0.787	-0.202
302	263	ENSG00000182944.17	EWSR1	chr22	+	29273737	29273864	29273740	29273864	29272379	29272431	263	185	5112	214	4396	128	125	0.00408664	0.0235757	0.034	0.045	-0.011
303	275	ENSG00000132781.17	MUTYH	chr1	-	45333412	45333603	45333412	45333594	45334390	45334511	275	5	6	0	15	134	125	0.0041312	0.0236765	0.437	0	0.437
304	394	ENSG00000183506.16	PI4KAP2	chr22	-	21486799	21486975	21486799	21486927	21487564	21487672	394	0	11	7	7	173	125	0.00411858	0.0236765	0	0.419	-0.419
305	2606	ENSG00000247828.7	TMEM161B-AS1	chr5	+	88282714	88282866	88282756	88282866	88282041	88282106	2606	203	4	156	14	167	125	0.00422473	0.0241334	0.974	0.893	0.081
306	2191	ENSG00000127054.18	CPSF3L	chr1	-	1313731	1314105	1313731	1313921	1314300	1314365	2191	206	445	258	400	309	125	0.00430051	0.0244863	0.158	0.207	-0.049
307	2352	ENSG00000154832.14	CXXC1	chr18	-	50283264	50283361	50283264	50283324	50283514	50283564	2352	374	0	361	10	162	125	0.00436829	0.0247914	1	0.965	0.035
308	2697	ENSG00000099204.18	ABLIM1	chr10	-	114447879	114448026	114447879	114448020	114451623	114451671	2697	36	100	25	158	131	125	0.00443285	0.0250765	0.256	0.131	0.125
309	1513	ENSG00000169951.9	ZNF764	chr16	-	30553763	30556110	30553763	30556107	30557732	30557846	1513	15	106	18	41	128	125	0.0045002	0.0253753	0.121	0.3	-0.179
310	1913	ENSG00000166313.18	APBB1	chr11	-	6401573	6401694	6401573	6401688	6402081	6402209	1913	27	553	45	456	131	125	0.00461961	0.0259649	0.045	0.086	-0.041
311	860	ENSG00000137804.12	NUSAP1	chr15	+	41350990	41351129	41351032	41351129	41349097	41349241	860	298	346	220	178	167	125	0.00481139	0.0269561	0.392	0.481	-0.089
312	212	ENSG00000139178.10	C1RL	chr12	-	7099685	7099807	7099685	7099760	7099900	7100026	212	16	121	3	112	172	125	0.00485473	0.0270257	0.088	0.019	0.069
313	892	ENSG00000117640.17	MTFR1L	chr1	+	25829508	25829830	25829617	25829830	25826614	25826826	892	968	87	1018	137	234	125	0.00484174	0.0270257	0.856	0.799	0.057
314	913	ENSG00000071794.15	HLTF	chr3	-	149059717	149059807	149059717	149059804	149060642	149060687	913	474	150	438	198	128	125	0.00492157	0.0273108	0.755	0.684	0.071
315	2228	ENSG00000078618.19	NRD1	chr1	-	51792376	51792425	51792376	51792424	51794471	51794610	2228	25	1134	6	987	126	125	0.00508489	0.0281278	0.021	0.006	0.015
316	1770	ENSG00000124151.18	NCOA3	chr20	+	47634017	47634195	47634047	47634195	47633495	47633636	1770	9	158	0	149	155	125	0.00521068	0.0287327	0.044	0	0.044
317	1011	ENSG00000136828.18	RALGPS1	chr9	+	127212943	127213049	127212967	127213049	127212626	127212719	1011	46	0	27	5	149	125	0.00527371	0.0289888	1	0.819	0.181
318	1657	ENSG00000169855.19	ROBO1	chr3	-	78635772	78636108	78635772	78635943	78639743	78639898	1657	1136	130	985	160	290	125	0.00536653	0.0293339	0.79	0.726	0.064
319	2748	ENSG00000249306.5	LINC01411	chr5	+	174526227	174526448	174526319	174526448	174524061	174524161	2748	39	4	51	23	217	125	0.00537004	0.0293339	0.849	0.561	0.288
320	779	ENSG00000073331.17	ALPK1	chr4	+	112377677	112377898	112377729	112377898	112315800	112315852	779	57	30	69	13	177	125	0.00539701	0.0293893	0.573	0.789	-0.216
321	816	ENSG00000151292.17	CSNK1G3	chr5	+	123590409	123590558	123590412	123590558	123588426	123588511	816	119	170	93	214	128	125	0.00565503	0.0306988	0.406	0.298	0.108
322	2609	ENSG00000196562.14	SULF2	chr20	-	47659696	47659730	47659696	47659721	47661772	47661896	2609	1377	13	1147	27	134	125	0.00580092	0.0313932	0.99	0.975	0.015
323	489	ENSG00000090686.15	USP48	chr1	-	21729703	21729832	21729703	21729829	21736445	21736625	489	533	104	537	66	128	125	0.00585637	0.0315955	0.833	0.888	-0.055
324	1903	ENSG00000130813.17	C19orf66	chr19	+	10091475	10091630	10091583	10091630	10091249	10091353	1903	273	20	182	3	233	125	0.00606309	0.0326101	0.88	0.97	-0.09
325	1254	ENSG00000144134.18	RABL2A	chr2	+	113641352	113641450	113641355	113641450	113634152	113634232	1254	14	0	0	2	128	125	0.00618266	0.0331512	1	0	1
326	109	ENSG00000148288.11	GBGT1	chr9	-	133152952	133154261	133152952	133154242	133155177	133155312	109	20	0	7	4	144	125	0.00628897	0.0336181	1	0.603	0.397
327	639	ENSG00000172638.12	EFEMP2	chr11	-	65866446	65867079	65866446	65866712	65867860	65868056	639	5580	0	4879	14	492	125	0.00632787	0.0337229	1	0.989	0.011
328	1427	ENSG00000166548.15	TK2	chr16	-	66513730	66513862	66513730	66513811	66517135	66517215	1427	22	470	8	504	176	125	0.00644009	0.0342167	0.032	0.011	0.021
329	1025	ENSG00000112511.17	PHF1	chr6	+	33414954	33415144	33414965	33415144	33414724	33414829	1025	575	499	419	466	136	125	0.00646257	0.034232	0.514	0.452	0.062
330	621	ENSG00000154556.17	SORBS2	chr4	-	185678422	185678547	185678422	185678478	185678795	185678822	621	102	49	93	20	194	125	0.00654396	0.0345584	0.573	0.75	-0.177
331	735	ENSG00000111752.10	PHC1	chr12	+	8922632	8922788	8922656	8922788	8921600	8921750	735	292	31	299	13	149	125	0.00664046	0.0349624	0.888	0.951	-0.063
332	627	ENSG00000075711.20	DLG1	chr3	-	197076585	197076685	197076585	197076682	197081050	197081117	627	1497	650	1403	504	128	125	0.00686271	0.0360241	0.692	0.731	-0.039
333	733	ENSG00000151135.9	TMEM263	chr12	+	106959269	106959385	106959287	106959385	106957081	106957149	733	14	1	6	7	143	125	0.0069855	0.0365589	0.924	0.428	0.496
334	421	ENSG00000172466.15	ZNF24	chr18	-	35332226	35339073	35332226	35337770	35339828	35339976	421	75	667	112	645	1428	125	0.00710456	0.037071	0.01	0.015	-0.005
335	347	ENSG00000197020.10	ZNF100	chr19	-	21744016	21744115	21744016	21744112	21744940	21745067	347	45	21	49	55	128	125	0.00712847	0.037085	0.677	0.465	0.212
336	2406	ENSG00000102908.20	NFAT5	chr16	+	69684886	69684970	69684889	69684970	69677202	69677335	2406	104	19	162	63	128	125	0.0072518	0.0376147	0.842	0.715	0.127
337	110	ENSG00000148288.11	GBGT1	chr9	-	133156014	133156102	133156014	133156065	133161466	133161532	110	9	16	4	41	162	125	0.00740581	0.0382999	0.303	0.07	0.233
338	706	ENSG00000137166.14	FOXP4	chr6	+	41589962	41590170	41589998	41590170	41589770	41589854	706	170	207	115	212	161	125	0.00752008	0.0387761	0.389	0.296	0.093
339	1869	ENSG00000205133.11	TRIQK	chr8	-	92885319	92886735	92885319	92886667	92891988	92892074	1869	468	40	449	18	193	125	0.00754842	0.0388078	0.883	0.942	-0.059
340	2726	ENSG00000139746.15	RBM26	chr13	-	79354438	79354570	79354438	79354561	79355219	79355384	2726	395	94	271	100	134	125	0.00761121	0.0390158	0.797	0.717	0.08
341	2608	ENSG00000100908.13	EMC9	chr14	-	24139544	24139789	24139544	24139614	24140888	24140965	2608	171	198	154	116	300	125	0.00765423	0.0391216	0.265	0.356	-0.091
342	349	ENSG00000126254.11	RBM42	chr19	+	35633097	35633252	35633100	35633252	35631330	35631405	349	306	0	278	9	128	125	0.00781368	0.0398201	1	0.968	0.032
343	1404	ENSG00000196421.7	LINC00176	chr20	+	64038498	64039001	64038621	64039001	64036136	64038202	1404	0	5	5	1	248	125	0.00790574	0.0401722	0	0.716	-0.716
344	451	ENSG00000109065.11	NAT9	chr17	-	74771959	74772039	74771959	74771977	74772217	74772277	451	396	20	292	32	187	125	0.00804209	0.0407466	0.93	0.859	0.071
345	142	ENSG00000121644.18	DESI2	chr1	+	244691878	244692020	244691883	244692020	244686596	244686669	142	135	30	153	14	130	125	0.00834255	0.0421467	0.812	0.913	-0.101
346	1123	ENSG00000182326.14	C1S	chr12	+	7061751	7061917	7061838	7061917	7060675	7060877	1123	778	77	725	43	212	125	0.00856726	0.0431573	0.856	0.909	-0.053
347	2544	ENSG00000266028.7	SRGAP2	chr1	+	206401420	206401645	206401423	206401645	206393544	206393673	2544	85	57	149	54	128	125	0.00860587	0.0432272	0.593	0.729	-0.136
348	584	ENSG00000197555.9	SIPA1L1	chr14	+	71738240	71738325	71738243	71738325	71735276	71735391	584	250	173	277	131	128	125	0.00863782	0.0432633	0.585	0.674	-0.089
349	2362	ENSG00000151067.20	CACNA1C	chr12	+	2651573	2651768	2651639	2651768	2648474	2648507	2362	3	3	0	15	191	125	0.00871124	0.0435064	0.396	0	0.396
350	929	ENSG00000130396.20	MLLT4	chr6	+	167962432	167962567	167962438	167962567	167951185	167952187	929	432	145	366	82	131	125	0.00882126	0.0439304	0.74	0.81	-0.07
351	2079	ENSG00000125503.12	PPP1R12C	chr19	-	55092782	55092868	55092782	55092865	55093015	55093076	2079	201	291	100	215	128	125	0.00893611	0.0443759	0.403	0.312	0.091
352	1507	ENSG00000132635.16	PCED1A	chr20	-	2838843	2839082	2838843	2838929	2839191	2839271	1507	1398	22	1242	39	278	125	0.00921354	0.0455201	0.966	0.935	0.031
353	2681	ENSG00000157895.11	C12orf43	chr12	-	121005002	121005093	121005002	121005060	121006320	121006394	2681	419	0	310	8	158	125	0.00921861	0.0455201	1	0.968	0.032
354	82	ENSG00000137822.12	TUBGCP4	chr15	+	43398037	43398179	43398040	43398179	43397213	43397321	82	111	149	132	111	128	125	0.00927013	0.0456456	0.421	0.537	-0.116
355	1945	ENSG00000099814.15	CEP170B	chr14	+	104883031	104883508	104883034	104883508	104882727	104882832	1945	10	229	0	154	128	125	0.00937537	0.0460341	0.041	0	0.041
356	1474	ENSG00000204120.14	GIGYF2	chr2	+	232791257	232791446	232791260	232791446	232791007	232791170	1474	853	23	676	6	128	125	0.0095001	0.0463871	0.973	0.991	-0.018
357	2010	ENSG00000141644.17	MBD1	chr18	-	50274185	50274353	50274185	50274350	50274976	50275045	2010	255	7	242	20	128	125	0.00950032	0.0463871	0.973	0.922	0.051
358	2620	ENSG00000122735.15	DNAI1	chr9	+	34489999	34490124	34490011	34490124	34489322	34489449	2620	2	1	0	18	137	125	0.00963585	0.0467874	0.646	0	0.646
359	466	ENSG00000205352.10	PRR13	chr12	+	53443390	53443773	53443540	53443773	53442694	53442733	466	1949	26	1753	9	275	125	0.00963018	0.0467874	0.971	0.989	-0.018
360	527	ENSG00000197746.13	PSAP	chr10	-	71821875	71822016	71821875	71822007	71825836	71825893	527	801	5536	611	4899	134	125	0.0097391	0.0471577	0.119	0.104	0.015
361	537	ENSG00000142530.10	FAM71E1	chr19	-	50475324	50475503	50475324	50475455	50475832	50475933	537	23	12	10	20	173	125	0.0100521	0.0485371	0.581	0.265	0.316
362	753	ENSG00000025770.18	NCAPH2	chr22	+	50522497	50522569	50522500	50522569	50522342	50522415	753	93	502	61	517	128	125	0.0100795	0.0485371	0.153	0.103	0.05
363	1667	ENSG00000070087.13	PFN2	chr3	-	149964903	149966586	149964903	149966264	149968357	149968550	1667	6436	12397	7223	13163	447	125	0.0101902	0.0489352	0.127	0.133	-0.006
364	133	ENSG00000204387.12	C6orf48	chr6	+	31836294	31836517	31836298	31836517	31835410	31835451	133	12	24	3	32	129	125	0.0104165	0.049885	0.326	0.083	0.243
365	1638	ENSG00000184371.13	CSF1	chr1	+	109923165	109924190	109924059	109924190	109921846	109921994	1638	7396	115	7964	169	1019	125	0.0104762	0.0499477	0.888	0.853	0.035
366	2657	ENSG00000158552.12	ZFAND2B	chr2	+	219206966	219207042	219206969	219207042	219206783	219206845	2657	16	139	15	46	128	125	0.0104867	0.0499477	0.101	0.242	-0.141

## Sheet: rMATS_GSK591_G564_MXE
	ID	GeneID	geneSymbol	chr	strand	1stExonStart_0base	1stExonEnd	2ndExonStart_0base	2ndExonEnd	upstreamES	upstreamEE	downstreamES	downstreamEE	ID.1	IC_SAMPLE_1	SC_SAMPLE_1	IC_SAMPLE_2	SC_SAMPLE_2	IncFormLen	SkipFormLen	PValue	FDR	IncLevel1	IncLevel2	IncLevelDifference
0	1366	ENSG00000067225.17	PKM	chr15	-	72202453	72202620	72203021	72203188	72200473	72200655	72206727	72206880	1366	6249	90744	7618	77976	292	292	0	0	0.064	0.089	-0.025
1	1495	ENSG00000119655.8	NPC2	chr14	-	74484414	74484587	74486328	74486436	74480710	74480779	74493192	74493291	1495	3380	10775	3471	8735	233	298	0	0	0.286	0.337	-0.051
2	1967	ENSG00000168056.14	LTBP3	chr11	-	65540012	65540153	65540244	65540382	65539719	65539881	65540485	65540614	1967	16198	4076	16190	2082	263	266	0	0	0.801	0.887	-0.086
3	2313	ENSG00000140988.15	RPS2	chr16	-	1962735	1962909	1963148	1963256	1962496	1962656	1964275	1964365	2313	9384	45268	7544	42330	233	299	0	0	0.21	0.186	0.024
4	235	ENSG00000092199.17	HNRNPC	chr14	-	21230957	21231072	21234077	21234229	21230318	21230366	21263310	21263336	235	9059	2860	7783	4125	277	240	0	0	0.733	0.62	0.113
5	3010	ENSG00000128595.16	CALU	chr7	+	128754261	128754455	128754528	128754722	128748572	128748804	128758870	128759037	3010	12021	1339	11205	618	319	319	0	0	0.9	0.948	-0.048
6	321	ENSG00000038427.15	VCAN	chr5	+	83519348	83522309	83537006	83542268	83512102	83512396	83545536	83545650	321	12882	35315	14370	34766	3086	5387	0	0	0.389	0.419	-0.03
7	3252	ENSG00000239922.1	RP11-71N10.1	chr3	+	147940558	147940619	147995754	147995852	147940019	147940116	148006587	148006755	3252	275	577	324	258	186	223	0	0	0.364	0.601	-0.237
8	3501	ENSG00000111669.14	TPI1	chr12	+	6868863	6868987	6869098	6869183	6867419	6867681	6869257	6869390	3501	17960	12112	18354	10187	249	210	0	0	0.556	0.603	-0.047
9	3672	ENSG00000113648.16	H2AFY	chr5	-	135350822	135350913	135352945	135353045	135345967	135346057	135360496	135360607	3672	3249	2338	2126	2716	225	216	0	0	0.572	0.429	0.143
10	4126	ENSG00000149743.13	TRPT1	chr11	-	64224794	64224970	64225785	64225869	64224542	64224717	64226049	64226254	4126	123	246	178	85	209	301	0	0	0.419	0.751	-0.332
11	5015	ENSG00000196262.13	PPIA	chr7	+	44799246	44799277	44799701	44799874	44796679	44796793	44801286	44803117	5015	7018	75957	4941	69036	156	298	0	0	0.15	0.12	0.03
12	530	ENSG00000114115.9	RBP1	chr3	-	139518420	139518522	139538780	139538959	139517573	139517680	139539459	139539587	530	29172	18068	25275	17630	304	227	0	0	0.547	0.517	0.03
13	5583	ENSG00000159335.15	PTMS	chr12	+	6769843	6769999	6770156	6770218	6769602	6769674	6770391	6770498	5583	243	2660	71	2286	281	187	0	0	0.057	0.02	0.037
14	5827	ENSG00000140416.19	TPM1	chr15	+	63061197	63061273	63061712	63061788	63060868	63060939	63062214	63062277	5827	5322	1668	3317	2781	201	201	0	0	0.761	0.544	0.217
15	606	ENSG00000182718.16	ANXA2	chr15	-	60382341	60382441	60386027	60386086	60364428	60364523	60397257	60397338	606	2255	36036	2747	33582	184	225	0	0	0.071	0.091	-0.02
16	6071	ENSG00000137312.14	FLOT1	chr6	-	30741189	30741333	30742146	30742203	30740678	30740798	30742526	30742733	6071	2174	5177	2476	3669	182	269	0	0	0.383	0.499	-0.116
17	609	ENSG00000182718.16	ANXA2	chr15	-	60364428	60364523	60386027	60386086	60360940	60361054	60397257	60397338	609	2122	41257	2623	36413	184	220	0	0	0.058	0.079	-0.021
18	6868	ENSG00000203875.10	SNHG5	chr6	-	85677423	85677492	85677794	85677875	85666003	85666147	85677953	85678032	6868	6960	547	6132	858	206	194	0	0	0.923	0.871	0.052
19	891	ENSG00000132589.15	FLOT2	chr17	-	28884224	28884315	28885856	28885947	28883107	28883231	28888944	28889026	891	243	2998	506	2215	216	216	0	0	0.075	0.186	-0.111
20	7430	ENSG00000145730.20	PAM	chr5	+	103025130	103025334	103028181	103028238	103019789	103019843	103028886	103029110	7430	4991	2257	4002	2443	329	182	1.11022e-16	3.80859e-14	0.55	0.475	0.075
21	2706	ENSG00000140612.13	SEC11A	chr15	-	84687624	84687774	84714730	84714866	84680712	84680832	84716024	84716163	2706	340	5469	504	4485	261	275	3.33067e-16	1.09064e-13	0.061	0.106	-0.045
22	397	ENSG00000057019.15	DCBLD2	chr3	-	98811193	98811319	98811467	98811554	98808080	98808174	98812331	98812482	397	27529	42064	27040	37746	212	251	5.55112e-16	1.73871e-13	0.437	0.459	-0.022
23	6624	ENSG00000082781.11	ITGB5	chr3	-	124796387	124796817	124809021	124809156	124773689	124773912	124817620	124817710	6624	2729	11393	2195	11800	260	555	9.99201e-16	2.99927e-13	0.338	0.284	0.054
24	2471	ENSG00000262633.1	RP11-156P1.2	chr17	+	46931098	46931207	46935028	46935169	46929519	46929584	46938598	46938704	2471	691	599	692	297	234	266	1.44329e-15	4.15898e-13	0.567	0.726	-0.159
25	6075	ENSG00000137312.14	FLOT1	chr6	-	30741613	30741704	30741791	30741867	30741189	30741333	30742146	30742203	6075	2007	2338	1857	1499	201	216	1.77636e-15	4.92187e-13	0.48	0.571	-0.091
26	4902	ENSG00000006837.11	CDKL3	chr5	-	134350248	134350427	134359896	134360091	134321790	134321903	134370997	134371041	4902	3	70	44	25	320	304	1.88738e-15	5.03581e-13	0.039	0.626	-0.587
27	3071	ENSG00000166295.8	ANAPC16	chr10	+	72220053	72220379	72230365	72230440	72215999	72216138	72233000	72235858	3071	1673	2222	1179	2296	451	200	1.9984e-15	5.1416e-13	0.25	0.185	0.065
28	7077	ENSG00000112531.16	QKI	chr6	+	163478779	163478896	163534981	163535125	163455278	163455421	163561981	163562069	7077	5284	4974	4204	4968	242	269	2.9976e-15	7.44646e-13	0.541	0.485	0.056
29	5591	ENSG00000136717.14	BIN1	chr2	-	127051153	127051243	127057472	127057601	127050801	127050912	127059010	127059155	5591	285	455	410	282	254	215	3.77476e-15	9.06445e-13	0.346	0.552	-0.206
30	2974	ENSG00000162433.14	AK4	chr1	+	65148277	65148552	65190709	65190829	65147548	65147665	65218753	65218926	2974	150	440	353	418	400	245	7.21645e-15	1.6246e-12	0.173	0.341	-0.168
31	4485	ENSG00000204580.11	DDR1	chr6	+	30892001	30892188	30892295	30892542	30891379	30891479	30893067	30893163	4485	15355	14152	16982	17713	312	372	6.99441e-15	1.6246e-12	0.564	0.533	0.031
32	2791	ENSG00000100823.11	APEX1	chr14	+	20455577	20455703	20455913	20456101	20455225	20455328	20456667	20456860	2791	267	7144	447	6594	251	313	2.56462e-14	5.59863e-12	0.045	0.078	-0.033
33	5016	ENSG00000196262.13	PPIA	chr7	+	44799391	44799480	44799701	44799874	44799246	44799277	44801286	44801631	5016	21818	75993	18179	69048	214	298	2.87548e-14	6.09263e-12	0.286	0.268	0.018
34	5705	ENSG00000143195.12	ILDR2	chr1	-	166927066	166927180	166935300	166935477	166922592	166922809	166936590	166936737	5705	727	827	693	1330	302	239	3.57492e-14	7.3582e-12	0.41	0.292	0.118
35	4694	ENSG00000100722.18	ZC3H14	chr14	+	88568038	88568153	88571083	88571124	88563650	88563693	88572029	88572225	4694	737	330	778	154	240	166	3.71925e-14	7.44263e-12	0.607	0.777	-0.17
36	6147	ENSG00000166444.17	ST5	chr11	-	8726072	8726209	8750620	8750725	8717740	8717892	8810516	8811016	6147	349	700	506	515	230	262	4.94049e-14	9.61927e-12	0.362	0.528	-0.166
37	1127	ENSG00000153113.23	CAST	chr5	+	96729152	96729209	96729611	96729725	96727488	96727530	96730779	96730860	1127	1096	2642	761	2759	182	239	5.35127e-14	1.01449e-11	0.353	0.266	0.087
38	1462	ENSG00000134222.16	PSRC1	chr1	-	109280776	109281046	109281107	109281251	109280395	109280489	109281618	109282060	1462	416	956	542	674	269	395	6.85008e-14	1.26533e-11	0.39	0.541	-0.151
39	181	ENSG00000182004.12	SNRPE	chr1	+	203863662	203863725	203865040	203865119	203862195	203862222	203869876	203870550	181	2491	2424	2816	2026	188	204	1.30007e-13	2.34143e-11	0.527	0.601	-0.074
40	4482	ENSG00000204580.11	DDR1	chr6	+	30884537	30884710	30885624	30885680	30884057	30884145	30888687	30888814	4482	2482	530	3001	378	298	181	2.56017e-13	4.49841e-11	0.74	0.828	-0.088
41	2832	ENSG00000204852.15	TCTN1	chr12	+	110634395	110634463	110634669	110634779	110632471	110632559	110636480	110636501	2832	110	1068	14	773	193	235	2.99538e-13	5.13779e-11	0.111	0.022	0.089
42	1586	ENSG00000135424.15	ITGA7	chr12	-	55698709	55698917	55699869	55699989	55697937	55698026	55700261	55700393	1586	98	3314	22	3442	245	333	3.26073e-13	5.46285e-11	0.039	0.009	0.03
43	2473	ENSG00000262633.1	RP11-156P1.2	chr17	+	46932066	46932199	46935028	46935169	46931098	46931207	46938598	46938704	2473	716	609	657	294	258	266	3.52274e-13	5.76768e-11	0.548	0.697	-0.149
44	368	ENSG00000010810.17	FYN	chr6	-	111699514	111699670	111700103	111700268	111696276	111696456	111702884	111703034	368	6642	463	5312	592	290	281	3.80251e-13	6.0874e-11	0.933	0.897	0.036
45	4484	ENSG00000204580.11	DDR1	chr6	+	30884537	30884710	30885624	30885680	30880848	30881125	30888687	30888814	4484	2492	532	2981	379	298	181	6.40266e-13	1.00271e-10	0.74	0.827	-0.087
46	5403	ENSG00000112306.7	RPS12	chr6	+	132814971	132815088	132816460	132816563	132814731	132814782	132816959	132817061	5403	26848	17844	25541	15341	242	228	7.28972e-13	1.11734e-10	0.586	0.611	-0.025
47	4480	ENSG00000204580.11	DDR1	chr6	+	30884537	30884710	30885624	30885680	30882954	30882983	30888687	30888814	4480	2470	528	2959	377	298	181	8.26561e-13	1.24053e-10	0.74	0.827	-0.087
48	5736	ENSG00000219626.8	FAM228B	chr2	+	24164197	24164335	24167626	24167683	24095140	24095229	24169355	24169638	5736	62	107	135	47	263	182	1.01708e-12	1.49531e-10	0.286	0.665	-0.379
49	5173	ENSG00000170275.14	CRTAP	chr3	+	33132554	33132700	33134181	33134265	33129938	33130067	33142394	33147773	5173	5159	2760	5147	2151	271	209	1.39078e-12	2.00383e-10	0.59	0.649	-0.059
50	3807	ENSG00000101367.8	MAPRE1	chr20	+	32825924	32826048	32833716	32833862	32819892	32820028	32836633	32836841	3807	2816	3584	2789	2737	249	271	1.79567e-12	2.53648e-10	0.461	0.526	-0.065
51	6102	ENSG00000187514.14	PTMA	chr2	+	231711889	231711983	231712442	231712516	231711371	231711419	231712803	231713539	6102	7194	9283	4914	7518	219	199	1.90759e-12	2.64274e-10	0.413	0.373	0.04
52	4127	ENSG00000149743.13	TRPT1	chr11	-	64224800	64224970	64225785	64225869	64224542	64224717	64226049	64226254	4127	123	831	178	484	209	295	1.94433e-12	2.64283e-10	0.173	0.342	-0.169
53	3269	ENSG00000115464.14	USP34	chr2	-	61192900	61192980	61204255	61204380	61190517	61190658	61204496	61204601	3269	634	344	390	417	250	205	2.33591e-12	3.05962e-10	0.602	0.434	0.168
54	5733	ENSG00000219626.8	FAM228B	chr2	+	24164197	24164335	24167626	24167683	24124329	24124460	24169355	24169637	5733	66	107	140	48	263	182	2.31382e-12	3.05962e-10	0.299	0.669	-0.37
55	890	ENSG00000132589.15	FLOT2	chr17	-	28884224	28884315	28888944	28889026	28883107	28883231	28897525	28897679	890	860	1243	860	782	207	216	2.74403e-12	3.53e-10	0.419	0.534	-0.115
56	2087	ENSG00000145431.10	PDGFC	chr4	-	156810836	156811017	156850220	156850416	156772685	156772893	156970785	156970903	2087	1164	2139	870	2328	321	306	2.83018e-12	3.57695e-10	0.342	0.263	0.079
57	687	ENSG00000078674.17	PCM1	chr8	+	17962033	17962174	17963100	17963291	17960314	17960444	17964567	17964768	687	1459	1397	991	1399	266	316	3.51574e-12	4.3668e-10	0.554	0.457	0.097
58	1424	ENSG00000079819.16	EPB41L2	chr6	-	130858130	130858243	130863637	130863718	130840181	130840598	130885095	130885268	1424	18	1344	70	999	206	238	4.21485e-12	5.06063e-10	0.015	0.075	-0.06
59	2008	ENSG00000122026.10	RPL21	chr13	+	27254219	27254281	27255241	27255354	27253764	27253843	27256183	27256334	2008	24986	20768	23106	17454	187	238	4.17799e-12	5.06063e-10	0.605	0.628	-0.023
60	5097	ENSG00000118518.15	RNF146	chr6	+	127280515	127280604	127285207	127285348	127280230	127280340	127286049	127286177	5097	12	163	34	40	214	266	4.45299e-12	5.25891e-10	0.084	0.514	-0.43
61	1480	ENSG00000170734.11	POLH	chr6	+	43587271	43587489	43597695	43597865	43583006	43583141	43600987	43601091	1480	798	524	613	693	343	295	5.08105e-12	5.81014e-10	0.567	0.432	0.135
62	5737	ENSG00000219626.8	FAM228B	chr2	+	24164197	24164335	24167626	24167683	24123479	24123533	24169355	24169637	5737	68	115	130	48	263	182	5.05584e-12	5.81014e-10	0.29	0.652	-0.362
63	2973	ENSG00000162433.14	AK4	chr1	+	65148277	65148552	65190709	65190829	65147829	65148057	65218753	65218926	2973	136	418	302	401	400	245	7.1001e-12	7.99205e-10	0.166	0.316	-0.15
64	1718	ENSG00000067208.14	EVI5	chr1	-	92625793	92625934	92636201	92636336	92624175	92624334	92663419	92663452	1718	66	274	126	155	260	266	8.50187e-12	9.42268e-10	0.198	0.454	-0.256
65	4732	ENSG00000143727.15	ACP1	chr2	+	272036	272150	272191	272305	271865	271939	275139	275201	4732	3376	899	3424	618	239	239	1.19308e-11	1.30226e-09	0.79	0.847	-0.057
66	5732	ENSG00000219626.8	FAM228B	chr2	+	24164197	24164335	24167626	24167683	24135118	24135187	24169355	24169638	5732	109	107	206	52	263	182	1.34613e-11	1.4474e-09	0.413	0.733	-0.32
67	6920	ENSG00000244754.8	N4BP2L2	chr13	-	32517856	32518003	32521372	32521449	32442387	32444126	32522181	32522270	6920	291	160	203	275	202	272	1.47033e-11	1.55769e-09	0.71	0.498	0.212
68	1979	ENSG00000106610.14	STAG3L4	chr7	+	67308576	67308652	67308934	67309139	67305986	67306083	67309563	67309715	1979	0	897	45	997	201	330	1.63388e-11	1.70587e-09	0	0.069	-0.069
69	605	ENSG00000182718.16	ANXA2	chr15	-	60390212	60390317	60397257	60397338	60386027	60386086	60397942	60397986	605	3553	350	4220	232	206	230	1.97145e-11	2.0289e-09	0.919	0.953	-0.034
70	2707	ENSG00000140612.13	SEC11A	chr15	-	84687624	84687774	84714730	84714866	84670724	84670782	84716024	84716163	2707	340	1139	502	972	261	275	2.59958e-11	2.63765e-09	0.239	0.352	-0.113
71	2664	ENSG00000145425.9	RPS3A	chr4	+	151100484	151100588	151100974	151101162	151099638	151099714	151102870	151103079	2664	15404	30751	15658	28467	229	313	3.04221e-11	3.0439e-09	0.406	0.429	-0.023
72	4860	ENSG00000148985.19	PGAP2	chr11	+	3811249	3811424	3823882	3824135	3808293	3808315	3824269	3824376	4860	219	728	287	469	300	378	3.19273e-11	3.15075e-09	0.275	0.435	-0.16
73	4361	ENSG00000150403.17	TMCO3	chr13	+	113520615	113520733	113547299	113547379	113503495	113503588	113548302	113548452	4361	2	602	41	503	243	205	4.20733e-11	4.0959e-09	0.003	0.064	-0.061
74	4107	ENSG00000135437.9	RDH5	chr12	+	55721299	55721494	55721688	55721947	55720366	55720517	55723885	55724049	4107	152	574	132	190	320	384	4.29934e-11	4.12195e-09	0.241	0.455	-0.214
75	57	ENSG00000241553.12	ARPC4	chr3	+	9800184	9800296	9801660	9801756	9797658	9797777	9803842	9804013	57	2696	3323	2972	2873	237	221	4.34853e-11	4.12195e-09	0.431	0.491	-0.06
76	5735	ENSG00000219626.8	FAM228B	chr2	+	24164197	24164335	24167626	24167683	24146929	24147086	24169355	24169638	5735	84	108	160	52	263	182	6.1194e-11	5.72522e-09	0.35	0.68	-0.33
77	4603	ENSG00000188501.11	LCTL	chr15	-	66550040	66550104	66551661	66551861	66547178	66548605	66552042	66552169	4603	548	399	351	478	325	189	6.44023e-11	5.94813e-09	0.444	0.299	0.145
78	1241	ENSG00000169826.7	CSGALNACT2	chr10	+	43163865	43164044	43167003	43167098	43160493	43160595	43175950	43176032	1241	270	231	489	187	304	220	7.15284e-11	6.52267e-09	0.458	0.654	-0.196
79	1648	ENSG00000104756.15	KCTD9	chr8	-	25444291	25444335	25446128	25446250	25440576	25440673	25458198	25458467	1648	859	758	1181	663	247	169	7.48596e-11	6.7411e-09	0.437	0.549	-0.112
80	6538	ENSG00000137076.18	TLN1	chr9	-	35703774	35703900	35703990	35704174	35703559	35703676	35704331	35704498	6538	2509	2551	3070	2420	309	251	7.88978e-11	7.01703e-09	0.444	0.508	-0.064
81	5734	ENSG00000219626.8	FAM228B	chr2	+	24164197	24164335	24167626	24167683	24139369	24139450	24169355	24169638	5734	63	108	130	53	263	182	8.35459e-11	7.33982e-09	0.288	0.629	-0.341
82	2355	ENSG00000188554.13	NBR1	chr17	+	43190608	43190776	43191371	43191581	43189587	43189802	43193093	43193253	2355	1371	2248	1602	1922	293	335	8.71546e-11	7.53613e-09	0.411	0.488	-0.077
83	3989	ENSG00000170852.10	KBTBD2	chr7	-	32874991	32875157	32879434	32879942	32868171	32870880	32891535	32891897	3989	1430	499	1059	593	633	291	8.88341e-11	7.53613e-09	0.568	0.451	0.117
84	4612	ENSG00000126214.21	KLC1	chr14	+	103687080	103687211	103692358	103692425	103679383	103679545	103693552	103693743	4612	683	208	736	96	256	192	8.89188e-11	7.53613e-09	0.711	0.852	-0.141
85	7467	ENSG00000093010.11	COMT	chr22	+	19961198	19961289	19962526	19962815	19941606	19941897	19963565	19963759	7467	643	5096	858	4740	216	414	9.68214e-11	8.11048e-09	0.195	0.258	-0.063
86	6936	ENSG00000138668.18	HNRNPD	chr4	-	82358658	82358820	82371527	82371584	82357312	82357444	82373445	82373956	6936	995	7416	1082	5939	182	287	1.02482e-10	8.48602e-09	0.175	0.223	-0.048
87	5210	ENSG00000092841.18	MYL6	chr12	+	56158683	56158711	56159586	56159622	56158356	56158404	56160024	56160148	5210	6	75	18	6	153	161	1.2481e-10	1.02174e-08	0.078	0.759	-0.681
88	658	ENSG00000111913.15	FAM65B	chr6	-	24869093	24869147	24870865	24870889	24865300	24865450	24872880	24872959	658	164	246	63	276	149	179	1.2874e-10	1.04207e-08	0.445	0.215	0.23
89	6293	ENSG00000139531.12	SUOX	chr12	+	55997614	55997723	55999332	55999458	55997287	55997339	56002211	56002271	6293	308	84	243	11	234	251	1.40908e-10	1.12789e-08	0.797	0.96	-0.163
90	7371	ENSG00000114021.11	NIT2	chr3	+	100339086	100339205	100339814	100339935	100334700	100334798	100341072	100341161	7371	386	538	224	600	244	246	1.4632e-10	1.15834e-08	0.42	0.273	0.147
91	2144	ENSG00000106153.12	CHCHD2	chr7	-	56102866	56103011	56104225	56104475	56101568	56101861	56106363	56106576	2144	17439	10525	17638	9499	375	270	1.51118e-10	1.18332e-08	0.544	0.572	-0.028
92	7296	ENSG00000163071.10	SPATA18	chr4	+	52060781	52060897	52062219	52062332	52060418	52060524	52071916	52072156	7296	211	33	139	89	241	238	1.72169e-10	1.33366e-08	0.863	0.607	0.256
93	2226	ENSG00000179218.13	CALR	chr19	+	12939133	12939235	12939427	12939631	12938606	12938770	12940052	12940147	2226	11888	28631	11616	25307	227	329	1.74075e-10	1.33408e-08	0.376	0.399	-0.023
94	2057	ENSG00000108010.11	GLRX3	chr10	+	130174996	130175089	130179341	130179420	130174866	130174906	130180112	130182881	2057	687	194	699	82	218	204	1.77318e-10	1.34463e-08	0.768	0.889	-0.121
95	2288	ENSG00000187079.14	TEAD1	chr11	+	12901939	12902113	12924911	12925052	12883000	12883125	12930173	12930326	2288	1035	1108	805	1279	299	266	2.34794e-10	1.76194e-08	0.454	0.359	0.095
96	865	ENSG00000040531.14	CTNS	chr17	+	3637106	3637316	3640187	3640267	3636467	3636831	3647443	3647522	865	380	160	409	63	335	205	2.61997e-10	1.9458e-08	0.592	0.799	-0.207
97	2703	ENSG00000140612.13	SEC11A	chr15	-	84680712	84680832	84714730	84714866	84670724	84670782	84716024	84716163	2703	340	3890	502	3618	261	245	3.20362e-10	2.35499e-08	0.076	0.115	-0.039
98	4348	ENSG00000150403.17	TMCO3	chr13	+	113534044	113534240	113547299	113547379	113520615	113520733	113548302	113548452	4348	1810	649	1020	567	321	205	3.28087e-10	2.38741e-08	0.64	0.535	0.105
99	4497	ENSG00000142192.20	APP	chr21	-	25997359	25997416	26000014	26000182	25982343	25982477	26021839	26022042	4497	19770	1768	19459	1376	293	182	3.34403e-10	2.40904e-08	0.874	0.898	-0.024
100	7335	ENSG00000133816.13	MICAL2	chr11	+	12249183	12249246	12255642	12255750	12243986	12244112	12256784	12256971	7335	42	14	12	52	188	233	3.41117e-10	2.43308e-08	0.788	0.222	0.566
101	2430	ENSG00000071794.15	HLTF	chr3	-	149055302	149055400	149059717	149059804	149050231	149050375	149060642	149060687	2430	82	878	150	652	212	223	3.49981e-10	2.47183e-08	0.089	0.195	-0.106
102	4241	ENSG00000163374.19	YY1AP1	chr1	-	155679408	155679512	155680415	155680456	155675009	155675096	155688070	155688201	4241	161	11	95	48	166	229	4.08225e-10	2.8552e-08	0.953	0.732	0.221
103	6133	ENSG00000143549.19	TPM3	chr1	-	154171412	154171488	154172028	154172104	154170648	154170711	154172907	154172978	6133	8564	300	6990	398	201	201	4.90575e-10	3.39818e-08	0.966	0.946	0.02
104	1969	ENSG00000168056.14	LTBP3	chr11	-	65540244	65540382	65540485	65540614	65540012	65540153	65540870	65540954	1969	8484	4460	6708	2950	254	263	5.97273e-10	4.09201e-08	0.663	0.702	-0.039
105	3072	ENSG00000166295.8	ANAPC16	chr10	+	72223887	72224056	72230365	72230440	72220053	72220379	72233000	72235858	3072	2166	1816	1520	1710	294	200	6.021e-10	4.09201e-08	0.448	0.377	0.071
106	5492	ENSG00000203791.13	METTL10	chr10	-	124774674	124774782	124790272	124790338	124765449	124765608	124791723	124791870	5492	175	237	227	123	191	233	6.198e-10	4.17294e-08	0.474	0.692	-0.218
107	1341	ENSG00000100227.17	POLDIP3	chr22	-	42599697	42599793	42601969	42602056	42596185	42596365	42602769	42603160	1341	1055	1468	879	1747	212	221	6.68598e-10	4.4598e-08	0.428	0.344	0.084
108	3292	ENSG00000198467.13	TPM2	chr9	-	35684731	35684807	35685063	35685139	35684487	35684550	35685268	35685339	3292	435	650	328	851	201	201	6.93097e-10	4.5808e-08	0.401	0.278	0.123
109	6790	ENSG00000137413.15	TAF8	chr6	+	42057388	42057513	42066311	42066459	42055951	42056014	42068464	42068607	6790	231	158	136	231	250	273	7.63921e-10	5.00299e-08	0.615	0.391	0.224
110	6070	ENSG00000137312.14	FLOT1	chr6	-	30741189	30741333	30741791	30741867	30740678	30740798	30742146	30742203	6070	1942	5311	1751	3761	201	269	8.36559e-10	5.42935e-08	0.329	0.384	-0.055
111	2389	ENSG00000160285.14	LSS	chr21	-	46222662	46222738	46227551	46227690	46221853	46221975	46228433	46228599	2389	1559	65	1309	137	264	201	8.99067e-10	5.78293e-08	0.948	0.879	0.069
112	3156	ENSG00000138758.11	SEPT11	chr4	+	76987808	76987870	76995780	76995938	76949836	76949930	76996424	76996539	3156	24	183	6	549	187	283	9.11965e-10	5.81115e-08	0.166	0.016	0.15
113	4287	ENSG00000102606.17	ARHGEF7	chr13	+	111205288	111205373	111209871	111210002	111153904	111153991	111217678	111217880	4287	251	442	369	334	210	256	9.19588e-10	5.81115e-08	0.409	0.574	-0.165
114	1298	ENSG00000170889.13	RPS9	chr19	+	54201486	54201609	54206275	54206462	54201159	54201281	54207397	54207647	1298	26728	25849	29391	26381	248	312	1.07007e-09	6.70329e-08	0.565	0.584	-0.019
115	2564	ENSG00000105559.11	PLEKHA4	chr19	-	48865502	48865610	48867536	48867626	48861619	48861692	48868082	48868632	2564	461	329	502	182	215	233	1.25132e-09	7.77113e-08	0.603	0.749	-0.146
116	6977	ENSG00000119801.12	YPEL5	chr2	+	30148244	30148541	30155849	30155910	30146940	30147062	30156627	30156792	6977	464	112	534	43	422	186	1.50694e-09	9.27862e-08	0.646	0.846	-0.2
117	4574	ENSG00000121897.13	LIAS	chr4	+	39465284	39465342	39467517	39467646	39463524	39463605	39470018	39470164	4574	4	119	39	89	183	254	1.58898e-09	9.70088e-08	0.045	0.378	-0.333
118	6307	ENSG00000101004.14	NINL	chr20	-	25476042	25477089	25478922	25479206	25469990	25470095	25480160	25480267	6307	259	751	164	924	409	1172	1.60423e-09	9.71165e-08	0.497	0.337	0.16
119	1265	ENSG00000182534.13	MXRA7	chr17	-	76683846	76683927	76685071	76685165	76679568	76680879	76688112	76688176	1265	9715	5300	11083	5234	219	206	1.85994e-09	1.11658e-07	0.633	0.666	-0.033
120	2830	ENSG00000160310.16	PRMT2	chr21	+	46658744	46658920	46661799	46661936	46649574	46649739	46663382	46663554	2830	3698	1550	3351	1808	301	262	1.93861e-09	1.1542e-07	0.675	0.617	0.058
121	6112	ENSG00000161533.11	ACOX1	chr17	-	75960214	75960375	75973624	75973785	75957458	75957566	75978533	75978693	6112	274	583	165	688	286	286	2.07492e-09	1.22523e-07	0.32	0.193	0.127
122	2837	ENSG00000157800.17	SLC37A3	chr7	-	140337283	140337349	140343411	140343563	140333751	140335504	140345215	140345263	2837	270	445	350	299	277	191	2.0977e-09	1.2286e-07	0.295	0.447	-0.152
123	5193	ENSG00000244187.7	TMEM141	chr9	+	136791710	136791777	136791946	136792030	136791354	136791424	136792250	136792358	5193	209	840	248	519	192	209	2.19674e-09	1.27624e-07	0.213	0.342	-0.129
124	5933	ENSG00000239779.6	WBP1	chr2	+	74459642	74459745	74459872	74460049	74458328	74458671	74460220	74460891	5933	2354	2470	2583	2120	228	302	2.33301e-09	1.34456e-07	0.558	0.617	-0.059
125	3925	ENSG00000137478.14	FCHSD2	chr11	-	73000989	73001134	73015808	73015885	72988963	72989097	73083694	73083740	3925	134	384	201	255	202	270	2.3933e-09	1.35759e-07	0.318	0.513	-0.195
126	7233	ENSG00000164109.13	MAD2L1	chr4	-	120061974	120062095	120065671	120065818	120060873	120060977	120066661	120067074	7233	1157	1391	880	722	272	246	2.37541e-09	1.35759e-07	0.429	0.524	-0.095
127	1627	ENSG00000181192.11	DHTKD1	chr10	+	12088985	12089255	12091512	12091684	12087534	12087729	12094072	12094271	1627	443	267	597	183	395	297	2.89231e-09	1.61521e-07	0.555	0.71	-0.155
128	5360	ENSG00000198176.12	TFDP1	chr13	+	113623179	113623286	113631622	113631744	113585773	113585849	113633119	113633285	5360	111	1319	157	859	232	247	2.88669e-09	1.61521e-07	0.082	0.163	-0.081
129	3621	ENSG00000072042.12	RDH11	chr14	-	67685014	67685204	67690211	67690421	67677363	67678423	67691139	67691244	3621	2516	1734	1766	1604	335	315	3.07027e-09	1.7014e-07	0.577	0.509	0.068
130	6853	ENSG00000125970.11	RALY	chr20	+	34072065	34072330	34073562	34073635	34031521	34031604	34073818	34073866	6853	7825	834	5882	852	390	198	3.2566e-09	1.79088e-07	0.826	0.778	0.048
131	3956	ENSG00000183853.17	KIRREL	chr1	+	158076112	158076262	158077990	158078140	157993609	157993728	158084421	158084579	3956	1257	1495	1508	1305	275	275	3.38908e-09	1.84962e-07	0.457	0.536	-0.079
132	325	ENSG00000165699.13	TSC1	chr9	-	132925586	132925739	132927200	132927304	132923347	132923492	132928766	132928955	325	221	157	88	166	229	278	3.75989e-09	2.03656e-07	0.631	0.392	0.239
133	2704	ENSG00000140612.13	SEC11A	chr15	-	84680712	84680832	84691534	84691644	84670724	84670782	84714730	84714866	2704	360	3883	514	3624	235	245	3.8313e-09	2.05975e-07	0.088	0.129	-0.041
134	7203	ENSG00000165948.10	IFI27L1	chr14	+	94100738	94100771	94101813	94102059	94096906	94096965	94102476	94102709	7203	98	185	39	246	158	371	3.91689e-09	2.09017e-07	0.554	0.271	0.283
135	1134	ENSG00000153113.23	CAST	chr5	+	96722638	96722698	96726793	96726859	96695784	96695907	96727488	96727530	1134	2678	737	2454	460	185	191	4.0005e-09	2.11349e-07	0.79	0.846	-0.056
136	4471	ENSG00000138386.16	NAB1	chr2	+	190649845	190649982	190655976	190656153	190649232	190649360	190659157	190659995	4471	157	146	230	78	262	302	4.0486e-09	2.11349e-07	0.553	0.773	-0.22
137	6072	ENSG00000137312.14	FLOT1	chr6	-	30741189	30741333	30741613	30741704	30740678	30740798	30741791	30741867	6072	2620	5272	2333	3807	216	269	4.04011e-09	2.11349e-07	0.382	0.433	-0.051
138	375	ENSG00000235257.8	ITGA9-AS1	chr3	-	37808703	37808880	37821013	37821100	37790750	37790911	37834678	37834767	375	84	102	127	41	212	302	4.26302e-09	2.20941e-07	0.54	0.815	-0.275
139	1812	ENSG00000138698.14	RAP1GDS1	chr4	+	98352475	98352601	98379016	98379163	98343138	98343261	98391951	98392080	1812	383	366	433	217	251	272	4.37312e-09	2.25028e-07	0.531	0.684	-0.153
140	3941	ENSG00000153317.14	ASAP1	chr8	-	130358016	130358143	130401884	130401970	130236921	130236994	130443459	130443660	3941	254	377	180	532	211	252	4.88409e-09	2.49539e-07	0.446	0.288	0.158
141	1039	ENSG00000231925.11	TAPBP	chr6	-	33304127	33304217	33304296	33304638	33301684	33301771	33304988	33305387	1039	9394	61	8795	136	467	215	6.55609e-09	3.3028e-07	0.986	0.968	0.018
142	1402	ENSG00000157869.14	RAB28	chr4	-	13460698	13460828	13474317	13474406	13381490	13381594	13479429	13479526	1402	392	371	257	450	214	255	6.55244e-09	3.3028e-07	0.557	0.405	0.152
143	3260	ENSG00000196419.12	XRCC6	chr22	+	41658251	41658352	41661330	41661444	41656902	41657032	41663621	41664039	3260	4273	6460	4106	5254	226	239	6.60322e-09	3.30344e-07	0.412	0.452	-0.04
144	3274	ENSG00000101126.15	ADNP	chr20	-	50903888	50904001	50928650	50928825	50902016	50902109	50930825	50930990	3274	336	890	179	860	300	238	6.88639e-09	3.42135e-07	0.23	0.142	0.088
145	4573	ENSG00000121897.13	LIAS	chr4	+	39465284	39465342	39467517	39467646	39460789	39460962	39470018	39470164	4573	4	118	36	88	183	254	8.98346e-09	4.39717e-07	0.045	0.362	-0.317
146	5885	ENSG00000161800.12	RACGAP1	chr12	-	50006433	50006636	50016630	50016719	50005255	50005392	50025327	50025400	5885	185	2402	58	1739	214	328	8.93032e-09	4.39717e-07	0.106	0.049	0.057
147	7303	ENSG00000132256.18	TRIM5	chr11	-	5665980	5666081	5667688	5667711	5665655	5665682	5678203	5678434	7303	122	409	225	353	148	226	9.03361e-09	4.39717e-07	0.313	0.493	-0.18
148	3922	ENSG00000089154.10	GCN1	chr12	-	120147051	120147272	120148166	120148346	120145261	120145330	120149605	120149720	3922	842	941	1072	820	305	346	1.07544e-08	5.19964e-07	0.504	0.597	-0.093
149	859	ENSG00000129197.14	RPAIN	chr17	+	5425970	5426082	5426235	5426299	5422768	5422829	5428070	5428653	859	790	815	692	457	237	189	1.08944e-08	5.23222e-07	0.436	0.547	-0.111
150	6088	ENSG00000138674.16	SEC31A	chr4	-	82861630	82861708	82862533	82862572	82857688	82857764	82863317	82863392	6088	432	248	353	376	164	203	1.13276e-08	5.40425e-07	0.683	0.537	0.146
151	1820	ENSG00000166578.9	IQCD	chr12	-	113197540	113197612	113200579	113200813	113195442	113195889	113207437	113208259	1820	30	37	49	4	359	197	1.16346e-08	5.51421e-07	0.308	0.871	-0.563
152	3176	ENSG00000090097.20	PCBP4	chr3	-	51959576	51959651	51959894	51960023	51959366	51959411	51960188	51960320	3176	1645	1141	1461	1377	254	200	1.20584e-08	5.67771e-07	0.532	0.455	0.077
153	6025	ENSG00000118705.16	RPN2	chr20	+	37234019	37234095	37236579	37236709	37229972	37230059	37241302	37241623	6025	17	3186	60	2535	201	255	1.30067e-08	6.08443e-07	0.007	0.029	-0.022
154	4952	ENSG00000165732.12	DDX21	chr10	+	68965376	68965494	68967017	68967203	68963290	68963469	68968975	68969121	4952	633	1051	790	881	243	311	1.39479e-08	6.48262e-07	0.435	0.534	-0.099
155	1594	ENSG00000148180.17	GSN	chr9	+	121281874	121281953	121282438	121282550	121281469	121281562	121301962	121302167	1594	1	81	22	43	204	237	1.4424e-08	6.66094e-07	0.014	0.373	-0.359
156	5563	ENSG00000089123.15	TASP1	chr20	-	13580896	13580981	13587249	13587370	13534021	13534141	13623445	13623514	5563	114	0	88	23	246	210	1.45744e-08	6.6875e-07	1	0.766	0.234
157	6871	ENSG00000203875.10	SNHG5	chr6	-	85677423	85677492	85677794	85677875	85676989	85677191	85677953	85678032	6871	6966	2746	6134	2897	206	194	1.54198e-08	7.03066e-07	0.705	0.666	0.039
158	7062	ENSG00000166439.5	RNF169	chr11	+	74810183	74810330	74817595	74817714	74789625	74789699	74834675	74834775	7062	86	129	120	55	272	244	1.61792e-08	7.33051e-07	0.374	0.662	-0.288
159	2089	ENSG00000108557.17	RAI1	chr17	+	17724027	17724159	17792932	17798513	17681472	17681793	17803755	17803849	2089	147	9952	63	9674	257	5706	1.75673e-08	7.90967e-07	0.247	0.126	0.121
160	1351	ENSG00000140386.12	SCAPER	chr15	-	76841733	76841931	76857808	76857879	76804532	76804633	76862415	76862533	1351	71	203	9	151	196	323	1.94543e-08	8.65118e-07	0.366	0.089	0.277
161	4556	ENSG00000166575.16	TMEM135	chr11	+	87071522	87071615	87157340	87157406	87038006	87038186	87236637	87236684	4556	0	86	15	32	218	191	1.94176e-08	8.65118e-07	0	0.291	-0.291
162	334	ENSG00000234323.5	RP11-308N19.1	chr9	+	106279100	106279190	106558471	106558583	106278391	106278472	106588376	106588464	334	6	134	21	37	215	237	1.99935e-08	8.8364e-07	0.047	0.385	-0.338
163	6158	ENSG00000156110.13	ADK	chr10	+	74525255	74525426	74589281	74589317	74398470	74398579	74600378	74600493	6158	573	82	589	186	296	161	2.05439e-08	9.02429e-07	0.792	0.633	0.159
164	1419	ENSG00000079819.16	EPB41L2	chr6	-	130869562	130870126	130870327	130870381	130867458	130867581	130878103	130878250	1419	96	8289	26	7006	179	689	2.25721e-08	9.85511e-07	0.043	0.014	0.029
165	15	ENSG00000008952.16	SEC62	chr3	+	169985804	169985865	169988239	169988359	169983160	169983253	169992593	169998373	15	948	2031	757	2232	186	245	2.85459e-08	1.2314e-06	0.381	0.309	0.072
166	4505	ENSG00000116962.14	NID1	chr1	-	235993644	235993872	236011920	236012043	235990885	235991058	236013410	236013560	4505	561	862	450	1066	248	353	2.85172e-08	1.2314e-06	0.481	0.375	0.106
167	3134	ENSG00000137343.17	ATAT1	chr6	+	30642767	30643011	30645894	30645974	30642175	30642247	30646066	30646109	3134	272	117	291	44	369	205	2.92697e-08	1.25511e-06	0.564	0.786	-0.222
168	5466	ENSG00000120265.16	PCMT1	chr6	+	149796414	149796500	149802199	149802416	149793548	149793669	149810615	149811420	5466	1490	2809	1566	2293	211	342	3.66909e-08	1.56403e-06	0.462	0.525	-0.063
169	3298	ENSG00000137364.4	TPMT	chr6	-	18132132	18132177	18133803	18133889	18128310	18130780	18138962	18139037	3298	360	208	441	123	211	170	4.00507e-08	1.69721e-06	0.582	0.743	-0.161
170	2774	ENSG00000109184.14	DCUN1D4	chr4	+	51899269	51899378	51911069	51911174	51891759	51891851	51913289	51913392	2774	467	321	698	275	234	230	4.10983e-08	1.73141e-06	0.588	0.714	-0.126
171	7204	ENSG00000165948.10	IFI27L1	chr14	+	94100738	94100771	94101813	94101975	94096840	94096965	94102476	94102709	7204	98	421	39	481	158	287	4.1785e-08	1.75011e-06	0.297	0.128	0.169
172	4234	ENSG00000163374.19	YY1AP1	chr1	-	155676547	155676746	155679408	155679512	155675009	155675096	155688070	155688201	4234	11	1110	48	949	229	324	4.24019e-08	1.76568e-06	0.014	0.067	-0.053
173	5986	ENSG00000180902.16	D2HGDH	chr2	+	241744708	241744877	241755848	241756014	241743621	241743815	241767709	241768809	5986	344	170	320	308	294	291	4.85157e-08	2.00866e-06	0.667	0.507	0.16
174	2334	ENSG00000115310.17	RTN4	chr2	-	55025085	55027485	55028163	55028220	54987490	54987698	55049744	55050544	2334	497	6384	445	8247	182	2525	5.39043e-08	2.2064e-06	0.519	0.428	0.091
175	403	ENSG00000057019.15	DCBLD2	chr3	-	98822668	98822741	98825314	98825366	98822227	98822361	98849460	98849598	403	14253	16411	14520	15295	177	198	5.36681e-08	2.2064e-06	0.493	0.515	-0.022
176	7357	ENSG00000231500.6	RPS18	chr6	+	33275964	33276066	33276175	33276267	33275796	33275883	33276390	33276510	7357	67465	15755	68432	17096	227	217	5.54262e-08	2.25588e-06	0.804	0.793	0.011
177	5602	ENSG00000110801.13	PSMD9	chr12	+	121894738	121894841	121899633	121899845	121888770	121888994	121903005	121903107	5602	895	1390	797	870	228	337	6.26746e-08	2.53656e-06	0.488	0.575	-0.087
178	1681	ENSG00000075711.20	DLG1	chr3	-	197142717	197142768	197149742	197149796	197140139	197140264	197161639	197161738	1681	181	345	83	355	179	176	6.4317e-08	2.58849e-06	0.34	0.187	0.153
179	6265	ENSG00000108219.14	TSPAN14	chr10	+	80489216	80489314	80504727	80504778	80468546	80468687	80507227	80507374	6265	288	340	129	308	223	176	6.4839e-08	2.595e-06	0.401	0.248	0.153
180	4442	ENSG00000167196.13	FBXO22	chr15	+	75917229	75917394	75929883	75930049	75904490	75904629	75932684	75942510	4442	229	739	109	692	290	291	6.59072e-08	2.62318e-06	0.237	0.136	0.101
181	4079	ENSG00000178927.16	C17orf62	chr17	-	82446622	82446696	82447579	82447621	82445863	82445960	82449169	82449292	4079	242	415	120	414	167	199	6.89332e-08	2.72854e-06	0.41	0.257	0.153
182	3291	ENSG00000059588.9	TARBP1	chr1	-	234392415	234392552	234393361	234393486	234391312	234391745	234393645	234393837	3291	134	185	167	92	250	262	6.99647e-08	2.75424e-06	0.432	0.655	-0.223
183	6325	ENSG00000196498.13	NCOR2	chr12	-	124327408	124327633	124330844	124330898	124326190	124326370	124332318	124332467	6325	1068	1537	815	1607	179	350	7.61475e-08	2.9799e-06	0.576	0.498	0.078
184	6552	ENSG00000185024.16	BRF1	chr14	-	105228819	105228913	105241264	105241414	105226633	105226760	105247070	105247894	6552	56	225	121	179	275	219	7.65245e-08	2.9799e-06	0.165	0.35	-0.185
185	2302	ENSG00000106615.9	RHEB	chr7	-	151484736	151484804	151490942	151491014	151477332	151477415	151519459	151519924	2302	1699	1643	1452	1055	197	193	7.79164e-08	2.98139e-06	0.503	0.574	-0.071
186	2796	ENSG00000108387.14	SEPT4	chr17	-	58521253	58521350	58521544	58521646	58520997	58521160	58521735	58521853	2796	1173	1095	1270	1605	227	222	7.74978e-08	2.98139e-06	0.512	0.436	0.076
187	338	ENSG00000234323.5	RP11-308N19.1	chr9	+	106500356	106500505	106558471	106558583	106278391	106278472	106588376	106588464	338	41	134	50	37	274	237	7.82181e-08	2.98139e-06	0.209	0.539	-0.33
188	3615	ENSG00000120885.19	CLU	chr8	-	27599779	27600009	27604290	27604395	27598459	27598635	27604923	27605335	3615	37118	70458	34428	62145	230	355	7.73927e-08	2.98139e-06	0.448	0.461	-0.013
189	3874	ENSG00000143612.18	C1orf43	chr1	-	154213892	154213946	154219835	154219937	154212457	154212624	154220341	154220606	3874	2437	1588	3104	1592	227	179	8.42999e-08	3.1963e-06	0.548	0.606	-0.058
190	6909	ENSG00000233184.6	RP11-421L21.3	chr1	+	101075394	101075716	101077362	101077508	101025918	101026061	101083460	101083574	6909	129	66	54	92	447	271	8.66632e-08	3.2687e-06	0.542	0.262	0.28
191	4606	ENSG00000188501.11	LCTL	chr15	-	66552042	66552169	66552983	66553258	66550040	66550104	66557721	66557883	4606	1300	108	1302	208	400	252	9.32428e-08	3.49855e-06	0.883	0.798	0.085
192	4005	ENSG00000113194.12	FAF2	chr5	+	176498913	176499085	176500002	176500146	176496485	176496663	176506767	176510074	4005	1158	1229	1006	1454	297	269	9.93692e-08	3.7091e-06	0.46	0.385	0.075
193	4350	ENSG00000150403.17	TMCO3	chr13	+	113534044	113534240	113539356	113539507	113520615	113520733	113547299	113547379	4350	1813	1804	1007	1331	321	276	1.03776e-07	3.85362e-06	0.464	0.394	0.07
[truncated: 1,805 more rows]

## Sheet: rMATS_GSK591_G564_A5SS
	ID	GeneID	geneSymbol	chr	strand	longExonStart_0base	longExonEnd	shortES	shortEE	flankingES	flankingEE	ID.1	IC_SAMPLE_1	SC_SAMPLE_1	IC_SAMPLE_2	SC_SAMPLE_2	IncFormLen	SkipFormLen	PValue	FDR	IncLevel1	IncLevel2	IncLevelDifference
[truncated: 321 more rows]

[truncated: 18 more sheets: rMATS_GSK591_G564_SE, rMATS_GSK591_G583_A3SS, rMATS_GSK591_G583_MXE, rMATS_GSK591_G583_A5SS, rMATS_GSK591_G583_SE, rMATS_GSK591_G561_A3SS, rMATS_GSK591_G561_MXE, rMATS_GSK591_G561_A5SS, rMATS_GSK591_G561_SE, rMATS_GSK591_G583_RI, rMATS_GSK591_G561_RI, rMATS_GSK591_G564_RI, Drug_Response_ASE_PSI_data, rMATS_Drug_Response_RI, rMATS_Drug_Response_SE, rMATS_Drug_Response_A3SS, rMATS_Drug_Response_A5SS, rMATS_Drug_Response_MXE]
