# Supplementary material for: PRMT5 inhibition disrupts splicing and stemness in glioblastoma
Source: Nat Commun. 2021 Feb 12;12:979. doi: 10.1038/s41467-021-21204-5 (PMC7881162; doi:10.1038/s41467-021-21204-5)
Supplement: Supplementary file 5 — Supplementary Data 2 [file 41467_2021_21204_MOESM5_ESM.xlsx]

## Sheet: Table SX2. FC_RNAseq_vs_proteom
Gene	RNA.seq.fold.change	Uniprot	Protein	proteomics.fold.change	ASE
AAAS	0.20276	Q9NRG9	AAAS	-1.50757	YES
AAGAB	0.0329287	Q6PD74	AAGAB	-0.887895	NO
AAK1	-0.00705527	Q2M2I8	AAK1	1.90889	YES
AAMP	0.0676477	Q13685	AAMP	2.1287	NO
AAR2	-0.035552	Q9Y312	AAR2	2.32964	NO
AARS	0.03922	P49588	SYAC	-0.17307	NO
AARS2	-0.261158	Q5JTZ9	SYAM	-4.80643	YES
AASDHPPT	0.0575211	Q9NRN7	ADPPT	-3.57049	NO
AASS	-0.0346859	Q9UDR5	AASS	-0.0990043	NO
AATF	-0.0364913	Q9NY61	AATF	0.516776	NO
ABAT	-0.0409506	P80404	GABT	0.0573028	YES
ABCB1	-0.166523	P08183	MDR1	15.5086	NO
ABCB7	-0.0616092	O75027	ABCB7	1.19469	NO
ABCB8	0.178342	Q9NUT2	ABCB8	-1.71724	YES
ABCC4	-0.01332	O15439	MRP4	2.28627	NO
ABCC6	-0.0743432	O95255	MRP6	4.78364	YES
ABCD1	-0.0601287	P33897	ABCD1	-4.68474	NO
ABCD3	-0.107999	P28288	ABCD3	-0.670216	NO
ABCE1	0.0571238	P61221	ABCE1	-0.204022	NO
ABCF1	0.000271118	Q8NE71	ABCF1	0.12832	NO
ABCF2	0.0104117	Q9UG63	ABCF2	-0.783657	NO
ABCF3	0.0314628	Q9NUQ8	ABCF3	1.1292	YES
ABHD10	-0.0162312	Q9NUJ1	ABHDA	-0.0434607	NO
ABHD11	-0.457532	Q8NFV4	ABHDB	-3.95052	YES
ABHD16A	0.00639809	O95870	ABHGA	0.112156	NO
ABI2	-0.0754196	Q9NYB9	ABI2	0.293791	YES
ABRACL	0.0085445	Q9P1F3	ABRAL	0.812598	NO
ABT1	0.0188328	Q9ULW3	ABT1	5.52435	NO
ACAA1	0.14207	P09110	THIK	-0.0733003	NO
ACAA2	-0.0210239	P42765	THIM	-0.00696799	NO
ACAD11	-0.151823	Q709F0	ACD11	-2.25636	YES
ACAD8	0.0934182	Q9UKU7	ACAD8	-4.99502	YES
ACAD9	-0.355254	Q9H845	ACAD9	-0.420342	YES
ACADM	-0.102946	P11310	ACADM	-0.450436	YES
ACADS	-0.0774004	P16219	ACADS	-2.88387	YES
ACADSB	0.0165812	P45954	ACDSB	0.436395	YES
ACADVL	-0.335586	P49748	ACADV	-1.17229	YES
ACAP1	0.106531	Q15027	ACAP1	-4.07554	NO
ACAT1	-0.0857984	P24752	THIL	0.108041	NO
ACAT2	-0.0887015	Q9BWD1	THIC	0.132409	NO
ACBD3	-0.00427986	Q9H3P7	GCP60	-0.954541	NO
ACIN1	0.129879	Q9UKV3	ACINU	0.175776	YES
ACLY	-0.0137451	P53396	ACLY	0.314047	YES
ACO1	0.022813	P21399	ACOC	0.286868	NO
ACO2	0.10767	Q99798	ACON	0.0696155	NO
ACOT13	-0.124627	Q9NPJ3	ACO13	0.115572	NO
ACOT2	0.0987264	P49753	ACOT2	-1.99925	NO
ACOT8	-0.0340772	O14734	ACOT8	0.812544	NO
ACOT9	0.0056367	Q9Y305	ACOT9	-0.483623	NO
ACOX3	-0.091714	O15254	ACOX3	1.39262	YES
ACP2	-0.71164	P11117	PPAL	-12.9682	NO
ACP6	-0.127623	Q9NPH0	PPA6	-2.14874	YES
ACSF2	0.349303	Q96CM8	ACSF2	0.526202	NO
ACSF3	0.129718	Q4G176	ACSF3	0.944718	NO
ACSL1	-0.0801492	P33121	ACSL1	-0.674534	NO
ACSL3	-0.246837	O95573	ACSL3	-0.411256	NO
ACSL4	-0.0543568	O60488	ACSL4	-1.34894	NO
ACSM5	-0.0309104	Q6NUN0	ACSM5	0.587332	NO
ACSS2	-0.0255693	Q9NR19	ACSA	0.77596	YES
ACSS3	0.105859	Q9H6R3	ACSS3	-2.1705	NO
ACTA2	0.273009	P62736	ACTA	-3.98895	YES
ACTBL2	0.03008	Q562R1	ACTBL	0.053973	NO
ACTG1	0.0549827	P63261	ACTG	0.876349	NO
ACTL6A	-0.0181673	O96019	ACL6A	-0.409401	NO
ACTN1	0.0415875	P12814	ACTN1	-0.0695972	YES
ACTN2	0.00782595	P35609	ACTN2	-1.92384	NO
ACTN4	0.0821758	O43707	ACTN4	-0.035321	NO
ACTR10	0.0450686	Q9NZ32	ARP10	-4.86033	NO
ACTR1A	-0.0718007	P61163	ACTZ	-0.580895	NO
ACTR1B	-0.359111	P42025	ACTY	-3.84834	YES
ACTR2	-0.0398753	P61160	ARP2	-0.103243	NO
ACTR3	0.0245211	P61158	ARP3	0.00558927	NO
ACYP1	0.264458	P07311	ACYP1	2.45536	NO
ADA	-0.0209961	P00813	ADA	-2.50489	NO
ADAM10	0.149394	O14672	ADA10	0.684763	NO
ADAM17	0.0580174	P78536	ADA17	-2.68814	NO
ADAM19	0.0385458	Q9H013	ADA19	0.545067	NO
ADAM9	0.00139103	Q13443	ADAM9	-0.0627985	YES
ADAMTS1	0.0915432	Q9UHI8	ATS1	2.06087	NO
ADAMTS15	0.140792	Q8TE58	ATS15	7.58877	NO
ADAMTSL4	-0.255041	Q6UY14	ATL4	-4.68819	YES
ADCK3	0.247216	Q8NI60	COQ8A	-0.948886	YES
ADCK4	0.0549687	Q96D53	COQ8B	-6.74209	YES
ADCY3	-0.134592	O60266	ADCY3	5.06136	NO
ADD3	-0.0194274	Q9UEY8	ADDG	2.10324	YES
ADH5	-0.0345609	P11766	ADHX	-0.237054	NO
ADIPOR1	0.0279578	Q96A54	PAQR1	7.79369	NO
ADNP	-0.0892644	Q9H2P0	ADNP	0.276031	YES
ADO	-0.151107	Q96SZ5	AEDO	-1.48894	NO
ADPGK	-0.0177095	Q9BRR6	ADPGK	0.443473	NO
ADPRHL2	-0.0889976	Q9NX46	ARHL2	-3.1361	NO
ADRM1	0.0263659	Q16186	ADRM1	-0.556313	NO
ADSL	0.0184511	P30566	PUR8	-5.25234	NO
ADSS	-0.0610948	P30520	PURA2	-0.138597	NO
AFAP1	0.00132083	Q8N556	AFAP1	0.156487	NO
AFAP1L1	0.0524748	Q8TED9	AF1L1	-0.0544332	NO
AFF4	0.0150733	Q9UHB7	AFF4	0.731549	NO
AFG3L2	-0.122155	Q9Y4W6	AFG32	-0.0603336	NO
AGA	-0.450178	P20933	ASPG	-2.44292	NO
AGK	-0.115683	Q53H12	AGK	-0.567026	NO
AGO2	0.0441979	Q9UKV8	AGO2	1.54863	NO
AGPAT1	-0.180701	Q99943	PLCA	-4.17535	NO
AGPAT3	0.0252682	Q9NRZ7	PLCC	-3.31758	NO
AGPAT5	-0.112938	Q9NUQ2	PLCE	-0.940984	NO
AGPS	-0.20539	O00116	ADAS	-0.116503	NO
AGR2	0.0561594	O95994	AGR2	4.91023	NO
AGRN	-0.417698	O00468	AGRIN	-1.07903	YES
AGTRAP	0.0488861	Q6RW13	ATRAP	0.616314	NO
AHCTF1	0.0155842	Q8WYP5	ELYS	-2.61251	NO
AHCY	0.0669468	P23526	SAHH	0.0786279	NO
AHCYL1	-0.0612356	O43865	SAHH2	-1.76743	YES
AHCYL2	0.0541426	Q96HN2	SAHH3	-1.80507	NO
AHDC1	0.192736	Q5TGY3	AHDC1	-4.60623	NO
AHNAK	0.110425	Q09666	AHNK	0.59888	NO
AHR	-0.0146035	P35869	AHR	-4.90035	NO
AHSA1	0.0595022	O95433	AHSA1	0.132489	NO
AIDA	-0.106115	Q96BJ3	AIDA	2.40608	NO
AIF1L	-0.218996	Q9BQI0	AIF1L	7.45689	NO
AIMP1	0.0907442	Q12904	AIMP1	0.266974	NO
AIMP2	0.092033	Q13155	AIMP2	0.217601	NO
AIP	0.129377	O00170	AIP	-2.92649	NO
AK1	0.124807	P00568	KAD1	0.173376	NO
AK3	-0.246196	Q9UIJ7	KAD3	-1.30155	NO
AK4	0.163972	P27144	KAD4	0.0857407	NO
AK6	-0.227176	Q9Y3D8	KAD6	-0.618979	NO
AK8	-0.182447	Q96MA6	KAD8	2.12518	NO
AKAP1	0.0723748	Q92667	AKAP1	1.73992	YES
AKAP10	0.1282	O43572	AKA10	-0.994608	NO
AKAP11	0.0676532	Q9UKA4	AKA11	4.31334	NO
AKAP12	-0.178456	Q02952	AKA12	-0.464727	YES
AKAP17A	0.457098	Q02040	AK17A	3.38277	NO
AKAP2	0.0436648	Q9Y2D5	AKAP2	2.77425	NO
AKAP8	0.0324259	O43823	AKAP8	1.23019	NO
AKAP8L	0.092321	Q9ULX6	AKP8L	0.775738	NO
AKR1A1	-0.507509	P14550	AK1A1	-3.97981	YES
AKR1B1	0.111006	P15121	ALDR	0.495055	NO
AKR1B10	0.172918	O60218	AK1BA	2.52905	NO
AKR1C2	-0.00971579	P52895	AK1C2	0.689276	NO
AKR7A2	-0.0410113	O43488	ARK72	0.278107	NO
AKT1	0.0782978	P31749	AKT1	-1.74525	NO
AKT1S1	0.0239774	Q96B36	AKTS1	-0.337516	YES
ALAD	0.0383465	P13716	HEM2	-0.874995	YES
ALCAM	-0.0328094	Q13740	CD166	-0.0678931	NO
ALDH16A1	-0.204753	Q8IZ83	A16A1	-4.30554	YES
ALDH1A1	0.131608	P00352	AL1A1	-2.95675	NO
ALDH1A3	-0.0341921	P47895	AL1A3	0.939481	YES
ALDH1B1	-0.142291	P30837	AL1B1	-0.107525	NO
ALDH1L2	-0.126531	Q3SY69	AL1L2	-3.39715	NO
ALDH2	-0.0767263	P05091	ALDH2	0.0753	NO
ALDH3A2	-0.00365276	P51648	AL3A2	0.245223	NO
ALDH5A1	0.00128301	P51649	SSDH	-1.16129	NO
ALDH6A1	-0.0635694	Q02252	MMSA	0.0274817	NO
ALDH7A1	-0.0447041	P49419	AL7A1	0.0181938	NO
ALDH9A1	-0.0707584	P49189	AL9A1	-0.181085	NO
ALDOA	0.0133925	P04075	ALDOA	-0.0545275	NO
ALDOC	0.122275	P09972	ALDOC	-0.464468	YES
ALG1	-0.113262	Q9BT22	ALG1	-4.50787	NO
ALG10	-0.0786979	Q5BKT4	AG10A	-0.877397	NO
ALG2	0.0333729	Q9H553	ALG2	-0.696286	NO
ALG3	-0.276239	Q92685	ALG3	-6.2447	YES
ALG5	-0.116304	Q9Y673	ALG5	0.439045	NO
ALG6	0.0440731	Q9Y672	ALG6	3.28344	NO
ALG9	-0.0378366	Q9H6U8	ALG9	-2.85488	NO
ALK	0.137752	Q9UM73	ALK	5.33967	YES
ALKBH5	-0.034655	Q6P6C2	ALKB5	-4.89027	NO
ALOX15	0.0267347	P16050	LOX15	-2.54697	NO
ALPK1	0.00628468	Q96QP1	ALPK1	2.72042	YES
ALYREF	0.0760221	Q86V81	THOC4	-0.0387396	NO
AMBRA1	0.0305989	Q9C0C7	AMRA1	1.0291	YES
ANAPC1	0.100351	Q9H1A4	APC1	-1.71319	NO
ANAPC5	0.0315981	Q9UJX4	APC5	-1.04266	NO
ANAPC7	-0.125411	Q9UJX3	APC7	-9.798	YES
ANGEL2	0.11755	Q5VTE6	ANGE2	1.07089	YES
ANK2	-0.168804	Q01484	ANK2	-1.54148	NO
ANKFN1	0.058533	Q8N957	ANKF1	-1.58306	NO
ANKFY1	0.0110936	Q9P2R3	ANFY1	-4.50057	YES
ANKLE2	0.0903933	Q86XL3	ANKL2	-0.239757	YES
ANKRD26	0.016832	Q9UPS8	ANR26	0.126865	NO
ANKRD36	0.138681	A6QL64	AN36A	-0.847006	YES
ANKRD40	-0.0187429	Q6AI12	ANR40	-1.56242	NO
ANKRD6	0.130721	Q9Y2G4	ANKR6	3.10016	YES
ANKRD60	0.00859105	Q9BZ19	ANR60	1.07346	NO
ANKRD62	-0.0176216	A6NC57	ANR62	3.95607	NO
ANKRD7	-0.118178	Q92527	ANKR7	-10.634	NO
ANLN	-0.0492103	Q9NQW6	ANLN	0.455426	YES
ANO6	-0.0357919	Q4KMQ2	ANO6	2.34757	NO
ANP32A	-0.0737363	P39687	AN32A	0.0534063	NO
ANP32B	0.001383	Q92688	AN32B	-0.755419	NO
ANP32C	0.014431	O43423	AN32C	5.01029	NO
ANP32E	-0.184859	Q9BTT0	AN32E	-0.0709662	NO
ANXA1	0.144317	P04083	ANXA1	0.519401	NO
ANXA11	-0.063096	P50995	ANX11	1.83955	NO
ANXA2	0.100702	P07355	ANXA2	0.464207	YES
ANXA3	0.063406	P12429	ANXA3	1.26899	NO
ANXA4	-0.15567	P09525	ANXA4	3.6643	NO
ANXA5	0.0199708	P08758	ANXA5	0.194592	NO
ANXA6	-0.0196575	P08133	ANXA6	0.700183	NO
ANXA7	-0.0186222	P20073	ANXA7	1.435	NO
AP1B1	-0.104627	Q10567	AP1B1	-0.322514	NO
AP1G1	0.0363162	O43747	AP1G1	0.036326	NO
AP1M1	0.128414	Q9BXS5	AP1M1	-1.52588	NO
AP1S1	0.057787	P61966	AP1S1	-0.911474	NO
AP1S2	-0.0464228	P56377	AP1S2	1.52561	NO
AP2A1	0.116972	O95782	AP2A1	0.067368	NO
AP2A2	-0.0906528	O94973	AP2A2	-0.191151	YES
AP2B1	0.0511119	P63010	AP2B1	0.192433	NO
AP2M1	0.0200149	Q96CW1	AP2M1	-0.0776993	NO
AP2S1	0.0347474	P53680	AP2S1	-1.2586	NO
AP3B1	-0.112021	O00203	AP3B1	-0.700167	NO
AP3D1	0.0201647	O14617	AP3D1	0.208919	NO
AP3M1	-0.000604479	Q9Y2T2	AP3M1	2.00601	NO
AP3S1	-0.107567	Q92572	AP3S1	-0.454868	NO
AP3S2	0.0850323	P59780	AP3S2	0.686256	NO
APC	-0.0721541	P25054	APC	-3.47983	YES
APEH	-0.144124	P13798	ACPH	-4.22544	NO
APEX1	0.0439351	P27695	APEX1	-0.116306	NO
API5	-0.055661	Q9BZZ5	API5	-0.188874	NO
APIP	0.0759838	Q96GX9	MTNB	0.114953	NO
APMAP	-0.0249179	Q9HDC9	APMAP	0.0743795	NO
APOA1BP	-0.146807	Q8NCW5	NNRE	-0.264409	NO
APOBEC3A	0.0128131	P31941	ABC3A	-6.63408	NO
APOBEC3C	0.0908196	Q9NRW3	ABC3C	-2.38482	NO
APOE	0.142014	P02649	APOE	6.4444	NO
APOO	-0.0787412	Q9BUR5	MIC26	2.81205	NO
APOOL	-0.0214656	Q6UXV4	MIC27	-0.00965284	NO
APPL1	-0.000794828	Q9UKG1	DP13A	-0.0249179	NO
APRT	-0.0804833	P07741	APT	3.43827	NO
AQR	0.0852809	O60306	AQR	-1.25786	NO
ARCN1	-0.0674445	P48444	COPD	-0.285198	NO
ARF1	-0.0163372	P84077	ARF1	0.520027	NO
ARF4	-0.056074	P18085	ARF4	0.216429	NO
ARF5	-0.0655945	P84085	ARF5	-2.16137	NO
ARF6	-0.165207	P62330	ARF6	0.0158832	NO
ARFGAP2	-0.0983924	Q8N6H7	ARFG2	-7.1658	NO
ARFGAP3	-0.0887281	Q9NP61	ARFG3	-2.96353	NO
ARFGEF1	-0.113942	Q9Y6D6	BIG1	-0.154179	NO
ARFIP1	-0.0675225	P53367	ARFP1	-2.95014	NO
ARFIP2	0.141778	P53365	ARFP2	2.47156	NO
ARGLU1	-0.0717101	Q9NWB6	ARGL1	-2.26161	YES
ARHGAP1	0.104983	Q07960	RHG01	1.2161	NO
ARHGAP11A	-0.138053	Q6P4F7	RHGBA	0.703321	NO
ARHGAP18	-0.186507	Q8N392	RHG18	-1.34191	NO
ARHGAP21	-0.030428	Q5T5U3	RHG21	3.12484	NO
ARHGDIA	0.0308999	P52565	GDIR1	-0.038966	YES
ARHGEF1	-0.00974875	Q92888	ARHG1	-0.879316	YES
ARHGEF10	0.0389258	O15013	ARHGA	-5.38067	YES
ARHGEF12	-0.0531456	Q9NZN5	ARHGC	2.4202	YES
ARHGEF16	-0.187235	Q5VV41	ARHGG	-0.0525342	NO
ARHGEF2	-0.323683	Q92974	ARHG2	-1.85807	YES
ARHGEF40	-0.0373229	Q8TER5	ARH40	-4.88192	YES
ARID1B	-0.126602	Q8NFD5	ARI1B	-4.16932	NO
ARIH1	-0.148685	Q9Y4X5	ARI1	-7.00344	NO
ARIH2	-0.0868639	O95376	ARI2	1.46733	NO
ARL1	-0.0499571	P40616	ARL1	0.878496	NO
ARL2	0.0625047	P36404	ARL2	1.71112	NO
ARL3	0.147956	P36405	ARL3	-0.256886	NO
ARL4C	-0.0963304	P56559	ARL4C	-3.69735	NO
ARL6IP1	-0.187759	Q15041	AR6P1	-2.94326	NO
ARL6IP5	0.00282311	O75915	PRAF3	0.548238	NO
ARL6IP6	0.0712532	Q8N6S5	AR6P6	-7.49754	NO
ARL8B	-0.0009427	Q9NVJ2	ARL8B	0.42867	NO
ARMC1	0.021561	Q9NVT9	ARMC1	-1.60854	NO
ARMC5	0.0882055	Q96C12	ARMC5	8.16211	YES
ARMC6	0.12501	Q6NXE6	ARMC6	1.14598	NO
ARMCX1	0.00317488	Q9P291	ARMX1	-1.17944	YES
ARMCX2	0.145278	Q7L311	ARMX2	4.66217	YES
ARMCX3	-0.135017	Q9UH62	ARMX3	0.0674891	YES
ARPC1A	-0.00224034	Q92747	ARC1A	0.338583	NO
ARPC1B	-0.0956142	O15143	ARC1B	-0.240901	NO
ARPC2	-0.052442	O15144	ARPC2	-0.199645	NO
ARPC3	-0.00362358	O15145	ARPC3	-0.634167	NO
ARPC4	0.159052	P59998	ARPC4	0.268604	NO
ARPC5	-0.000270167	O15511	ARPC5	0.157069	NO
ARPC5L	-0.0761512	Q9BPX5	ARP5L	1.26441	NO
ARPP19	-0.0466085	P56211	ARP19	0.555266	NO
ARSA	-0.565284	P15289	ARSA	-0.837559	YES
ARSB	-0.19925	P15848	ARSB	-3.30143	NO
ARSD	-0.189117	P51689	ARSD	7.2001	NO
ARSE	-0.213924	P51690	ARSE	-1.45681	YES
ASAH1	-0.190666	Q13510	ASAH1	0.0968897	YES
ASAP1	0.0646205	Q9ULH1	ASAP1	-1.98384	NO
ASB1	0.152836	Q9Y576	ASB1	-2.36749	NO
ASB9	0.0833808	Q96DX5	ASB9	-4.80154	NO
ASCC3	0.173052	Q8N3C0	ASCC3	-0.603063	NO
ASF1A	-0.0625302	Q9Y294	ASF1A	0.701105	NO
ASF1B	-0.389918	Q9NVP2	ASF1B	-1.72034	NO
ASH1L	0.168693	Q9NR48	ASH1L	-5.05129	NO
ASH2L	-0.038947	Q9UBL3	ASH2L	-2.22206	NO
ASMTL	-0.0966361	O95671	ASML	-0.121886	NO
ASNA1	0.0190897	O43681	ASNA	0.381509	NO
ASPSCR1	0.10784	Q9BZE9	ASPC1	1.6674	YES
ASRGL1	-0.452498	Q7L266	ASGL1	0.832183	YES
ASS1	0.0937224	P00966	ASSY	2.08645	NO
ASUN	-0.0637009	Q9NVM9	INT13	-2.47281	NO
ATAD1	0.0685013	Q8NBU5	ATAD1	-1.03603	NO
ATAD3A	-0.116409	Q9NVI7	ATD3A	-0.478592	NO
ATAD3B	0.170866	Q5T9A4	ATD3B	-0.9513	YES
ATG2B	0.132225	Q96BY7	ATG2B	-3.63557	YES
ATG3	-0.118482	Q9NT62	ATG3	4.63913	NO
ATG4C	-0.122967	Q96DT6	ATG4C	1.84036	NO
ATG5	-0.110364	Q9H1Y0	ATG5	-1.90285	NO
ATG7	0.0521613	O95352	ATG7	-0.587236	NO
ATIC	-0.156592	P31939	PUR9	-0.434322	NO
ATL1	0.0603059	Q8WXF7	ATLA1	-0.290534	NO
ATL2	-0.154678	Q8NHH9	ATLA2	-0.213366	NO
ATL3	0.0484721	Q6DD88	ATLA3	0.249287	NO
ATOX1	-0.00556207	O00244	ATOX1	4.7969	NO
ATP10B	0.0090541	O94823	AT10B	3.08496	NO
ATP12A	0.0222619	P54707	AT12A	6.19303	NO
ATP13A1	-0.0651161	Q9HD20	AT131	-4.90478	YES
ATP1A2	-0.11303	P50993	AT1A2	0.809118	YES
ATP1A4	0.0105683	Q13733	AT1A4	-0.892663	NO
ATP1B1	0.0575144	P05026	AT1B1	-0.674463	NO
ATP1B3	-0.0760878	P54709	AT1B3	0.180512	NO
ATP2A2	-0.0337487	P16615	AT2A2	0.167196	YES
ATP2B1	-0.117241	P20020	AT2B1	0.165498	NO
ATP2B3	0.107565	Q16720	AT2B3	1.06722	NO
ATP2B4	0.0707527	P23634	AT2B4	0.546311	NO
ATP4A	0.0036477	P20648	ATP4A	8.29884	NO
ATP5B	0.0125076	P06576	ATPB	-0.0504826	YES
ATP5C1	0.0110994	P36542	ATPG	0.128005	NO
ATP5D	-0.274607	P30049	ATPD	-0.103806	NO
ATP5E	0.0889274	P56381	ATP5E	-0.468357	NO
ATP5F1	0.0623189	P24539	AT5F1	-0.0821198	NO
ATP5H	-0.208516	O75947	ATP5H	-0.169886	NO
ATP5I	-0.086771	P56385	ATP5I	0.180935	NO
ATP5J	-0.0398467	P18859	ATP5J	-0.164423	NO
ATP5J2	-0.141887	P56134	ATPK	0.365617	YES
ATP5L	0.0136422	O75964	ATP5L	-0.0273231	NO
ATP5O	-0.0532818	P48047	ATPO	0.0151335	NO
ATP5SL	0.0937023	Q9NW81	DMAC2	-4.50905	YES
ATP6AP1	0.0542236	Q15904	VAS1	0.373557	NO
ATP6V0A1	0.223101	Q93050	VPP1	-0.233725	NO
ATP6V0A2	0.0675243	Q9Y487	VPP2	1.70467	NO
ATP6V0C	-0.0544255	P27449	VATL	0.115375	NO
ATP6V0D1	-0.0238328	P61421	VA0D1	0.329848	NO
ATP6V1A	-0.0322843	P38606	VATA	0.00985274	NO
ATP6V1B2	-0.0268385	P21281	VATB2	0.0631922	NO
ATP6V1C1	0.0084233	P21283	VATC1	0.332224	NO
ATP6V1D	-0.0152346	Q9Y5K8	VATD	-2.79552	NO
ATP6V1E1	0.020752	P36543	VATE1	-0.018883	NO
ATP6V1F	0.0363807	Q16864	VATF	2.81652	NO
ATP6V1G1	-0.117162	O75348	VATG1	0.0505854	NO
ATP6V1H	-0.00335291	Q9UI12	VATH	-0.0579316	NO
ATPAF1	-0.0633135	Q5TC12	ATPF1	-0.16237	NO
ATPAF2	0.0996761	Q8N5M1	ATPF2	1.78143	YES
ATPIF1	0.00329022	Q9UII2	ATIF1	0.265413	NO
ATXN10	-0.0886493	Q9UBB4	ATX10	-0.729407	NO
ATXN2	-0.171243	Q99700	ATX2	-1.2802	NO
ATXN7L3B	-0.0662648	Q96GX2	A7L3B	-2.87875	NO
AUP1	0.382095	Q9Y679	AUP1	0.662671	YES
AVL9	0.188697	Q8NBF6	AVL9	0.348097	NO
B2M	-0.137201	P61769	B2MG	0.204645	NO
B3GAT3	-0.0648123	O94766	B3GA3	-2.81883	NO
BABAM1	-0.000358957	Q9NWV8	BABA1	-2.72464	NO
BAD	0.00388095	Q92934	BAD	-1.82968	NO
BAG2	-0.142951	O95816	BAG2	0.898775	NO
BAG3	0.0492881	O95817	BAG3	0.514369	NO
BAHCC1	0.551468	Q9P281	BAHC1	0.333576	YES
BAIAP2	-0.164858	Q9UQB8	BAIP2	0.760842	NO
BANF1	0.0765286	O75531	BAF	0.560144	NO
BASP1	0.0923513	P80723	BASP1	1.28039	NO
BAZ1A	-0.07643	Q9NRL2	BAZ1A	1.89001	NO
BAZ1B	-0.162066	Q9UIG0	BAZ1B	-1.00853	NO
BAZ2A	0.136606	Q9UIF9	BAZ2A	-0.580964	YES
BCAM	-0.0526955	P50895	BCAM	-0.921601	YES
BCAP29	-0.142542	Q9UHQ4	BAP29	1.25774	NO
BCAP31	0.0349677	P51572	BAP31	0.230292	YES
BCAS2	0.0217883	O75934	SPF27	-0.0255821	NO
BCAT1	-0.0170361	P54687	BCAT1	-1.20508	NO
BCAT2	0.0731868	O15382	BCAT2	-1.22193	YES
BCCIP	-0.035306	Q9P287	BCCIP	0.295545	NO
BCHE	0.111577	P06276	CHLE	2.05659	NO
BCKDHA	-0.172846	P12694	ODBA	-0.259661	NO
BCKDHB	-0.163047	P21953	ODBB	-5.65414	YES
BCKDK	-0.373038	O14874	BCKD	-2.23164	NO
BCL10	0.0119706	O95999	BCL10	0.663119	NO
BCL2L1	0.0510021	Q07817	B2CL1	1.00435	YES
BCL2L13	-0.100022	Q9BXK5	B2L13	-2.69609	NO
BCLAF1	0.0612819	Q9NYF8	BCLF1	0.128454	YES
BCORL1	-0.0407712	Q5H9F3	BCORL	0.489481	YES
BCR	-0.1388	P11274	BCR	2.63032	NO
BCS1L	0.00819181	Q9Y276	BCS1	-1.52283	YES
BDH1	-0.28824	Q02338	BDH	2.23515	YES
BDH2	0.00567906	Q9BUT1	BDH2	-0.54836	NO
BET1	-0.0222103	O15155	BET1	3.28969	NO
BET1L	-0.0649683	Q9NYM9	BET1L	-1.80603	NO
BGN	0.0311292	P21810	PGS1	0.132504	NO
BICD1	-0.0942196	Q96G01	BICD1	2.15699	YES
BICD2	-0.0193436	Q8TD16	BICD2	0.847089	NO
BID	0.112204	P55957	BID	-4.19234	NO
BIN2	0.00454036	Q9UBW5	BIN2	4.87198	NO
BIRC6	0.0814102	Q9NR09	BIRC6	-1.4091	YES
BLMH	-0.0211669	Q13867	BLMH	-1.09402	NO
BLOC1S2	0.0700753	Q6QNY1	BL1S2	0.0484769	NO
BLOC1S3	-0.0456643	Q6QNY0	BL1S3	-0.00471591	NO
BLVRA	0.0302887	P53004	BIEA	0.0314979	NO
BLVRB	0.0657978	P30043	BLVRB	-6.11153	NO
BMI1	0.114892	P35226	BMI1	2.2518	NO
BMP8A	0.162087	Q7Z5Y6	BMP8A	2.97457	NO
BMS1	0.0925599	Q14692	BMS1	-0.0885182	NO
BNIP3	0.0375911	Q12983	BNIP3	-1.59245	NO
BNIP3L	0.011125	O60238	BNI3L	2.77712	NO
BOD1L1	0.113801	Q8NFC6	BD1L1	0.62158	NO
BOP1	-0.0919631	Q14137	BOP1	-0.381951	NO
BPGM	-0.100754	P07738	PMGE	3.93045	NO
BPNT1	0.0656434	O95861	BPNT1	0.75123	NO
BPTF	-0.0789476	Q12830	BPTF	1.71594	YES
BRCA2	-0.0270976	P51587	BRCA2	0.971631	NO
BRD3	-0.023381	Q15059	BRD3	1.01851	NO
BRD4	-0.0205203	O60885	BRD4	-2.42823	YES
BRD8	-0.109088	Q9H0E9	BRD8	-0.173933	NO
BRI3BP	-0.0583486	Q8WY22	BRI3B	-2.07431	NO
BRIX1	-0.00381698	Q8TDN6	BRX1	-1.23946	NO
BRK1	-0.00881853	Q8WUW1	BRK1	-0.237348	NO
BROX	-0.121834	Q5VW32	BROX	-3.0761	NO
BSCL2	0.158523	Q96G97	BSCL2	2.61796	YES
BSG	0.0673864	P35613	BASI	-0.228088	NO
BST2	-0.179665	Q10589	BST2	-0.122583	NO
BTF3	-0.0175967	P20290	BTF3	-0.816552	NO
BTF3L4	-0.0700002	Q96K17	BT3L4	0.0314669	NO
BUB3	-0.071952	O43684	BUB3	-0.266381	NO
BUD31	0.103212	P41223	BUD31	-0.990673	NO
BYSL	0.0880411	Q13895	BYST	-6.1453	NO
BZRAP1	0.0746605	O95153	RIMB1	2.78927	NO
BZW1	-0.0188793	Q7L1Q6	BZW1	-0.667255	NO
BZW2	0.0717208	Q9Y6E2	BZW2	0.681939	NO
C11orf31	-0.064345	Q8IZQ5	SELH	-1.95923	NO
C11orf54	0.00523349	Q9H0W9	CK054	2.44521	NO
C11orf58	0.0291179	O00193	SMAP	-1.45247	NO
C11orf68	0.0055836	Q9H3H3	CK068	-1.05491	NO
C11orf73	0.0242964	Q53FT3	HIKES	-0.698367	YES
C12orf43	-0.184845	Q96C57	CL043	-4.04816	NO
C12orf57	-0.0481874	Q99622	C10	-3.03194	NO
C12orf73	0.077115	Q69YU5	CL073	-3.13806	YES
C12orf75	-0.112982	Q8TAD7	OCC1	3.76296	NO
C14orf1	-0.0746452	Q9UKR5	ERG28	-1.45334	NO
C14orf142	0.0645051	Q9BXV9	GON7	-0.186796	NO
C14orf166	-0.0937417	Q9Y224	RTRAF	-0.272702	NO
C14orf2	0.027106	P56378	68MP	1.63826	NO
C16orf58	-0.177023	Q96GQ5	RUS1	-4.68732	YES
C17orf59	-0.0753265	Q96GS4	BORC6	-0.607096	NO
C17orf62	0.0584956	Q9BQA9	CQ062	3.26381	NO
C17orf85	0.00480268	Q53F19	NCBP3	-4.28183	NO
C17orf89	0.143556	A1L188	NDUF8	1.83951	NO
C18orf25	0.0558944	Q96B23	CR025	3.51561	NO
C18orf8	0.00810269	Q96DM3	RMC1	3.30003	NO
C19orf25	0.016664	Q9UFG5	CS025	-1.92289	NO
C19orf43	-0.134072	Q9BQ61	TRIR	-2.90646	NO
C19orf70	-0.0882748	Q5XKP0	MIC13	2.20766	NO
C1orf123	0.122318	Q9NWV4	CA123	-1.17906	YES
C1orf174	0.0347531	Q8IYL3	CA174	-6.14077	NO
C1orf226	0.15506	A1L170	CA226	-7.25312	NO
C1orf27	0.211198	Q5SWX8	ODR4	5.43141	YES
C1QBP	0.0529387	Q07021	C1QBP	0.0793206	NO
C1QL1	0.0740692	O75973	C1QRF	-0.254571	NO
C2CD2	0.215479	Q9Y426	C2CD2	-6.12424	YES
C2orf47	0.0547495	Q8WWC4	MAIP1	1.3837	YES
C3	0.0803414	P01024	CO3	-3.57914	YES
C4orf3	0.1829	Q8WVX3	CD003	0.433287	NO
C4orf32	-0.0271593	Q8N8J7	F241A	5.74893	NO
C5orf15	-0.321047	Q8NC54	KCT2	-8.62777	NO
C5orf22	0.202691	Q49AR2	CE022	-4.51428	YES
C5orf24	-0.0703419	Q7Z6I8	CE024	-4.78082	NO
C5orf51	0.023547	A6NDU8	CE051	2.93813	NO
C6orf120	0.00682868	Q7Z4R8	CF120	-1.71444	NO
C6orf203	-0.0722652	Q9P0P8	CF203	5.95557	NO
C7orf43	0.0259491	Q8WVR3	CG043	0.752155	YES
C7orf50	0.113919	Q9BRJ6	CG050	-2.98238	NO
C7orf73	-0.182443	E0CX11	STMP1	-3.60634	NO
C8G	0.126127	P07360	CO8G	0.256005	NO
C8orf33	-0.0816694	Q9H7E9	CH033	0.612785	NO
C8orf82	-0.0705374	Q6P1X6	CH082	0.223263	NO
C8orf89	0.0278957	P0DMQ9	CH089	-4.53812	NO
C9orf114	0.0405626	Q5T280	CI114	3.37015	NO
C9orf142	0.0850762	Q9BUH6	PAXX	-4.37816	YES
C9orf43	0.00499811	Q8TAL5	CI043	-3.82027	YES
C9orf78	0.0500423	Q9NZ63	TLS1	0.919812	YES
C9orf89	0.0607895	Q96LW7	CAR19	0.65439	YES
CA12	0.133848	O43570	CAH12	-0.23367	NO
CA2	-0.0192083	P00918	CAH2	-1.08598	NO
CA9	0.308337	Q16790	CAH9	-4.92589	NO
CAAP1	0.00814774	Q9H8G2	CAAP1	0.137977	NO
CACNA2D1	0.105854	P54289	CA2D1	2.71464	YES
CACTIN	0.161868	Q8WUQ7	CATIN	1.67636	NO
CACYBP	-0.0736621	Q9HB71	CYBP	-0.0865666	NO
CAD	-0.237649	P27708	PYR1	-1.66008	YES
CADM4	0.122629	Q8NFZ8	CADM4	1.14672	NO
CALCRL	-0.188401	Q16602	CALRL	-2.06653	YES
CALD1	0.0981682	Q05682	CALD1	0.188366	YES
CALML3	-0.00991022	P27482	CALL3	-1.75417	NO
CALML5	0.0108724	Q9NZT1	CALL5	-4.14324	NO
CALR	-0.0822332	P27797	CALR	-0.12366	NO
CAMK2A	0.0542692	Q9UQM7	KCC2A	-0.674336	NO
CAMK2D	-0.0371528	Q13557	KCC2D	-0.0104151	YES
CAMLG	0.0273953	P49069	CAMLG	-2.41695	NO
CANT1	0.0117213	Q8WVQ1	CANT1	-2.02231	NO
CANX	-0.042572	P27824	CALX	0.0679841	NO
CAP1	0.0526704	Q01518	CAP1	0.234188	NO
CAP2	0.0819937	P40123	CAP2	0.931713	NO
CAPG	0.115524	P40121	CAPG	3.7969	NO
CAPN1	0.0468553	P07384	CAN1	0.0852804	NO
CAPN2	-0.0216943	P17655	CAN2	0.212169	NO
CAPN5	0.0897802	O15484	CAN5	-4.02083	YES
CAPNS1	-0.0338907	P04632	CPNS1	0.704544	NO
CAPRIN1	-0.0302328	Q14444	CAPR1	-0.465215	NO
CAPZA1	0.0491762	P52907	CAZA1	0.00493226	NO
CAPZA2	-0.00240028	P47755	CAZA2	0.145672	NO
CAPZB	-0.0135097	P47756	CAPZB	-0.315001	NO
CARHSP1	-0.0805255	Q9Y2V2	CHSP1	0.660746	YES
CARKD	-0.0818991	Q8IW45	NNRD	-1.60281	YES
CARM1	-0.0330962	Q86X55	CARM1	-2.1957	NO
CARS	0.0105555	P49589	SYCC	0.348277	NO
CARS2	-0.213168	Q9HA77	SYCM	-0.0759319	YES
CASC4	-0.0705229	Q6P4E1	CASC4	3.24573	NO
CASP3	-0.0103053	P42574	CASP3	-3.99076	NO
CAT	-0.50273	P04040	CATA	-1.66706	NO
CAV1	0.0761288	Q03135	CAV1	0.0984716	NO
CBFB	0.0242509	Q13951	PEBB	-1.16314	NO
CBL	-0.0113714	P22681	CBL	-3.40012	NO
CBR1	0.00156308	P16152	CBR1	0.285354	NO
CBR3	-0.0810771	O75828	CBR3	-2.75492	NO
CBR4	0.0816601	Q8N4T8	CBR4	-2.11431	NO
CBS	-0.186533	P35520	CBS	2.91965	YES
CBX1	-0.0412385	P83916	CBX1	-0.0498246	NO
CBX3	-0.0715162	Q13185	CBX3	-0.809307	NO
CBX5	-0.00153148	P45973	CBX5	-0.682869	YES
CBX8	-0.0736446	Q9HC52	CBX8	-2.45453	NO
CC2D1A	0.191082	Q6P1N0	C2D1A	0.488548	YES
CC2D1B	-0.227966	Q5T0F9	C2D1B	-2.23888	YES
CCDC115	-0.0227174	Q96NT0	CC115	-0.109795	NO
CCDC12	0.0954783	Q8WUD4	CCD12	-0.419714	NO
CCDC120	0.000912468	Q96HB5	CC120	3.13612	YES
CCDC124	-0.0159815	Q96CT7	CC124	-0.851713	YES
CCDC134	-0.154811	Q9H6E4	CC134	-3.173	NO
CCDC137	-0.00314306	Q6PK04	CC137	-3.97838	NO
CCDC138	-0.141242	Q96M89	CC138	1.12956	YES
CCDC22	-0.00160772	O60826	CCD22	2.37451	NO
CCDC25	-0.227005	Q86WR0	CCD25	-2.43367	NO
CCDC37	-0.00296774	Q494V2	CP100	1.74438	NO
CCDC43	-0.10523	Q96MW1	CCD43	1.77935	NO
CCDC47	0.0419101	Q96A33	CCD47	0.188504	NO
CCDC50	-0.0665885	Q8IVM0	CCD50	-4.58593	NO
CCDC51	0.0304975	Q96ER9	CCD51	0.878945	YES
CCDC58	-0.0346954	Q4VC31	CCD58	-0.349973	YES
CCDC59	-0.0115353	Q9P031	TAP26	-5.71843	NO
CCDC6	-0.00041772	Q16204	CCDC6	0.578189	NO
CCDC80	0.0531084	Q76M96	CCD80	0.230773	NO
CCDC86	-0.0431763	Q9H6F5	CCD86	-0.494994	NO
CCDC88B	0.3312	A6NC98	CC88B	-1.0706	NO
CCDC88C	-0.0181974	Q9P219	DAPLE	0.413571	NO
CCDC9	0.166298	Q9Y3X0	CCDC9	1.33179	NO
CCDC90B	0.0390162	Q9GZT6	CC90B	3.05076	NO
CCDC93	-0.0123402	Q567U6	CCD93	-4.01467	NO
CCL18	-0.00182852	P55774	CCL18	-3.25864	NO
CCNA2	-0.202742	P20248	CCNA2	3.15545	NO
CCNF	-0.134927	P41002	CCNF	1.03274	YES
CCNK	0.0859202	O75909	CCNK	-1.08597	NO
CCNT1	0.163467	O60563	CCNT1	-0.512772	NO
CCS	-0.116241	O14618	CCS	2.31759	YES
CCT2	-0.00530072	P78371	TCPB	0.279151	NO
CCT3	0.0763848	P49368	TCPG	0.0767164	NO
CCT4	0.0239149	P50991	TCPD	0.20118	NO
CCT5	-0.0442502	P48643	TCPE	0.166739	NO
CCT6A	0.0600856	P40227	TCPZ	0.0810183	NO
CCT6B	-0.135336	Q92526	TCPW	-0.304478	YES
CCT7	-0.0364406	Q99832	TCPH	-0.094995	NO
CCT8	-0.0850943	P50990	TCPQ	0.0358946	NO
CCZ1B	-0.0478941	P86791	CCZ1	1.89403	NO
CD101	0.0845616	Q93033	IGSF2	2.66652	NO
CD151	-0.0297385	P48509	CD151	0.348521	NO
CD276	0.00297158	Q5ZPR3	CD276	0.357296	NO
CD2AP	-0.0530917	Q9Y5K6	CD2AP	-0.979997	NO
CD2BP2	0.0753613	O95400	CD2B2	0.367413	NO
CD320	0.055939	Q9NPF0	CD320	2.17353	NO
CD34	-0.237223	P28906	CD34	1.75789	YES
CD3EAP	-0.0824315	O15446	RPA34	-2.10516	YES
CD40	-0.122061	P25942	TNR5	-2.08766	YES
CD47	0.0225283	Q08722	CD47	0.973751	YES
CD58	0.0982942	P19256	LFA3	-1.08748	NO
CD59	-0.0396786	P13987	CD59	0.192502	YES
CD63	-0.0201578	P08962	CD63	0.0980172	NO
CD70	0.160823	P32970	CD70	-4.78708	NO
CD81	0.0879038	P60033	CD81	0.71136	NO
CD82	0.231525	P27701	CD82	-0.02618	NO
CD9	-0.0398227	P21926	CD9	2.84516	NO
CD99	0.0240886	P14209	CD99	0.231295	NO
CDC16	0.142615	Q13042	CDC16	0.833593	YES
CDC27	-0.0458517	P30260	CDC27	-2.4907	NO
CDC37	0.0174838	Q16543	CDC37	-0.127466	NO
CDC40	-0.0718548	O60508	PRP17	-3.29259	NO
CDC42	-0.0193769	P60953	CDC42	-0.0181071	NO
CDC42BPB	0.0227808	Q9Y5S2	MRCKB	1.99578	YES
CDC42EP1	-0.0100049	Q00587	BORG5	5.14133	NO
CDC42EP4	-0.0609371	Q9H3Q1	BORG4	-2.671	NO
CDC42SE2	-0.0211229	Q9NRR3	C42S2	2.07937	NO
CDC5L	-0.0540265	Q99459	CDC5L	-0.407697	NO
CDC73	-0.0161151	Q6P1J9	CDC73	-3.24606	NO
CDCA8	-0.131272	Q53HL2	BOREA	-1.71929	NO
CDH11	0.120201	P55287	CAD11	1.57405	YES
CDH13	-0.0891858	P55290	CAD13	0.787181	NO
CDH2	0.0330922	P19022	CADH2	0.42732	NO
CDH4	0.0546612	P55283	CADH4	-3.18507	NO
CDH6	0.0988264	P55285	CADH6	2.87311	NO
CDIPT	-0.0297419	O14735	CDIPT	2.22676	NO
CDK1	-0.223552	P06493	CDK1	3.92543	NO
CDK12	-0.0542951	Q9NYV4	CDK12	-1.35281	NO
CDK2	-0.181859	P24941	CDK2	-3.11872	NO
CDK4	-0.0994753	P11802	CDK4	0.785787	NO
CDK5	-0.147629	Q00535	CDK5	-5.22366	NO
CDK6	-0.0296666	Q00534	CDK6	-0.330652	NO
CDK9	-0.337068	P50750	CDK9	-2.09591	NO
CDKN1A	0.156344	P38936	CDN1A	2.57794	NO
CDKN2A	0.0798316	P42771	CDN2A	0.561652	YES
CDKN2AIP	-0.0383265	Q9NXV6	CARF	-0.124818	NO
CDKN2AIPNL	-0.0569195	Q96HQ2	C2AIL	-0.0766897	NO
CDKN2B	-0.0222159	P42772	CDN2B	-1.85636	NO
CDV3	-0.0991799	Q9UKY7	CDV3	-1.36451	NO
CEBPB	0.0538902	P17676	CEBPB	1.09915	NO
CEBPZ	0.220196	Q03701	CEBPZ	0.315435	NO
CECR5	0.127339	Q9BXW7	HDHD5	-0.248064	NO
CELF1	-0.00210254	Q92879	CELF1	-0.191285	NO
CELSR2	-0.0468704	Q9HCU4	CELR2	2.33544	YES
CELSR3	0.537901	Q9NYQ7	CELR3	0.59671	YES
CEND1	-0.0425109	Q8N111	CEND	2.52374	NO
CENPA	-0.293887	P49450	CENPA	-2.11673	NO
CENPB	-0.0282493	P07199	CENPB	2.14555	NO
CENPC	0.148927	Q03188	CENPC	0.0516511	YES
CENPE	-0.226453	Q02224	CENPE	-1.61474	YES
CENPF	-0.137009	P49454	CENPF	0.976285	NO
CENPH	-0.385995	Q9H3R5	CENPH	-5.40564	NO
CENPV	-0.0889363	Q7Z7K6	CENPV	-0.138496	NO
CEP104	0.0316012	O60308	CE104	0.458114	YES
CEP152	-0.197311	O94986	CE152	0.941277	YES
CEP164	0.175597	Q9UPV0	CE164	-1.5281	YES
CEP170	0.0365237	Q5SW79	CE170	-0.396896	NO
CEP170B	0.00736205	Q9Y4F5	C170B	4.29928	NO
CEP350	0.154996	Q5VT06	CE350	-2.20299	YES
CERS1	0.00693067	P27544	CERS1	0.968522	NO
CERS2	-0.021832	Q96G23	CERS2	0.127694	NO
CERS5	-0.109939	Q8N5B7	CERS5	-11.1765	NO
CERS6	-0.0407707	Q6ZMG9	CERS6	-0.216765	NO
CETN2	0.0121019	P41208	CETN2	-1.84687	NO
CFDP1	-0.0836425	Q9UEE9	CFDP1	1.61293	NO
CFI	-0.217444	P05156	CFAI	-3.42055	YES
CFL1	-9.61e-05	P23528	COF1	0.0718276	YES
CFL2	-0.202241	Q9Y281	COF2	-1.00036	NO
CGGBP1	0.181694	Q9UFW8	CGBP1	-6.5768	YES
CGNL1	-0.145907	Q0VF96	CGNL1	-2.34563	YES
CHAF1A	-0.154336	Q13111	CAF1A	-0.862668	NO
CHAF1B	-0.183045	Q13112	CAF1B	1.71397	NO
CHAMP1	-0.140964	Q96JM3	CHAP1	-0.0215035	NO
CHAT	0.107542	P28329	CLAT	1.93272	YES
CHCHD1	0.0485681	Q96BP2	CHCH1	-3.44212	NO
CHCHD2	0.0509694	Q9Y6H1	CHCH2	-0.267487	NO
CHCHD3	-0.13939	Q9NX63	MIC19	0.187249	NO
CHCHD4	-0.117296	Q8N4Q1	MIA40	2.79865	NO
CHCHD5	-0.079937	Q9BSY4	CHCH5	-7.50732	NO
CHCHD6	0.0559888	Q9BRQ6	MIC25	3.03686	NO
CHD1	-0.0461924	O14646	CHD1	-4.63136	NO
CHD3	-0.0254312	Q12873	CHD3	3.23789	YES
CHD4	0.0120538	Q14839	CHD4	-0.149412	NO
CHDH	0.0309672	Q8NE62	CHDH	3.77995	NO
CHERP	0.230857	Q8IWX8	CHERP	-1.52218	NO
CHI3L1	-0.0873523	P36222	CH3L1	-5.44985	NO
CHID1	0.268776	Q9BWS9	CHID1	0.260532	NO
CHMP1A	0.0547034	Q9HD42	CHM1A	4.24711	NO
CHMP1B	-0.158637	Q7LBR1	CHM1B	-5.77321	NO
CHMP2A	-0.0666224	O43633	CHM2A	-3.9375	NO
CHMP2B	-0.146166	Q9UQN3	CHM2B	-9.1814	NO
CHMP4A	-0.334259	Q9BY43	CHM4A	-1.98784	NO
CHMP4B	0.0460079	Q9H444	CHM4B	-0.231448	NO
CHMP5	0.0237752	Q9NZZ3	CHMP5	0.048482	NO
CHMP6	-0.190524	Q96FZ7	CHMP6	-0.347011	NO
CHMP7	0.0112217	Q8WUX9	CHMP7	4.74547	NO
CHORDC1	0.0877989	Q9UHD1	CHRD1	-0.482145	NO
CHP1	0.00133539	Q99653	CHP1	-0.34591	NO
CHRAC1	-0.140322	Q9NRG0	CHRC1	1.51704	NO
CHST3	-0.0375645	Q7LGC8	CHST3	1.71245	NO
CIAO1	0.00937114	O76071	CIAO1	3.75462	NO
CIAPIN1	-0.0309053	Q6FI81	CPIN1	-3.45645	NO
CIRBP	0.0386166	Q14011	CIRBP	-0.138782	NO
CIRH1A	-0.142743	Q969X6	UTP4	-0.105414	NO
CISD1	0.042241	Q9NZ45	CISD1	-0.3397	NO
CISD2	-0.0701664	Q8N5K1	CISD2	1.31924	NO
CISD3	-0.174159	P0C7P0	CISD3	2.22764	NO
CKAP4	0.0158445	Q07065	CKAP4	0.0944939	NO
CKAP5	-0.0158218	Q14008	CKAP5	-0.178342	NO
CKB	-0.228427	P12277	KCRB	-0.260868	NO
CKMT1A	-0.0190727	P12532	KCRU	0.600476	NO
CKS1B	0.000200857	P61024	CKS1	5.51875	NO
CLCC1	0.130027	Q96S66	CLCC1	0.273482	YES
CLCN7	0.00493413	P51798	CLCN7	0.262819	YES
CLDN11	0.251365	O75508	CLD11	-0.435181	NO
CLGN	-0.450476	O14967	CLGN	2.14499	NO
CLIC1	0.0270775	O00299	CLIC1	-0.0908636	NO
CLIC4	-0.0578419	Q9Y696	CLIC4	-0.284908	NO
CLIC6	0.00135325	Q96NY7	CLIC6	-6.79734	NO
CLINT1	-0.146684	Q14677	EPN4	-1.06359	YES
CLIP1	-0.179819	P30622	CLIP1	1.86521	NO
CLIP2	0.0654688	Q9UDT6	CLIP2	2.90399	NO
CLK3	-0.0124476	P49761	CLK3	3.01811	NO
CLN5	0.0427919	O75503	CLN5	-0.541517	NO
CLN6	-0.438761	Q9NWW5	CLN6	-1.69503	YES
CLNS1A	0.0315023	P54105	ICLN	-0.193713	NO
CLP1	-0.0502635	Q92989	CLP1	-3.45904	NO
CLPB	0.160199	Q9H078	CLPB	-0.383207	NO
CLPP	0.00358852	Q16740	CLPP	-0.39827	NO
CLPTM1	0.111824	O96005	CLPT1	0.16253	NO
CLPTM1L	0.11176	Q96KA5	CLP1L	1.27655	NO
CLPX	-0.00317255	O76031	CLPX	-0.0922616	NO
CLSPN	-0.292762	Q9HAW4	CLSPN	-1.30295	YES
CLTA	0.0720829	P09496	CLCA	0.0320564	NO
CLTB	0.0167473	P09497	CLCB	0.0681004	NO
CLTC	-0.0134243	Q00610	CLH1	0.0995712	NO
CLTCL1	-0.183686	P53675	CLH2	-1.05988	YES
CLU	-0.0338924	P10909	CLUS	-0.0922203	NO
CLUH	0.0588736	O75153	CLU	-2.59903	NO
CLYBL	-0.425616	Q8N0X4	CLYBL	-1.16813	YES
CMAS	-0.0873695	Q8NFW8	NEUA	-1.82771	NO
CMBL	0.0931302	Q96DG6	CMBL	1.62838	NO
CMC1	-0.113181	Q7Z7K0	COXM1	3.79083	YES
CMC2	-0.145475	Q9NRP2	COXM2	-2.80411	NO
CMPK1	-0.120784	P30085	KCY	0.196981	NO
CMTM4	-0.0473196	Q8IZR5	CKLF4	-7.46701	NO
CMTM6	-0.116805	Q9NX76	CKLF6	-1.33211	NO
CMTR1	-0.0343439	Q8N1G2	CMTR1	-1.58265	YES
CNDP2	-0.179855	Q96KP4	CNDP2	-0.760237	YES
CNIH4	-0.086995	Q9P003	CNIH4	0.0784393	NO
CNN1	0.289454	P51911	CNN1	0.322357	NO
CNN2	0.0559644	Q99439	CNN2	-0.239619	YES
CNN3	0.088875	Q15417	CNN3	0.028273	NO
CNOT11	-0.163562	Q9UKZ1	CNO11	6.1122	NO
CNOT2	-0.0166568	Q9NZN8	CNOT2	-1.28565	NO
CNOT3	0.161466	O75175	CNOT3	-3.70356	NO
CNOT7	-0.00626801	Q9UIV1	CNOT7	-1.84869	NO
CNP	-0.111233	P09543	CN37	0.144789	NO
CNPY2	-0.0474985	Q9Y2B0	CNPY2	0.200292	NO
CNPY3	0.321989	Q9BT09	CNPY3	0.916501	NO
CNPY4	-0.322235	Q8N129	CNPY4	-6.5955	YES
CNTN2	0.0799032	Q02246	CNTN2	-0.567889	NO
CNTNAP1	-0.108208	P78357	CNTP1	-5.39944	YES
COA3	-0.091879	Q9Y2R0	COA3	-0.459397	NO
COA4	-0.104913	Q9NYJ1	COA4	0.818258	NO
COA6	-0.00323988	Q5JTJ3	COA6	3.27096	NO
COASY	-0.00453073	Q13057	COASY	-3.95618	YES
COG1	-0.0902198	Q8WTW3	COG1	-2.0283	YES
COG3	0.17863	Q96JB2	COG3	0.587878	YES
COG4	0.0043135	Q9H9E3	COG4	-4.29599	NO
COG5	-0.193167	Q9UP83	COG5	-5.31141	NO
COG6	-0.0878699	Q9Y2V7	COG6	-3.40162	NO
COG7	0.395516	P83436	COG7	-1.94951	YES
COIL	0.104378	P38432	COIL	-2.01864	NO
COL12A1	0.0610578	Q99715	COCA1	1.01163	YES
COL23A1	0.0299224	Q86Y22	CONA1	-3.09337	NO
COL25A1	-0.110533	Q9BXS0	COPA1	-3.2775	NO
COL26A1	-0.000198443	Q96A83	COQA1	1.75382	NO
COL28A1	0.0930341	Q2UY09	COSA1	-1.82539	NO
COL4A1	0.163408	P02462	CO4A1	2.27156	NO
COL4A2	0.0920939	P08572	CO4A2	-1.38794	NO
COL5A1	-0.0990928	P20908	CO5A1	-0.200824	NO
COL5A3	0.187984	P25940	CO5A3	-2.66977	NO
COL6A1	-0.131895	P12109	CO6A1	-1.22658	NO
COL7A1	-0.119638	Q02388	CO7A1	-2.80293	YES
COL8A1	0.0310058	P27658	CO8A1	-1.80373	NO
COL8A2	-0.0805862	P25067	CO8A2	4.91361	NO
COL9A2	0.0859385	Q14055	CO9A2	-0.727845	NO
COLGALT1	0.144773	Q8NBJ5	GT251	-0.22185	NO
COLGALT2	0.0711202	Q8IYK4	GT252	-1.77647	NO
COMMD3	0.177236	Q9UBI1	COMD3	0.907728	NO
COMMD5	0.12254	Q9GZQ3	COMD5	0.779118	NO
COMMD6	0.043343	Q7Z4G1	COMD6	1.02113	NO
COMMD9	-0.0134772	Q9P000	COMD9	-1.92288	NO
COMT	0.11756	P21964	COMT	0.771455	NO
COPA	-0.0392403	P53621	COPA	-0.0908766	NO
COPB1	0.181553	P53618	COPB	-0.188098	NO
COPB2	-0.0546917	P35606	COPB2	-0.267781	YES
COPE	0.0189702	O14579	COPE	-0.15575	NO
COPG1	-0.160012	Q9Y678	COPG1	-0.103984	NO
COPS2	-0.0305209	P61201	CSN2	0.0734901	NO
COPS3	0.0624828	Q9UNS2	CSN3	-0.089557	NO
COPS4	0.0268034	Q9BT78	CSN4	-0.258352	NO
COPS5	0.0377269	Q92905	CSN5	-3.34091	NO
COPS6	-0.170391	Q7L5N1	CSN6	0.394676	NO
COPS7A	-0.0676586	Q9UBW8	CSN7A	-2.92706	NO
COPS7B	0.0154882	Q9H9Q2	CSN7B	1.46703	NO
COPS8	0.142052	Q99627	CSN8	-1.1591	NO
COPZ1	-0.0230007	P61923	COPZ1	0.181357	NO
COQ5	-0.0891363	Q5HYK3	COQ5	-5.86227	NO
COQ9	-0.208551	O75208	COQ9	-1.12251	YES
CORO1A	-0.221854	P31146	COR1A	-0.995358	YES
CORO1B	-0.0339757	Q9BR76	COR1B	-0.666898	NO
CORO1C	0.0357861	Q9ULV4	COR1C	-0.333789	NO
CORO7	0.144564	P57737	CORO7	-1.17482	NO
COTL1	0.0486042	Q14019	COTL1	0.284951	NO
COX15	-0.0785687	Q7KZN9	COX15	-4.44281	NO
COX17	-0.0161865	Q14061	COX17	-0.19606	YES
COX20	-0.158797	Q5RI15	COX20	0.170346	NO
COX4I1	0.0103838	P13073	COX41	-0.35263	NO
COX5A	-0.0330806	P20674	COX5A	-0.0704854	NO
COX5B	-0.0455422	P10606	COX5B	-0.267795	NO
COX6A1	0.119174	P12074	CX6A1	-0.0878305	NO
COX6B1	-0.0356921	P14854	CX6B1	0.401423	NO
COX6C	-0.0857182	P09669	COX6C	-0.0430058	NO
COX7A2	-0.185029	P14406	CX7A2	-0.078266	NO
COX7A2L	0.0359643	O14548	COX7R	-0.0895549	NO
COX7C	-0.107457	P15954	COX7C	-3.15118	NO
CPA4	0.335579	Q9UI42	CBPA4	-0.55433	YES
CPA5	0.050308	Q8WXQ8	CBPA5	3.8614	NO
CPD	0.191514	O75976	CBPD	0.674925	NO
CPM	0.0520244	P14384	CBPM	4.04416	NO
CPNE1	0.307831	Q99829	CPNE1	1.023	YES
CPNE2	0.0384666	Q96FN4	CPNE2	0.160748	NO
CPNE3	-0.0661676	O75131	CPNE3	0.145696	NO
CPOX	-0.117857	P36551	HEM6	-0.112415	NO
CPPED1	0.228332	Q9BRF8	CPPED	-5.34655	NO
CPSF1	0.000763225	Q10570	CPSF1	-1.55548	YES
CPSF2	-0.0484106	Q9P2I0	CPSF2	1.63798	NO
CPSF3	-0.106901	Q9UKF6	CPSF3	-0.465883	NO
CPSF4	0.00304909	O95639	CPSF4	-5.04755	NO
CPSF6	-0.0828073	Q16630	CPSF6	-0.502985	NO
CPSF7	0.0406804	Q8N684	CPSF7	-0.0361649	NO
CPT1A	-0.0350006	P50416	CPT1A	-0.236867	NO
CPT2	-0.163417	P23786	CPT2	0.441909	NO
CPVL	-0.272563	Q9H3G5	CPVL	-4.721	YES
CRABP1	0.00766948	P29762	RABP1	0.248626	NO
CRABP2	-0.065037	P29373	RABP2	-1.72297	YES
CRAT	0.0081491	P43155	CACP	0.422058	NO
CREB1	0.00480027	P16220	CREB1	-5.65841	NO
CREBZF	0.488203	Q9NS37	ZHANG	3.00732	YES
CRELD1	-0.125989	Q96HD1	CREL1	-3.85371	YES
CRIP2	0.0409043	P52943	CRIP2	-0.480801	NO
CRK	-0.0170311	P46108	CRK	0.471727	NO
CRKL	-0.0162114	P46109	CRKL	1.39336	NO
CRMP1	-0.0192598	Q14194	DPYL1	-0.0963262	NO
CRTAP	0.00710272	O75718	CRTAP	-1.17413	NO
CRYAB	-0.119324	P02511	CRYAB	3.67473	NO
CRYZ	-0.0547519	Q08257	QOR	0.105257	NO
CS	0.0332285	O75390	CISY	0.156364	YES
CSK	0.00514341	P41240	CSK	3.8744	NO
CSMD1	-0.0766376	Q96PZ7	CSMD1	-5.19985	NO
CSMD3	0.0878003	Q7Z407	CSMD3	-3.29459	NO
CSNK1D	0.0551857	P48730	KC1D	1.60765	NO
CSNK1E	0.113709	P49674	KC1E	2.80093	YES
CSNK2A1	-0.0363442	P68400	CSK21	0.845638	NO
CSNK2A2	-0.079731	P19784	CSK22	0.414251	YES
CSNK2A3	0.00415665	Q8NEV1	CSK23	-4.48198	NO
CSNK2B	0.00655887	P67870	CSK2B	0.155707	YES
CSPG4	0.0967547	Q6UVK1	CSPG4	-1.37128	NO
CSRP1	0.0543628	P21291	CSRP1	0.892869	NO
CSRP2	-0.117019	Q16527	CSRP2	-0.124162	NO
CSRP3	-0.0100397	P50461	CSRP3	6.75243	NO
CST3	-0.0166092	P01034	CYTC	4.87267	NO
CSTB	-0.0888467	P04080	CYTB	-0.389071	NO
CSTF1	0.240073	Q05048	CSTF1	-0.651531	NO
CSTF2	-0.159305	P33240	CSTF2	-0.727733	NO
CSTF2T	-0.173582	Q9H0L4	CSTFT	-3.0783	NO
CSTF3	-0.043382	Q12996	CSTF3	0.264151	YES
CTBP1	-0.0141077	Q13363	CTBP1	0.958865	NO
CTCF	-0.0384612	P49711	CTCF	-2.99318	NO
CTDP1	0.0668771	Q9Y5B0	CTDP1	-0.406691	NO
CTGF	0.12669	P29279	CTGF	-0.950418	NO
CTNNA1	-0.00285544	P35221	CTNA1	-0.0971072	NO
CTNNAL1	-0.0591343	Q9UBT7	CTNL1	-1.84869	NO
CTNNB1	-0.0191042	P35222	CTNB1	0.456655	NO
CTPS1	-0.193929	P17812	PYRG1	-0.80982	NO
CTPS2	-0.126768	Q9NRF8	PYRG2	0.837464	YES
CTR9	0.0568279	Q6PD62	CTR9	-4.76504	NO
CTSA	-0.0930758	P10619	PPGB	0.0475828	YES
CTSB	0.0109661	P07858	CATB	0.0533273	YES
CTSD	0.104605	P07339	CATD	0.123019	NO
CTSL	0.0645671	P07711	CATL1	-0.227008	NO
CTSS	0.0664344	P25774	CATS	0.731328	NO
CTSZ	0.265691	Q9UBR2	CATZ	2.283	NO
CTTN	-0.0904413	Q14247	SRC8	-0.622049	NO
CTTNBP2NL	-0.0114476	Q9P2B4	CT2NL	-3.13905	NO
CUBN	0.0252082	O60494	CUBN	0.795449	NO
CUL1	-0.00197243	Q13616	CUL1	-2.98789	NO
CUL2	0.0451477	Q13617	CUL2	2.55724	YES
CUL3	-0.0600859	Q13618	CUL3	0.6781	NO
CUL4A	-0.0164361	Q13619	CUL4A	-5.20032	NO
CUL5	-0.0126649	Q93034	CUL5	1.95094	NO
CUTA	0.0752353	O60888	CUTA	0.713151	NO
CWC15	-0.0385402	Q9P013	CWC15	-2.76206	NO
CWC22	-0.0591772	Q9HCG8	CWC22	0.783975	NO
CWC27	-0.0583541	Q6UX04	CWC27	5.50521	NO
CXCR4	-0.0784715	P61073	CXCR4	-4.47322	NO
CXorf56	-0.0696399	Q9H5V9	CX056	-1.16436	NO
CXXC1	0.0602423	Q9P0U4	CXXC1	-2.02375	YES
CYB5A	0.00242953	P00167	CYB5	1.14751	NO
CYB5B	0.00948335	O43169	CYB5B	0.313676	NO
CYB5R1	-0.154072	Q9UHQ9	NB5R1	-0.170262	NO
CYB5R2	-0.196827	Q6BCY4	NB5R2	-0.98802	NO
CYC1	0.0456191	P08574	CY1	0.204739	NO
CYCS	-0.0685896	P99999	CYC	0.129741	NO
CYFIP1	-0.00910799	Q7L576	CYFP1	2.62686	NO
CYP1B1	0.167852	Q16678	CP1B1	0.525847	NO
CYP27A1	-0.0691096	Q02318	CP27A	-1.33565	NO
CYR61	0.0478114	O00622	CYR61	2.90913	NO
CYSTM1	-0.116828	Q9H1C7	CYTM1	-0.015263	NO
D2HGDH	0.139128	Q8N465	D2HDH	-0.875771	YES
DACT1	-0.126214	Q9NYF0	DACT1	-3.40456	YES
DAD1	-0.0209286	P61803	DAD1	-0.0570726	YES
DAG1	0.0926219	Q14118	DAG1	2.19592	NO
DAP	-0.06472	P51397	DAP1	-0.446198	NO
DAP3	-0.14078	P51398	RT29	-0.899323	NO
DAPK3	0.0473898	O43293	DAPK3	0.897474	NO
DARS2	-0.181792	Q6PI48	SYDM	-0.65918	NO
DAZAP1	-0.0598328	Q96EP5	DAZP1	-0.171359	YES
DBN1	-0.0115132	Q16643	DREB	-0.384069	NO
DBR1	-0.010724	Q9UK59	DBR1	2.53036	NO
DBT	0.120836	P11182	ODB2	-2.31881	NO
DCAF13	0.0135272	Q9NV06	DCA13	-4.50291	NO
DCAF16	-0.418731	Q9NXF7	DCA16	-1.47802	YES
DCAF5	0.0140476	Q96JK2	DCAF5	4.20831	NO
DCAF7	-0.0163303	P61962	DCAF7	-3.54165	NO
DCAF8	0.0836914	Q5TAQ9	DCAF8	2.53971	YES
DCAKD	-0.0161572	Q8WVC6	DCAKD	-0.850005	NO
DCBLD2	0.0104775	Q96PD2	DCBD2	-0.779191	NO
DCHS1	0.152895	Q96JQ0	PCD16	-1.96059	NO
DCLK1	0.0620912	O15075	DCLK1	-2.99619	NO
DCLK2	0.29897	Q8N568	DCLK2	6.00712	YES
DCP1A	-0.011419	Q9NPI6	DCP1A	-3.56057	YES
DCPS	-0.115447	Q96C86	DCPS	-2.61723	NO
DCTD	0.0126933	P32321	DCTD	-5.78247	YES
DCTN2	-0.0656806	Q13561	DCTN2	-0.440359	NO
DCTN3	0.112757	O75935	DCTN3	-0.882471	NO
DCTN4	0.0251931	Q9UJW0	DCTN4	2.52038	NO
DCTN5	0.00757281	Q9BTE1	DCTN5	0.916856	NO
DCTN6	0.0702687	O00399	DCTN6	-4.02351	NO
DCTPP1	0.0844684	Q9H773	DCTP1	-3.10501	NO
DCUN1D1	-0.143515	Q96GG9	DCNL1	2.13101	NO
DCUN1D5	0.0528677	Q9BTE7	DCNL5	-0.180075	NO
DCXR	-0.163139	Q7Z4W1	DCXR	-1.61231	NO
DDAH1	-0.00462373	O94760	DDAH1	-1.21564	NO
DDAH2	-0.015327	O95865	DDAH2	-0.253603	NO
DDB1	0.00689996	Q16531	DDB1	-0.243075	NO
DDB2	0.29652	Q92466	DDB2	2.75108	YES
DDI2	0.0602477	Q5TDH0	DDI2	-3.40137	YES
DDOST	0.148665	P39656	OST48	0.0905244	NO
DDR2	-0.117279	Q16832	DDR2	8.33491	NO
DDRGK1	-0.0397838	Q96HY6	DDRGK	-0.307511	NO
DDT	0.242594	P30046	DOPD	0.419011	NO
DDX1	-0.228102	Q92499	DDX1	-0.190855	NO
DDX10	-0.106034	Q13206	DDX10	0.0172576	NO
DDX11	-0.0161431	Q96FC9	DDX11	-0.971638	YES
DDX17	-0.151529	Q92841	DDX17	-0.917754	YES
DDX18	0.0636395	Q9NVP1	DDX18	-0.570457	NO
DDX19A	-0.362125	Q9NUU7	DD19A	-2.16942	YES
DDX19B	0.0992219	Q9UMR2	DD19B	0.840875	NO
DDX21	-0.0508576	Q9NR30	DDX21	-0.320753	NO
DDX23	0.459231	Q9BUQ8	DDX23	0.118807	YES
DDX24	-0.0100818	Q9GZR7	DDX24	0.315527	NO
DDX28	-0.188952	Q9NUL7	DDX28	-6.29966	NO
DDX39A	0.0682358	O00148	DX39A	0.0914967	YES
DDX3X	-0.0757713	O00571	DDX3X	-0.526417	NO
DDX3Y	0.0365191	O15523	DDX3Y	3.43941	NO
DDX41	0.251237	Q9UJV9	DDX41	-6.0588	NO
DDX42	0.0044299	Q86XP3	DDX42	-1.46532	YES
DDX46	0.45252	Q7L014	DDX46	0.603095	NO
DDX47	0.00411841	Q9H0S4	DDX47	-0.0505318	NO
DDX5	0.0263953	P17844	DDX5	-0.0939498	NO
DDX50	0.102811	Q9BQ39	DDX50	0.0382579	NO
DDX51	0.392115	Q8N8A6	DDX51	-5.98636	YES
DDX52	-0.100336	Q9Y2R4	DDX52	-2.3619	NO
DDX54	0.126503	Q8TDD1	DDX54	-0.983594	NO
DDX56	0.185644	Q9NY93	DDX56	-0.883314	NO
DDX6	-0.0991056	P26196	DDX6	-0.384305	NO
DECR1	-0.316868	Q16698	DECR	-0.419282	YES
DECR2	0.0298305	Q9NUI1	DECR2	2.43066	YES
DEF6	0.200806	Q9H4E7	DEFI6	-0.266346	YES
DEF8	0.148419	Q6ZN54	DEFI8	-0.72497	YES
DEGS1	0.0162913	O15121	DEGS1	-0.790527	NO
DEK	-0.075681	P35659	DEK	-0.196274	NO
DENR	0.0296234	O43583	DENR	2.45765	NO
DERL1	-0.0674351	Q9BUN8	DERL1	0.348985	NO
DFFA	-0.189914	O00273	DFFA	-6.99419	YES
DFNA5	-0.297241	O60443	GSDME	-2.26622	NO
DGUOK	0.0313135	Q16854	DGUOK	0.986024	YES
DHCR24	-0.0213608	Q15392	DHC24	0.0531618	NO
DHCR7	0.0280389	Q9UBM7	DHCR7	0.0833392	NO
DHODH	0.119314	Q02127	PYRD	-0.685832	YES
DHPS	0.472966	P49366	DHYS	0.771242	NO
DHRS1	-0.338732	Q96LJ7	DHRS1	-3.12989	YES
DHRS3	0.114845	O75911	DHRS3	5.35811	NO
DHRS7	-0.0977621	Q9Y394	DHRS7	0.696216	NO
DHRS7B	-0.085274	Q6IAN0	DRS7B	1.22089	NO
DHTKD1	-0.190569	Q96HY7	DHTK1	1.24307	YES
DHX15	0.0290037	O43143	DHX15	-0.144082	NO
DHX16	0.113589	O60231	DHX16	0.210337	NO
DHX29	0.144309	Q7Z478	DHX29	-1.67099	NO
DHX30	0.0419469	Q7L2E3	DHX30	-0.895743	YES
DHX36	-0.0312324	Q9H2U1	DHX36	0.0631284	NO
DHX37	0.176722	Q8IY37	DHX37	1.07699	NO
DHX38	-0.249	Q92620	PRP16	-9.79507	YES
DHX57	-0.121288	Q6P158	DHX57	-0.198823	NO
DHX8	0.0841241	Q14562	DHX8	-7.19473	NO
DHX9	-0.17808	Q08211	DHX9	-0.305095	NO
DIABLO	0.162796	Q9NR28	DBLOH	0.446007	YES
DIAPH1	-0.063174	O60610	DIAP1	1.16725	NO
DIMT1	-0.164256	Q9UNQ2	DIM1	-3.37683	NO
DIP2A	0.200556	Q14689	DIP2A	0.952667	YES
DIP2B	0.118428	Q9P265	DIP2B	-2.80404	NO
DKC1	-0.109936	O60832	DKC1	-0.639449	NO
DKK3	-0.0561	Q9UBP4	DKK3	-0.510549	NO
DLAT	0.0173315	P10515	ODP2	0.45464	NO
DLD	0.000497956	P09622	DLDH	0.0782345	NO
DLGAP4	0.0344899	Q9Y2H0	DLGP4	-1.20613	YES
DLGAP5	-0.189161	Q15398	DLGP5	1.13002	NO
DLST	0.0455749	P36957	ODO2	-0.134372	NO
DMAP1	-0.101229	Q9NPF5	DMAP1	0.317001	YES
DMXL1	-0.0599191	Q9Y485	DMXL1	-0.673714	YES
DNAH12	0.0702488	Q6ZR08	DYH12	0.926669	NO
DNAH2	0.428051	Q9P225	DYH2	-0.216849	YES
DNAH5	-0.163999	Q8TE73	DYH5	-1.67639	NO
DNAJA1	-0.0769392	P31689	DNJA1	0.270703	NO
DNAJA2	-0.00992139	O60884	DNJA2	0.402473	NO
DNAJB1	-0.0424801	P25685	DNJB1	-0.159385	NO
DNAJB11	-0.0574435	Q9UBS4	DJB11	-0.0181675	YES
DNAJB12	-0.0802521	Q9NXW2	DJB12	-0.203281	YES
DNAJB2	0.0856683	P25686	DNJB2	-2.51419	NO
DNAJB4	-0.0771252	Q9UDY4	DNJB4	-1.98652	NO
DNAJC1	0.0126185	Q96KC8	DNJC1	-1.57792	NO
DNAJC11	0.167245	Q9NVH1	DJC11	-0.0261975	YES
DNAJC16	0.303482	Q9Y2G8	DJC16	4.59725	YES
DNAJC19	-0.10338	Q96DA6	TIM14	2.69328	NO
DNAJC2	0.188804	Q99543	DNJC2	4.27289	NO
DNAJC3	-0.0541527	Q13217	DNJC3	-0.336201	NO
DNAJC5	-0.0400071	Q9H3Z4	DNJC5	0.917644	YES
DNAJC7	0.0640588	Q99615	DNJC7	0.201336	NO
DNAJC8	-0.00105154	O75937	DNJC8	-0.00993726	NO
DNAJC9	-0.0788252	Q8WXX5	DNJC9	-2.81677	NO
DNASE1L3	0.00270843	Q13609	DNSL3	-5.29338	NO
DNASE2	-0.0118353	O00115	DNS2A	0.83763	NO
DNLZ	0.104324	Q5SXM8	DNLZ	-4.44863	NO
DNM1	0.202218	Q05193	DYN1	6.07981	NO
DNM2	0.0266867	P50570	DYN2	-1.5176	YES
DNMBP	-0.0161444	Q6XZF7	DNMBP	1.80976	NO
DNMT1	-0.0890265	P26358	DNMT1	-1.34104	NO
DNMT3A	0.188187	Q9Y6K1	DNM3A	-0.683882	YES
DNPEP	0.0742128	Q9ULA0	DNPEP	-4.50106	NO
DNTTIP2	0.0252591	Q5QJE6	TDIF2	-1.21885	NO
DOHH	0.09014	Q9BU89	DOHH	-5.49519	NO
DPF2	0.0570758	Q92785	REQU	-5.3415	NO
DPF3	0.00959876	Q92784	DPF3	-1.51848	YES
DPM1	-0.246274	O60762	DPM1	0.0665375	NO
DPM3	0.305149	Q9P2X0	DPM3	5.15042	NO
DPP3	-0.029098	Q9NY33	DPP3	-0.726547	NO
DPP4	0.0967145	P27487	DPP4	1.01314	NO
DPP7	-0.147057	Q9UHL4	DPP2	-9.59662	YES
DPY19L1	-0.175777	Q2PZI1	D19L1	2.15585	NO
DPY19L4	0.0138801	Q7Z388	D19L4	0.533547	YES
DPY30	-0.124133	Q9C005	DPY30	-0.0680385	NO
DPYSL2	-0.00907585	Q16555	DPYL2	0.186051	NO
DPYSL3	0.137752	Q14195	DPYL3	0.321425	NO
DPYSL4	0.0651052	O14531	DPYL4	-3.0816	YES
DPYSL5	-0.0255219	Q9BPU6	DPYL5	-6.84741	NO
DR1	-0.153892	Q01658	NC2B	-5.22425	NO
DRAP1	-0.0646154	Q14919	NC2A	-2.97092	NO
DRG1	0.0626978	Q9Y295	DRG1	-0.0860772	NO
DSG2	0.0567385	Q14126	DSG2	-1.83457	NO
DSN1	-0.299273	Q9H410	DSN1	-2.58824	NO
DSP	0.0542685	P15924	DESP	-0.136162	NO
DSPP	0.0138031	Q9NZW4	DSPP	-1.75765	NO
DSTN	-0.00409661	P60981	DEST	0.277991	NO
DTYMK	0.0297283	P23919	KTHY	-0.497697	NO
DUS2	0.00421456	Q9NX74	DUS2L	3.17218	NO
DUS3L	0.078342	Q96G46	DUS3L	-4.25127	YES
DUSP12	-0.256315	Q9UNI6	DUS12	-7.78978	NO
DUSP16	0.00538388	Q9BY84	DUS16	3.38101	NO
DUSP3	-0.253258	P51452	DUS3	-1.06013	NO
DUSP8	0.0800182	Q13202	DUS8	-5.67527	YES
DVL2	-0.268306	O14641	DVL2	-1.99917	YES
DYNC1H1	0.0617767	Q14204	DYHC1	-0.0549972	NO
DYNC1LI1	-0.0905995	Q9Y6G9	DC1L1	-0.39405	NO
DYNC1LI2	0.0194092	O43237	DC1L2	-0.197462	YES
DYNLL1	-0.0579333	P63167	DYL1	-0.340608	YES
DYNLL2	-0.0443755	Q96FJ2	DYL2	-0.328348	NO
DYNLRB1	-0.0142929	Q9NP97	DLRB1	-3.73796	NO
DYNLT1	-0.137204	P63172	DYLT1	-0.0410932	NO
DYNLT3	-0.0880581	P51808	DYLT3	4.01594	NO
E2F3	-0.0767126	O00716	E2F3	0.204777	NO
EARS2	0.0655845	Q5JPH6	SYEM	1.85804	NO
EBAG9	0.00612835	O00559	RCAS1	1.21462	NO
EBNA1BP2	0.0176479	Q99848	EBP2	-0.615571	NO
EBP	-0.0134201	Q15125	EBP	-0.268795	NO
ECEL1	-0.0341059	O95672	ECEL1	0.271852	NO
ECH1	-0.161329	Q13011	ECH1	-0.185285	NO
ECHDC3	0.168871	Q96DC8	ECHD3	-2.07262	NO
ECHS1	-0.0335984	P30084	ECHM	0.075164	NO
ECI1	-0.252255	P42126	ECI1	-1.14962	NO
EDC3	-0.107509	Q96F86	EDC3	0.794825	NO
EDC4	0.149118	Q6P2E9	EDC4	-0.386047	NO
EDEM3	0.00762305	Q9BZQ6	EDEM3	-1.56379	YES
EDF1	0.117739	O60869	EDF1	-1.26025	NO
EDIL3	0.314837	O43854	EDIL3	0.555294	NO
EEA1	-0.0190123	Q15075	EEA1	0.465917	NO
EED	-0.0973546	O75530	EED	-0.744941	NO
EEF1A1	0.184473	P68104	EF1A1	0.6916	YES
EEF1A2	-0.0708839	Q05639	EF1A2	-1.72743	NO
EEF1B2	0.0123418	P24534	EF1B	-0.0192844	NO
EEF1D	0.0793441	P29692	EF1D	-0.564783	YES
EEF1E1	0.0899872	O43324	MCA3	0.313493	NO
EEF1G	0.0577781	P26641	EF1G	-0.118051	NO
EEF2	0.0803822	P13639	EF2	0.0322758	NO
EFCC1	0.076827	Q9HA90	EFCC1	3.30971	NO
EFEMP1	0.202953	Q12805	FBLN3	1.73021	NO
EFHD2	0.0662671	Q96C19	EFHD2	-1.63775	NO
EFNB2	0.041735	P52799	EFNB2	-0.554201	NO
EFNB3	-0.0544215	Q15768	EFNB3	1.99282	NO
EFTUD2	-0.0641871	Q15029	U5S1	-0.318946	NO
EHBP1L1	-0.0436621	Q8N3D4	EH1L1	-4.17668	NO
EHD1	0.0906315	Q9H4M9	EHD1	0.527119	NO
EHD2	0.114931	Q9NZN4	EHD2	-0.459542	NO
EHD4	0.0561268	Q9H223	EHD4	6.74698	NO
EHMT1	0.0886415	Q9H9B1	EHMT1	-2.45666	NO
EI24	0.0435587	O14681	EI24	5.25462	NO
EIF1	-0.0829222	P41567	EIF1	-0.958467	NO
EIF1AD	0.043827	Q8N9N8	EIF1A	0.473635	NO
EIF1AX	-0.0473494	P47813	IF1AX	-0.501022	NO
EIF1AY	-0.00233923	O14602	IF1AY	-1.30387	NO
EIF2AK2	-0.0522597	P19525	E2AK2	-0.0507643	YES
EIF2B1	0.00792344	Q14232	EI2BA	-0.330145	NO
EIF2B2	-0.252391	P49770	EI2BB	-4.71116	NO
EIF2B3	-0.0667478	Q9NR50	EI2BG	0.876958	NO
EIF2B4	0.0234588	Q9UI10	EI2BD	-0.995688	YES
EIF2B5	0.0965777	Q13144	EI2BE	-2.73177	YES
EIF2S1	0.0823664	P05198	IF2A	0.0899095	NO
EIF2S2	-0.0964275	P20042	IF2B	0.134235	NO
EIF2S3	0.172515	P41091	IF2G	0.170882	NO
EIF3A	-0.0543042	Q14152	EIF3A	-0.21136	NO
EIF3B	0.0943259	P55884	EIF3B	-0.00953698	NO
EIF3C	-0.0249485	Q99613	EIF3C	-0.0544006	NO
EIF3D	0.183124	O15371	EIF3D	-0.267615	NO
EIF3E	-0.0144535	P60228	EIF3E	-0.391362	NO
EIF3F	0.0109996	O00303	EIF3F	-0.296057	NO
EIF3G	0.120747	O75821	EIF3G	0.115729	NO
EIF3H	0.0136564	O15372	EIF3H	-0.626361	NO
EIF3I	0.100045	Q13347	EIF3I	0.044052	NO
EIF3J	-0.04595	O75822	EIF3J	1.09959	NO
EIF3K	-0.13627	Q9UBQ5	EIF3K	0.169614	NO
EIF3M	0.0342847	Q7L2H7	EIF3M	-0.0410434	NO
EIF4A2	0.0897697	Q14240	IF4A2	-0.856072	NO
EIF4A3	-0.0296203	P38919	IF4A3	0.109564	NO
EIF4B	0.146308	P23588	IF4B	-0.162482	YES
EIF4E	-0.043647	P06730	IF4E	0.227485	NO
EIF4E2	-0.0580618	O60573	IF4E2	-5.62083	YES
EIF4G3	-0.261441	O43432	IF4G3	-3.29959	NO
EIF4H	0.0304757	Q15056	IF4H	-0.103792	NO
EIF5	-0.0344726	P55010	IF5	0.0601245	YES
EIF5A	0.0171295	P63241	IF5A1	-0.0687977	NO
EIF5B	-0.106645	O60841	IF2P	-0.0197531	NO
EIF6	-0.0950744	P56537	IF6	-0.428256	YES
ELAC2	0.0431047	Q9BQ52	RNZ2	-0.439854	NO
ELAVL1	-0.0307585	Q15717	ELAV1	-0.217767	NO
ELAVL2	0.0653664	Q12926	ELAV2	3.15099	NO
ELFN1	0.163307	P0C7U0	ELFN1	4.51673	NO
ELL2	0.173497	O00472	ELL2	6.56733	NO
ELMOD2	-0.0480352	Q8IZ81	ELMD2	0.32895	NO
ELOVL1	0.0398051	Q9BW60	ELOV1	0.732176	NO
ELP3	-0.00731122	Q9H9T3	ELP3	4.06922	YES
EMC1	0.243601	Q8N766	EMC1	-0.240986	NO
EMC10	-0.0429524	Q5UCC4	EMC10	-5.27322	NO
EMC2	-0.116949	Q15006	EMC2	0.0500616	NO
EMC3	0.172027	Q9P0I2	EMC3	-0.476967	NO
EMC4	0.0728042	Q5J8M3	EMC4	0.443813	NO
EMC6	0.011832	Q9BV81	EMC6	2.16026	NO
EMC7	0.0257523	Q9NPA0	EMC7	-2.97401	NO
EMC8	0.176836	O43402	EMC8	-4.62806	NO
EMC9	-0.245323	Q9Y3B6	EMC9	-3.41804	YES
EMD	0.0406142	P50402	EMD	-0.157762	NO
EMILIN1	0.113198	Q9Y6C2	EMIL1	-8.67085	NO
EML1	-0.13982	O00423	EMAL1	-2.23763	NO
ENAH	-0.06283	Q8N8S7	ENAH	-0.188111	NO
ENDOD1	-0.07857	O94919	ENDD1	-0.0634891	NO
ENDOG	-0.0469115	Q14249	NUCG	1.91989	NO
ENG	0.15607	P17813	EGLN	1.60567	YES
ENO2	-0.160046	P09104	ENOG	-2.6114	YES
ENOPH1	-0.00175088	Q9UHY7	ENOPH	0.143889	NO
ENPEP	0.0256427	Q07075	AMPE	1.61558	NO
ENPP1	0.108434	P22413	ENPP1	0.831435	NO
ENPP4	-0.142984	Q9Y6X5	ENPP4	-6.67207	NO
ENY2	-0.0883339	Q9NPA8	ENY2	-0.269805	NO
EP400	0.066392	Q96L91	EP400	-0.0629924	YES
EPB41L2	-0.0217637	O43491	E41L2	0.351879	NO
EPDR1	0.0897258	Q9UM22	EPDR1	1.48268	NO
EPG5	0.181319	Q9HCE0	EPG5	-4.09438	NO
EPHA1	0.0290471	P21709	EPHA1	-3.99806	NO
EPHA2	0.217976	P29317	EPHA2	0.329619	NO
EPM2AIP1	0.192846	Q7L775	EPMIP	5.52383	NO
EPN1	0.0462908	Q9Y6I3	EPN1	-2.66443	NO
EPN2	0.0142647	O95208	EPN2	-0.65354	NO
EPPK1	0.0978228	P58107	EPIPL	0.023978	NO
EPS15	-0.0992777	P42566	EPS15	-3.70218	NO
EPS15L1	-0.0424994	Q9UBC2	EP15R	-1.67831	YES
EPS8	0.0427991	Q12929	EPS8	1.61402	NO
EPS8L1	-0.114762	Q8TE68	ES8L1	0.82785	YES
EPS8L2	0.223175	Q9H6S3	ES8L2	-0.852546	YES
EPT1	-0.0237218	Q9C0D9	EPT1	0.32898	NO
ERAL1	0.0787618	O75616	ERAL1	-1.42122	NO
ERAP1	-0.188653	Q9NZ08	ERAP1	-1.30423	NO
ERAP2	0.322732	Q6P179	ERAP2	-2.5952	YES
ERCC3	0.0525951	P19447	ERCC3	-0.398307	YES
ERF	0.0650786	P50548	ERF	-1.39022	NO
ERGIC1	-0.0492924	Q969X5	ERGI1	-2.8498	NO
ERGIC2	-0.0454035	Q96RQ1	ERGI2	1.49478	NO
ERGIC3	0.00500091	Q9Y282	ERGI3	1.02782	NO
ERH	0.0312571	P84090	ERH	0.0144382	YES
ERI1	0.062143	Q8IV48	ERI1	-2.52313	NO
ERICH1	-0.0989364	Q86X53	ERIC1	2.10309	NO
ERLEC1	-0.00619425	Q96DZ1	ERLEC	3.15465	NO
ERLIN1	-0.259005	O75477	ERLN1	-2.23863	YES
ERLIN2	-0.0523583	O94905	ERLN2	0.0396728	NO
ERMP1	-0.317679	Q7Z2K6	ERMP1	-3.70942	YES
ERP29	-0.0377917	P30040	ERP29	0.144125	NO
ERP44	0.0820827	Q9BS26	ERP44	-0.0630929	NO
ESD	-0.0520902	P10768	ESTD	0.208481	NO
ESF1	-0.0250592	Q9H501	ESF1	2.11487	NO
ESPN	0.00523326	B1AK53	ESPN	4.17524	YES
ESRP2	-0.0383849	Q9H6T0	ESRP2	3.57671	NO
ESYT1	-0.104183	Q9BSJ8	ESYT1	-0.0149233	NO
ETF1	0.0485784	P62495	ERF1	-0.134764	NO
ETFA	-0.00102549	P13804	ETFA	-0.185058	NO
ETFB	-0.207817	P38117	ETFB	-0.151069	NO
ETFDH	-0.0981808	Q16134	ETFD	-1.80578	NO
ETHE1	-0.420454	O95571	ETHE1	-3.25759	YES
ETV6	0.00159368	P41212	ETV6	2.65051	NO
EVA1A	-0.057815	Q9H8M9	EVA1A	-2.03787	NO
EVA1B	0.0767087	Q9NVM1	EVA1B	2.35678	NO
EVI2B	0.0417277	P34910	EVI2B	2.6232	NO
EWSR1	-0.136902	Q01844	EWS	-0.523573	NO
EXD2	0.0754558	Q9NVH0	EXD2	6.99255	NO
EXOC1	0.136178	Q9NV70	EXOC1	-0.186434	NO
EXOC2	-0.00879911	Q96KP1	EXOC2	-0.845784	NO
EXOC3L1	0.0950183	Q86VI1	EX3L1	2.35459	NO
EXOC4	0.0610193	Q96A65	EXOC4	-0.711305	NO
EXOC6	-0.119526	Q8TAG9	EXOC6	-7.15515	NO
EXOC8	-0.0587656	Q8IYI6	EXOC8	-1.70687	NO
EXOG	0.0708278	Q9Y2C4	EXOG	-4.96884	YES
EXOSC1	-0.0213171	Q9Y3B2	EXOS1	-0.697381	NO
EXOSC10	0.095725	Q01780	EXOSX	-1.75348	YES
EXOSC2	-0.0650625	Q13868	EXOS2	-3.43841	NO
EXOSC3	-0.13525	Q9NQT5	EXOS3	-4.84242	NO
EXOSC4	-0.0103338	Q9NPD3	EXOS4	-1.46189	NO
EXOSC5	0.166227	Q9NQT4	EXOS5	-1.26764	NO
EXOSC6	0.0917723	Q5RKV6	EXOS6	-1.65155	NO
EXOSC7	0.0333957	Q15024	EXOS7	-0.962509	NO
EXOSC8	-0.154771	Q96B26	EXOS8	-7.3243	NO
EXOSC9	0.110058	Q06265	EXOS9	-0.283137	NO
EYA3	-0.296859	Q99504	EYA3	1.8541	NO
EZR	-0.0418808	P15311	EZRI	0.11431	NO
F11R	0.28711	Q9Y624	JAM1	1.15216	YES
F13B	0.0108658	P05160	F13B	1.87607	NO
F2R	-0.119087	P25116	PAR1	3.20751	NO
FABP5	-0.0590971	Q01469	FABP5	-0.0832827	NO
FABP7	-0.0672373	O15540	FABP7	0.0770503	NO
FADD	-0.0508385	Q13158	FADD	4.22704	NO
FADS2	-0.0412629	O95864	FADS2	-0.249446	NO
FADS3	0.296291	Q9Y5Q0	FADS3	-12.1345	YES
FAF1	-0.0722393	Q9UNN5	FAF1	-4.34716	NO
FAF2	0.139894	Q96CS3	FAF2	0.382465	NO
FAH	-0.333408	P16930	FAAA	-3.73103	NO
FAHD1	-0.0988121	Q6P587	FAHD1	0.40778	NO
FAHD2A	-0.236619	Q96GK7	FAH2A	-2.7746	YES
FAIM	-0.115448	Q9NVQ4	FAIM1	0.922759	NO
FAM103A1	0.0513556	Q9BTL3	RAM	4.48058	NO
FAM114A1	-0.212943	Q8IWE2	NXP20	-4.44579	NO
FAM114A2	-0.357295	Q9NRY5	F1142	0.432987	NO
FAM120B	0.0533588	Q96EK7	F120B	-1.61676	YES
FAM120C	0.0255353	Q9NX05	F120C	-1.69944	NO
FAM122C	-0.241388	Q6P4D5	F222C	0.794166	YES
FAM129A	-0.199521	Q9BZQ8	NIBAN	4.99145	NO
FAM129B	0.0536225	Q96TA1	NIBL1	-0.208488	NO
FAM133B	0.0210198	Q5BKY9	F133B	4.16897	NO
FAM134A	-0.0559553	Q8NC44	RETR2	1.13659	NO
FAM134C	0.0210192	Q86VR2	RETR3	0.0180743	NO
FAM136A	-0.0823753	Q96C01	F136A	-0.0815739	NO
FAM162A	0.0185436	Q96A26	F162A	-1.34492	NO
FAM169A	0.0180666	Q9Y6X4	F169A	0.165537	NO
FAM175B	-0.0253383	Q15018	ABRX2	2.70058	YES
FAM192A	-0.0893513	Q9GZU8	F192A	-7.00398	NO
FAM195B	0.0411477	C9JLW8	MCRI1	-10.3399	NO
FAM208A	0.0525922	Q9UK61	TASOR	1.45559	NO
FAM210B	0.0252774	Q96KR6	F210B	2.61745	NO
FAM213A	-0.108675	Q9BRX8	F213A	0.826706	NO
FAM3C	0.0870687	Q92520	FAM3C	0.185969	YES
FAM49A	-0.0656038	Q9H0Q0	FA49A	-2.01932	NO
FAM49B	-0.0640631	Q9NUQ9	FA49B	-0.168133	YES
FAM50A	0.00188192	Q14320	FA50A	-0.538799	NO
FAM91A1	0.0626493	Q658Y4	F91A1	2.60024	NO
FAM96B	0.058859	Q9Y3D0	MIP18	-5.13664	NO
FAM98A	-0.223281	Q8NCA5	FA98A	-2.13485	NO
FAM98B	-0.0962271	Q52LJ0	FA98B	-0.0392688	NO
FANCB	-0.179554	Q8NB91	FANCB	1.34264	YES
FAR1	-0.0561144	Q8WVX9	FACR1	-2.03247	YES
FARP1	-0.214893	Q9Y4F1	FARP1	-1.73115	NO
FARS2	-0.0135992	O95363	SYFM	-0.729332	NO
FARSA	-0.0663751	Q9Y285	SYFA	0.0421961	NO
FARSB	0.0230429	Q9NSD9	SYFB	-0.308316	NO
FASTKD2	0.0955938	Q9NYY8	FAKD2	-2.20135	YES
FASTKD5	0.0371168	Q7L8L6	FAKD5	-1.45936	NO
FAT1	0.148492	Q14517	FAT1	-1.35327	NO
FAT3	0.258404	Q8TDW7	FAT3	-4.22182	YES
FBL	0.014429	P22087	FBRL	-0.255118	NO
FBLIM1	-0.00826145	Q8WUP2	FBLI1	-0.698158	YES
FBRSL1	0.108439	Q9HCM7	FBSL	3.75434	YES
FBXO10	-0.125794	Q9UK96	FBX10	-2.35021	YES
FBXO28	0.0144473	Q9NVF7	FBX28	-1.72956	NO
FBXO3	0.0604113	Q9UK99	FBX3	4.60753	NO
FBXO38	0.150823	Q6PIJ6	FBX38	-1.71947	NO
FBXO41	0.100395	Q8TF61	FBX41	4.05007	YES
FBXW10	0.0123415	Q5XX13	FBW10	-5.14329	NO
FDFT1	-0.031127	P37268	FDFT	-0.437548	NO
FDPS	-0.0987682	P14324	FPPS	-0.846706	YES
FDX1	0.0267317	P10109	ADX	-1.91422	NO
FECH	-0.0553604	P22830	HEMH	-2.50583	NO
FEN1	-0.224108	P39748	FEN1	-0.57415	NO
FERMT2	0.105006	Q96AC1	FERM2	1.27659	NO
FGFR1OP	0.0384616	O95684	FR1OP	1.791	YES
FH	-0.104326	P07954	FUMH	0.14514	NO
FHAD1	0.087692	B1AJZ9	FHAD1	-0.284088	NO
FHL2	-0.0394169	Q14192	FHL2	-1.21147	NO
FHL3	0.125545	Q13643	FHL3	9.14368	NO
FIS1	-0.0205384	Q9Y3D6	FIS1	0.467698	NO
FITM2	-0.00344998	Q8N6M3	FITM2	-3.26384	NO
FKBP10	-0.0764696	Q96AY3	FKB10	-1.81467	YES
FKBP11	-0.00464636	Q9NYL4	FKB11	0.711456	YES
FKBP14	-0.0940177	Q9NWM8	FKB14	2.38923	NO
FKBP15	-0.109455	Q5T1M5	FKB15	-6.39701	NO
FKBP1A	0.061878	P62942	FKB1A	-0.0988894	NO
FKBP2	-0.314952	P26885	FKBP2	-0.411169	NO
FKBP3	-0.341125	Q00688	FKBP3	-1.36569	NO
FKBP4	-0.0915582	Q02790	FKBP4	-0.0576257	NO
FKBP5	-0.179721	Q13451	FKBP5	-0.738432	NO
FKBP7	-0.0303834	Q9Y680	FKBP7	-2.59638	YES
FKBP8	0.0123689	Q14318	FKBP8	0.138931	NO
FLAD1	-0.0112972	Q8NFF5	FAD1	-4.08249	YES
FLG	-0.15884	P20930	FILA	0.432136	NO
FLII	-0.407387	Q13045	FLII	-4.65459	YES
FLNA	-0.0444107	P21333	FLNA	-0.401381	NO
FLNC	0.093119	Q14315	FLNC	0.322806	YES
FLOT1	-0.104683	O75955	FLOT1	-0.989674	YES
FLOT2	-0.229429	Q14254	FLOT2	1.21623	YES
FMN2	-0.136329	Q9NZ56	FMN2	4.8505	YES
FMNL2	0.0159768	Q96PY5	FMNL2	1.08047	YES
FMNL3	0.0473103	Q8IVF7	FMNL3	-1.55176	YES
FN3K	0.0278711	Q9H479	FN3K	-2.38422	NO
FN3KRP	-0.00136976	Q9HA64	KT3K	3.0282	NO
FNBP4	-0.0220186	Q8N3X1	FNBP4	-0.942138	YES
FOSL2	0.21777	P15408	FOSL2	-1.76707	NO
FOXA2	-0.0458716	Q9Y261	FOXA2	5.23769	NO
FOXK1	0.1673	P85037	FOXK1	-0.707925	NO
FOXK2	-0.0578959	Q01167	FOXK2	-5.55333	NO
FOXRED1	-0.0225987	Q96CU9	FXRD1	0.398378	YES
FPGT	0.139183	O14772	FPGT	-3.46123	NO
FREM1	-0.0528374	Q5H8C1	FREM1	-2.32167	NO
FREM2	-0.0742637	Q5SZK8	FREM2	1.20946	NO
FRG1	-0.046137	Q14331	FRG1	-1.52499	YES
FRMD5	0.0258617	Q7Z6J6	FRMD5	-1.66753	NO
FRMPD3	0.159052	Q5JV73	FRPD3	-4.19521	YES
FRYL	-0.0268967	O94915	FRYL	-1.08174	NO
FSCN1	-0.0060764	Q16658	FSCN1	-0.199343	NO
FSIP2	0.0521822	Q5CZC0	FSIP2	-1.06248	NO
FSTL1	0.191086	Q12841	FSTL1	0.631476	NO
FTH1	0.0296557	P02794	FRIH	0.383578	YES
FTO	-0.14139	Q9C0B1	FTO	-6.73729	NO
FTSJ3	0.0658331	Q8IY81	SPB1	-0.623709	NO
FUBP1	-0.0696045	Q96AE4	FUBP1	-0.453644	YES
FUBP3	0.00704979	Q96I24	FUBP3	0.0396843	NO
FUCA1	-0.403957	P04066	FUCO	-2.70498	NO
FUCA2	-0.193171	Q9BTY2	FUCO2	-1.29254	NO
FUNDC2	0.0609445	Q9BWH2	FUND2	1.44946	NO
FUS	0.29536	P35637	FUS	-0.108991	NO
FUT8	-0.141761	Q9BYC5	FUT8	-5.43335	NO
FXN	0.00162934	Q16595	FRDA	-2.20543	NO
FXR1	-0.0255434	P51114	FXR1	-0.17563	YES
FXR2	-0.0546026	P51116	FXR2	1.92038	NO
FYCO1	-0.0433481	Q9BQS8	FYCO1	3.22084	NO
FZD1	-0.0943601	Q9UP38	FZD1	3.61837	NO
FZD7	-0.0114882	O75084	FZD7	1.48233	NO
G3BP1	-0.10896	Q13283	G3BP1	-0.474404	NO
G3BP2	0.0246308	Q9UN86	G3BP2	-0.191249	NO
G6PC3	-0.228437	Q9BUM1	G6PC3	1.91047	YES
G6PD	-0.21029	P11413	G6PD	-0.543484	NO
GAA	-0.345506	P10253	LYAG	-1.66574	NO
GABARAPL2	-0.0092286	P60520	GBRL2	2.34186	NO
GABPA	0.0728383	Q06546	GABPA	0.644161	NO
GADD45GIP1	0.101009	Q8TAE8	G45IP	-0.226276	NO
GAK	0.193785	O14976	GAK	1.05288	YES
GALC	0.00283917	P54803	GALC	0.801405	NO
GALE	-0.0750315	Q14376	GALE	-4.02347	YES
GALK1	-0.405333	P51570	GALK1	0.729578	NO
GALNT1	-0.000791535	Q10472	GALT1	-0.318374	NO
GALNT2	0.0637005	Q10471	GALT2	-0.184844	NO
GALNT5	-0.239494	Q7Z7M9	GALT5	3.68414	NO
GALNT7	-0.190092	Q86SF2	GALT7	-2.25374	YES
GAMT	-0.240205	Q14353	GAMT	0.99965	NO
GANAB	-0.0218794	Q14697	GANAB	-0.126344	YES
GAP43	0.2	P17677	NEUM	-0.384232	NO
GAPDH	-0.0566172	P04406	G3P	0.0484836	YES
GAPDHS	0.00589725	O14556	G3PT	-6.82224	NO
GAR1	-0.0157553	Q9NY12	GAR1	-1.264	NO
GARS	-0.0479127	P41250	GARS	0.706251	NO
GART	-0.0415911	P22102	PUR2	-0.220286	YES
GATA6	0.0192785	Q92908	GATA6	-3.37935	NO
GATAD2A	-0.0279022	Q86YP4	P66A	-0.357158	NO
GATAD2B	0.00982947	Q8WXI9	P66B	-0.95264	NO
GATC	-0.0954349	O43716	GATC	-1.18438	NO
GATM	-0.0705779	P50440	GATM	1.62698	NO
GBAS	0.07483	O75323	NIPS2	0.460043	NO
GBE1	0.0227389	Q04446	GLGB	-2.7522	NO
GBF1	0.110709	Q92538	GBF1	0.905651	YES
GBP1	0.106488	P32455	GBP1	4.05516	NO
GBP2	0.109049	P32456	GBP2	0.243642	NO
GCAT	-0.119764	O75600	KBL	-1.40583	NO
GCC1	-0.0776413	Q96CN9	GCC1	-1.43055	NO
GCC2	0.0384694	Q8IWJ2	GCC2	3.99345	YES
GCDH	-0.0813171	Q92947	GCDH	0.392636	YES
GCHFR	0.00959294	P30047	GFRP	1.45882	NO
GCLM	0.0615751	P48507	GSH0	-1.63909	NO
GCSH	-0.00986376	P23434	GCSH	0.174793	NO
GDAP1	-0.216828	Q8TB36	GDAP1	-1.46054	NO
GDF15	0.0933391	Q99988	GDF15	0.906152	NO
GDF7	-0.0110316	Q7Z4P5	GDF7	-2.48095	NO
GDI1	0.224461	P31150	GDIA	-0.706386	YES
GDI2	-0.0563027	P50395	GDIB	-0.0931978	NO
GEMIN2	-0.0147974	O14893	GEMI2	1.48675	NO
GEMIN5	-0.0202648	Q8TEQ6	GEMI5	-1.99012	NO
GET4	0.0751694	Q7L5D6	GET4	-1.07941	NO
GFER	-0.00666778	P55789	ALR	-2.82777	NO
GFM1	0.0526935	Q96RP9	EFGM	0.0109438	NO
GFM2	0.054756	Q969S9	RRF2M	2.33569	NO
GFPT1	-0.102713	Q06210	GFPT1	1.47182	NO
GFPT2	0.0724827	O94808	GFPT2	0.826914	NO
GFRA1	0.0469453	P56159	GFRA1	0.773337	YES
GGCT	-0.0538391	O75223	GGCT	-0.53173	YES
GGCX	-0.456751	P38435	VKGC	-12.6631	YES
GGH	-0.147811	Q92820	GGH	0.180179	NO
GGT5	0.0348692	P36269	GGT5	-2.97691	YES
GGT7	0.14788	Q9UJ14	GGT7	-0.811243	YES
GHDC	0.297714	Q8N2G8	GHDC	2.56507	YES
GHITM	0.124742	Q9H3K2	GHITM	0.671725	NO
GID8	0.0921295	Q9NWU2	GID8	-2.85234	NO
GINS3	-0.152396	Q9BRX5	PSF3	2.51196	NO
GINS4	-0.587024	Q9BRT9	SLD5	0.72025	YES
GIPC1	0.0726054	O14908	GIPC1	0.595273	NO
GIPC2	-0.0593101	Q8TF65	GIPC2	-1.61758	NO
GIT1	0.0343036	Q9Y2X7	GIT1	2.41514	NO
GIT2	0.0181282	Q14161	GIT2	0.570164	YES
GJA1	-0.0456739	P17302	CXA1	0.397552	NO
GJB1	-0.00386368	P08034	CXB1	-4.48352	NO
GKAP1	-0.117551	Q5VSY0	GKAP1	-3.841	YES
GLA	-0.0495107	P06280	AGAL	-3.10626	NO
GLB1	0.133864	P16278	BGAL	0.308287	NO
GLCCI1	-0.157288	Q86VQ1	GLCI1	3.3605	NO
GLDC	-0.127663	P23378	GCSP	-0.513598	NO
GLE1	-0.0145679	Q53GS7	GLE1	-4.02086	NO
GLG1	-0.193457	Q92896	GSLG1	-1.19679	NO
GLIPR1	-0.0228838	P48060	GLIP1	3.96264	NO
GLIPR2	-0.07345	Q9H4G4	GAPR1	-3.01498	NO
GLIS2	-0.02625	Q9BZE0	GLIS2	-7.04081	NO
GLMN	0.0187618	Q92990	GLMN	-7.75572	YES
GLO1	-0.0916403	Q04760	LGUL	-0.0287746	NO
GLOD4	0.159668	Q9HC38	GLOD4	-0.225931	NO
GLRX	-0.0915464	P35754	GLRX1	-4.13914	NO
GLRX3	-0.0261109	O76003	GLRX3	-2.27781	NO
GLRX5	0.0261768	Q86SX6	GLRX5	0.273565	NO
GLS	0.243952	O94925	GLSK	-0.244612	NO
GLTSCR2	0.117389	Q9NZM5	NOP53	-1.19958	NO
GLUD1	0.0433325	P00367	DHE3	0.134639	NO
GLUD2	0.106694	P49448	DHE4	-1.7809	NO
GLUL	-0.0113029	P15104	GLNA	-3.21198	NO
GM2A	0.175009	P17900	SAP3	-1.49488	NO
GMDS	0.10334	O60547	GMDS	2.29035	NO
GMFB	0.0258755	P60983	GMFB	0.604043	NO
GMPPA	0.036374	Q96IJ6	GMPPA	-6.31116	YES
GMPPB	-0.309733	Q9Y5P6	GMPPB	-3.8066	YES
GMPR2	0.0630984	Q9P2T1	GMPR2	-2.40995	YES
GMPS	-0.170728	P49915	GUAA	-0.528566	NO
GNA11	-0.043177	P29992	GNA11	3.14534	NO
GNA13	-0.105533	Q14344	GNA13	-3.31194	NO
GNAI2	0.0580475	P04899	GNAI2	0.356161	NO
GNAI3	0.0267104	P08754	GNAI3	0.18487	NO
GNAQ	-0.155559	P50148	GNAQ	0.182492	NO
GNB1	-0.0398794	P62873	GBB1	-0.262163	NO
GNB2	-0.0530879	P62879	GBB2	0.41846	NO
GNB4	-0.00645849	Q9HAV0	GBB4	0.424829	NO
GNG10	-0.0221586	P50151	GBG10	-1.0545	NO
GNG12	-0.0481752	Q9UBI6	GBG12	0.521082	NO
GNG2	0.0972795	P59768	GBG2	1.96482	YES
GNG5	-0.033773	P63218	GBG5	-1.36488	NO
GNL1	0.0182107	P36915	GNL1	-5.04618	NO
GNL2	-0.0355746	Q13823	NOG2	0.0500093	NO
GNL3	-0.370838	Q9BVP2	GNL3	-1.11794	YES
GNPAT	0.0395263	O15228	GNPAT	3.01258	NO
GNPDA1	-0.03548	P46926	GNPI1	-2.45593	YES
GNPNAT1	-0.0347936	Q96EK6	GNA1	3.29606	NO
GNS	-0.0401703	P15586	GNS	0.00796432	NO
GOLGA1	0.0859168	Q92805	GOGA1	-2.31395	YES
GOLGA2	0.112832	Q08379	GOGA2	-0.420815	YES
GOLGA3	0.271055	Q08378	GOGA3	3.01175	YES
GOLGA4	-0.0989117	Q13439	GOGA4	0.478966	YES
GOLGA5	-0.0271439	Q8TBA6	GOGA5	1.36431	NO
GOLGA6L10	0.11891	A6NI86	GG6LA	5.88332	NO
GOLGA6L4	-0.0272996	A6NEF3	GG6L4	5.88332	NO
GOLGA6L9	0.314155	A6NEM1	GG6L9	5.88332	YES
GOLGA7	0.0125475	Q7Z5G4	GOGA7	3.18441	NO
GOLGB1	0.0149798	Q14789	GOGB1	0.307116	YES
GOLIM4	0.214893	O00461	GOLI4	-0.481792	NO
GOLM1	-0.00156009	Q8NBJ4	GOLM1	0.172776	NO
GOLPH3	-0.103502	Q9H4A6	GOLP3	-2.69071	NO
GOLPH3L	-0.0445342	Q9H4A5	GLP3L	5.61928	NO
GOLT1B	-0.0735939	Q9Y3E0	GOT1B	-0.606662	NO
GOPC	0.0215476	Q9HD26	GOPC	5.04421	NO
GORASP2	0.0339791	Q9H8Y8	GORS2	0.0342465	YES
GOSR1	0.108766	O95249	GOSR1	0.677752	NO
GOSR2	-0.413013	O14653	GOSR2	-2.95951	NO
GOT1	-0.224295	P17174	AATC	-0.50866	NO
GOT2	-0.134691	P00505	AATM	0.113782	NO
GPAA1	-0.33013	O43292	GPAA1	-2.16992	YES
GPATCH1	0.228827	Q9BRR8	GPTC1	12.2447	YES
GPATCH8	-0.0302406	Q9UKJ3	GPTC8	0.772297	NO
GPC1	0.212495	P35052	GPC1	-2.54296	YES
GPC4	-0.0229419	O75487	GPC4	0.430622	NO
GPC6	0.305409	Q9Y625	GPC6	0.0981504	NO
GPD1L	0.0172721	Q8N335	GPD1L	-2.31245	NO
GPD2	0.00119704	P43304	GPDM	0.35784	NO
GPHN	-0.111306	Q9NQX3	GEPH	0.684468	NO
GPI	0.044708	P06744	G6PI	0.0355333	NO
GPKOW	0.0571906	Q92917	GPKOW	-1.95683	NO
GPM6A	0.194299	P51674	GPM6A	-1.33491	NO
GPM6B	0.0343107	Q13491	GPM6B	-2.96911	NO
GPN1	0.0183412	Q9HCN4	GPN1	-1.69864	NO
GPNMB	-0.0894497	Q14956	GPNMB	3.94282	NO
GPR107	-0.0919647	Q5VW38	GP107	-3.28674	YES
GPR179	-0.0145499	Q6PRD1	GP179	-1.40739	NO
GPR180	-0.069418	Q86V85	GP180	0.738603	NO
GPS1	-0.0300527	Q13098	CSN1	0.00932507	YES
GPT2	0.127743	Q8TD30	ALAT2	-0.315361	NO
GPX1	0.174569	P07203	GPX1	0.168489	NO
GPX4	-0.0673788	P36969	GPX4	-0.330424	NO
GPX7	-0.19206	Q96SL4	GPX7	-3.14766	NO
GPX8	-0.10847	Q8TED1	GPX8	1.27095	NO
GRAMD4	0.0640788	Q6IC98	GRAM4	-0.589623	NO
GRB2	-0.0171689	P62993	GRB2	-0.420188	NO
GRHL3	0.306088	Q8TE85	GRHL3	-7.35208	NO
GRHPR	-0.0407057	Q9UBQ7	GRHPR	-0.230325	NO
GRPEL1	0.0461786	Q9HAV7	GRPE1	-0.0235092	NO
GRSF1	0.0161623	Q12849	GRSF1	-0.494724	YES
GRWD1	0.0015489	Q9BQ67	GRWD1	-1.18557	NO
GSC2	0.0119568	O15499	GSC2	2.44269	NO
GSK3B	-0.0756741	P49841	GSK3B	-2.57412	NO
GSPT1	0.00477834	P15170	ERF3A	0.456989	NO
GSPT2	-0.127106	Q8IYD1	ERF3B	2.34635	NO
GSR	-0.0557824	P00390	GSHR	0.253351	NO
GSS	0.0759306	P48637	GSHB	0.050853	YES
GSTK1	-0.100386	Q9Y2Q3	GSTK1	-0.133259	NO
GSTM2	-0.0424186	P28161	GSTM2	0.172139	YES
GSTM3	-0.31576	P21266	GSTM3	-2.32926	NO
GSTO1	-0.096183	P78417	GSTO1	-0.949374	NO
GSTP1	-0.152761	P09211	GSTP1	0.0375433	NO
GTF2A1	-0.0848278	P52655	TF2AA	-2.09626	NO
GTF2B	0.0290595	Q00403	TF2B	-8.68072	NO
GTF2E2	-0.0199274	P29084	T2EB	-2.50685	NO
GTF2F1	0.0327015	P35269	T2FA	0.0300633	NO
GTF2F2	-0.0463818	P13984	T2FB	-0.500789	NO
GTF2H1	0.135191	P32780	TF2H1	-0.606743	NO
GTF2IRD2B	0.176596	Q6EKJ0	GTD2B	-2.58834	YES
GTF3C1	0.0692572	Q12789	TF3C1	-0.632376	NO
GTF3C3	-0.0441072	Q9Y5Q9	TF3C3	-4.67313	YES
GTF3C4	-0.0936685	Q9UKN8	TF3C4	2.34337	NO
GTPBP1	-0.0221534	O00178	GTPB1	2.51335	YES
GTPBP4	0.0026167	Q9BZE4	NOG1	-0.975889	NO
GTPBP6	-0.0469926	O43824	GTPB6	-1.89299	NO
GUK1	0.112657	Q16774	KGUA	2.34907	YES
GXYLT1	-0.0715154	Q4G148	GXLT1	9.05762	NO
GYG1	0.000406871	P46976	GLYG	-1.20899	NO
GYS1	-0.0644859	P13807	GYS1	1.61119	NO
H1F0	-0.0754683	P07305	H10	0.122836	NO
H1FX	-0.0953588	Q92522	H1X	-1.3088	NO
H2AFJ	0.0721027	Q9BTM1	H2AJ	0.907634	NO
H2AFV	-0.0768072	Q71UI9	H2AV	-0.0136437	NO
H2AFX	-0.405249	P16104	H2AX	3.60966	NO
H2AFY	0.00325143	O75367	H2AY	-0.134115	YES
H2AFZ	-0.290257	P0C0S5	H2AZ	-0.0136437	NO
H6PD	-0.201235	O95479	G6PE	-7.21745	NO
HABP4	0.0732213	Q5JVS0	HABP4	1.68594	NO
HACL1	-0.189254	Q9UJ83	HACL1	-4.49925	YES
HADH	-0.0898778	Q16836	HCDH	0.195629	NO
HADHA	-0.184445	P40939	ECHA	0.0744752	NO
HADHB	-0.0126359	P55084	ECHB	0.00962017	NO
HAGH	-0.0686774	Q16775	GLO2	-1.19371	NO
HARS	0.09673	P12081	SYHC	-0.532072	NO
HARS2	0.0595798	P49590	SYHM	0.0466031	YES
HAT1	-0.149392	O14929	HAT1	-2.94589	NO
HAUS8	-0.0272141	Q9BT25	HAUS8	-1.62521	NO
HAX1	-0.056524	O00165	HAX1	-3.68858	YES
HBS1L	-0.0239563	Q9Y450	HBS1L	-4.26727	NO
HCCS	-0.010251	P53701	CCHL	-0.202659	NO
HCFC1	0.179357	P51610	HCFC1	-0.259075	YES
HCLS1	-0.0871586	P14317	HCLS1	7.89827	NO
HDAC1	-0.0151407	Q13547	HDAC1	-2.68467	NO
HDAC2	-0.04908	Q92769	HDAC2	-0.397704	NO
HDAC6	0.149507	Q9UBN7	HDAC6	-1.93338	YES
HDDC2	-0.0316065	Q7Z4H3	HDDC2	3.85671	NO
HDGF	0.00848144	P51858	HDGF	-0.200822	NO
HDGFRP2	0.0887164	Q7Z4V5	HDGR2	-0.328646	NO
HDGFRP3	-0.125821	Q9Y3E1	HDGR3	-3.37947	NO
HDHD3	-0.159051	Q9BSH5	HDHD3	6.7939	NO
HDLBP	-0.0829786	Q00341	VIGLN	-0.44067	NO
HEATR1	0.0846735	Q9H583	HEAT1	-0.394535	NO
HEATR3	-0.0519684	Q7Z4Q2	HEAT3	-8.96466	YES
HEATR4	0.0837308	Q86WZ0	HEAT4	-2.35826	NO
HEBP1	-0.189784	Q9NRV9	HEBP1	-0.0509897	NO
HEBP2	0.0524631	Q9Y5Z4	HEBP2	5.33742	NO
HECTD1	0.0564226	Q9ULT8	HECD1	-1.81194	NO
HERC1	0.0794148	Q15751	HERC1	6.76433	YES
HERC3	-0.094956	Q15034	HERC3	1.83051	YES
HERC4	0.0346283	Q5GLZ8	HERC4	-2.07217	NO
HEXA	0.0338743	P06865	HEXA	-0.247026	NO
HEXB	-0.0921674	P07686	HEXB	0.0859613	NO
HEXIM1	-0.0906812	O94992	HEXI1	-1.43144	NO
HGS	0.241758	O14964	HGS	-2.16851	YES
HIBADH	-0.225642	P31937	3HIDH	-0.619509	NO
HIBCH	-0.253399	Q6NVY1	HIBCH	-0.480961	YES
HIGD1A	0.122983	Q9Y241	HIG1A	0.500548	NO
HINT1	-0.0282197	P49773	HINT1	0.19632	NO
HINT2	-0.0804944	Q9BX68	HINT2	0.00532625	NO
HINT3	-0.0774872	Q9NQE9	HINT3	2.9913	NO
HIP1	-0.107733	O00291	HIP1	0.454313	NO
HIST1H1B	-0.0241126	P16401	H15	-0.622948	NO
HIST1H1C	-0.0031122	P16403	H12	-1.05463	NO
HIST1H1D	-0.0487017	P16402	H13	-1.21131	NO
HIST1H1E	0.0433111	P10412	H14	-0.63687	NO
HIST1H2BB	-0.0203833	P33778	H2B1B	-2.43935	NO
HIST1H2BO	-0.0387991	P23527	H2B1O	-2.43935	NO
HIST1H4J	0.00885879	P62805	H4	-0.414695	NO
HIST2H2AB	-0.00442879	Q8IUE6	H2A2B	2.64347	NO
HIST2H2BE	0.132797	Q16778	H2B2E	-2.43935	NO
HIST2H3D	0.00908362	Q71DI3	H32	0.881305	NO
HIVEP3	-0.00952359	Q5T1R4	ZEP3	-0.520127	YES
HK2	0.132256	P52789	HXK2	0.161136	NO
HK3	0.00793209	P52790	HXK3	1.01344	NO
HKDC1	0.04302	Q2TB90	HKDC1	-2.91451	YES
HLA-DQA2	0.00314677	P01906	DQA2	1.48966	NO
HLA-DRA	0.21016	P01903	DRA	1.48966	NO
HLA-G	0.0322837	P17693	HLAG	-2.69532	NO
HLTF	0.235504	Q14527	HLTF	-2.04847	NO
HMBS	-0.125387	P08397	HEM3	-1.2751	NO
HMCES	0.00142128	Q96FZ2	HMCES	-3.65216	NO
HMG20A	-0.0469768	Q9NP66	HM20A	-4.83854	NO
HMGA1	-0.170599	P17096	HMGA1	-0.428818	NO
HMGA2	0.0882364	P52926	HMGA2	-0.0235823	NO
HMGB1	-0.142773	P09429	HMGB1	-0.557886	NO
HMGB2	-0.0254456	P26583	HMGB2	-0.65952	NO
HMGB3	-0.334236	O15347	HMGB3	-1.14821	NO
HMGCL	-0.294638	P35914	HMGCL	-1.21258	NO
HMGCS1	0.063654	Q01581	HMCS1	-1.00068	NO
HMGN1	-0.00486261	P05114	HMGN1	-0.309171	YES
HMGN2	-0.117468	P05204	HMGN2	0.448305	NO
HMGN3	-0.0133286	Q15651	HMGN3	0.310953	YES
HMGN4	0.025932	O00479	HMGN4	3.37324	NO
HMGN5	-0.34702	P82970	HMGN5	-0.715899	YES
HMGXB4	0.031779	Q9UGU5	HMGX4	-7.39558	NO
HMOX1	0.155325	P09601	HMOX1	2.61775	NO
HMOX2	-0.104417	P30519	HMOX2	-0.244516	NO
HN1	-0.0942186	Q9UK76	JUPI1	-0.934273	NO
HN1L	-0.0969373	Q9H910	JUPI2	-4.00564	NO
HNRNPA0	-0.12698	Q13151	ROA0	0.0679564	NO
HNRNPA1	0.0260636	P09651	ROA1	0.122228	NO
HNRNPA1L2	0.0312035	Q32P51	RA1L2	-7.93345	NO
HNRNPA2B1	0.0162972	P22626	ROA2	-0.0587158	YES
HNRNPA3	-0.0663339	P51991	ROA3	0.00866354	NO
HNRNPAB	-0.134052	Q99729	ROAA	0.0766015	NO
HNRNPDL	-0.0514223	O14979	HNRDL	-0.26226	NO
HNRNPF	-0.0617861	P52597	HNRPF	-0.151842	NO
HNRNPH1	0.186004	P31943	HNRH1	-0.377175	YES
HNRNPH2	0.0476475	P55795	HNRH2	0.0704206	NO
HNRNPL	-0.11181	P14866	HNRPL	-0.170133	NO
HNRNPLL	-0.0251583	Q8WVV9	HNRLL	-0.518546	NO
HNRNPM	-0.00839575	P52272	HNRPM	-0.115634	YES
HNRNPR	-0.292498	O43390	HNRPR	-0.451344	NO
HNRNPU	0.0010983	Q00839	HNRPU	-0.156266	NO
HNRNPUL2	0.084362	Q1KMD3	HNRL2	0.17903	NO
HOMER3	-0.0472359	Q9NSC5	HOME3	-2.84718	NO
HOOK3	-0.108939	Q86VS8	HOOK3	-7.89871	YES
HOXB9	-0.0374351	P17482	HXB9	-1.57504	NO
HOXD8	-0.00711656	P13378	HXD8	-0.878628	NO
HPCAL1	-0.0270324	P37235	HPCL1	-2.11671	NO
HPRT1	-0.100732	P00492	HPRT	-0.316538	NO
HRAS	0.22227	P01112	RASH	0.115053	NO
HRSP12	-0.101143	P52758	RIDA	-0.182323	NO
HS1BP3	-0.0608271	Q53T59	H1BP3	1.96029	NO
HS2ST1	0.0539809	Q7LGA3	HS2ST	3.14487	NO
HSBP1	0.082658	O75506	HSBP1	0.459687	NO
HSD17B10	0.0757519	Q99714	HCD2	0.0854374	NO
HSD17B12	-0.051043	Q53GQ0	DHB12	0.284158	NO
HSD17B4	-0.278904	P51659	DHB4	-0.221351	NO
HSD17B7	-0.129258	P56937	DHB7	-1.17075	NO
HSD17B8	-0.292157	Q92506	DHB8	-3.39319	YES
HSDL1	-0.0880933	Q3SXM5	HSDL1	-1.83903	NO
HSDL2	-0.0426499	Q6YN16	HSDL2	-0.0520061	NO
HSP90AA1	-0.133631	P07900	HS90A	-0.00913726	YES
HSP90AB1	-0.0499405	P08238	HS90B	-0.1175	NO
HSP90B1	-0.144694	P14625	ENPL	-0.247603	NO
HSPA13	-0.029726	P48723	HSP13	0.156642	NO
HSPA14	0.028975	Q0VDF9	HSP7E	4.09824	NO
HSPA1A	-0.17363	P0DMV9	HS71B	-0.425249	NO
HSPA1L	-0.030373	P34931	HS71L	-1.9962	NO
HSPA2	0.0192081	P54652	HSP72	-0.820449	NO
HSPA4	0.0201228	P34932	HSP74	0.129201	NO
HSPA4L	0.0319789	O95757	HS74L	-0.0762457	NO
HSPA5	-0.206995	P11021	BIP	-0.200754	NO
HSPA8	-0.0463773	P11142	HSP7C	-0.0944556	NO
HSPB6	-0.114115	O14558	HSPB6	-0.657316	NO
HSPB8	0.032739	Q9UJY1	HSPB8	-1.53742	NO
HSPBP1	0.036885	Q9NZL4	HPBP1	-0.0969009	NO
HSPD1	0.0126269	P10809	CH60	0.179823	NO
HSPE1	-0.0333888	P61604	CH10	-0.14211	NO
HSPG2	-0.0130726	P98160	PGBM	0.274015	YES
HSPH1	0.0530654	Q92598	HS105	0.0193618	NO
HTATSF1	-0.0198258	O43719	HTSF1	0.394359	NO
HTRA1	0.0701234	Q92743	HTRA1	1.0482	NO
HTRA2	-0.186168	O43464	HTRA2	-2.87466	NO
HTT	-0.426132	P42858	HD	-6.60738	YES
HYOU1	-0.189517	Q9Y4L1	HYOU1	-0.790405	NO
HYPK	0.00729596	Q9NX55	HYPK	0.976978	NO
IARS	-0.00141791	P41252	SYIC	-0.00158099	YES
IBA57	0.168547	Q5T440	CAF17	-0.249067	NO
ICAM1	0.281368	P05362	ICAM1	4.01981	YES
ICMT	-0.160287	O60725	ICMT	0.481102	NO
ICT1	0.0299868	Q14197	ICT1	-0.389317	NO
IDE	-0.0898101	P14735	IDE	-6.8061	YES
IDH1	-0.153754	O75874	IDHC	0.0421525	NO
IDH2	-0.0707572	P48735	IDHP	-0.0882141	NO
IDH3A	-0.0215518	P50213	IDH3A	-0.0711399	NO
IDH3G	-0.0933534	P51553	IDH3G	-0.252055	NO
IDI1	-0.030946	Q13907	IDI1	0.230242	YES
IDS	0.010552	P22304	IDS	0.0424928	NO
IDUA	0.033408	P35475	IDUA	-0.0880592	YES
IER3IP1	-0.10121	Q9Y5U9	IR3IP	2.24895	NO
IFI30	-0.423901	P13284	GILT	1.97446	NO
IFI35	-0.445011	P80217	IN35	1.03508	NO
IFIT3	-0.254623	O14879	IFIT3	1.53143	NO
IFITM3	-0.104016	Q01628	IFM3	-3.72743	NO
IFRD1	-0.150684	O00458	IFRD1	4.77416	NO
IFT140	0.0667988	Q96RY7	IF140	-3.38744	YES
IFT172	-0.0191522	Q9UG01	IF172	5.80808	YES
IFT27	-0.124298	Q9BW83	IFT27	-4.14381	YES
IFT74	-0.174865	Q96LB3	IFT74	2.47387	NO
IGBP1	0.12623	P78318	IGBP1	3.84508	NO
IGF2BP1	0.0328951	Q9NZI8	IF2B1	-0.201868	NO
IGF2BP2	-0.0382434	Q9Y6M1	IF2B2	-0.258845	YES
IGF2BP3	-0.0350572	O00425	IF2B3	0.103465	NO
IGF2R	0.0578478	P11717	MPRI	-0.132521	NO
IGFBP2	0.194011	P18065	IBP2	0.336049	NO
IGFBP5	-0.0607918	P24593	IBP5	1.8893	NO
IGFBP7	0.0158559	Q16270	IBP7	2.96351	NO
IGSF8	0.0617592	Q969P0	IGSF8	-1.66585	NO
IK	0.0761718	Q13123	RED	-0.915007	NO
IKBIP	-0.0534442	Q70UQ0	IKIP	-0.0632823	NO
IKBKAP	0.157874	O95163	ELP1	-1.26235	NO
IL17RA	0.0516712	Q96F46	I17RA	-2.1674	YES
IL17RD	0.0556383	Q8NFM7	I17RD	-5.90031	YES
IL18	0.21343	Q14116	IL18	0.381169	NO
IL6ST	0.110674	P40189	IL6RB	2.94078	NO
ILF2	0.073479	Q12905	ILF2	-0.153862	NO
ILK	0.219685	Q13418	ILK	0.678333	YES
ILKAP	-0.282406	Q9H0C8	ILKAP	-5.167	YES
ILVBL	0.0173665	A1L0T0	ILVBL	0.697667	NO
IMP3	-0.0514146	Q9NV31	IMP3	-5.22192	NO
IMP4	-0.00958593	Q96G21	IMP4	-1.91071	NO
IMPA1	-0.0722245	P29218	IMPA1	-5.27795	NO
IMPAD1	0.141609	Q9NX62	IMPA3	2.28843	NO
IMPDH2	-0.0822053	P12268	IMDH2	-0.915305	NO
INA	0.112204	Q16352	AINX	5.43252	NO
INF2	0.0875293	Q27J81	INF2	-2.63839	NO
INIP	-0.0689019	Q9NRY2	SOSSC	-1.17693	NO
INPPL1	0.266315	O15357	SHIP2	-0.99603	YES
INTS12	-0.207166	Q96CB8	INT12	-1.46131	YES
INTS5	-0.0950872	Q6P9B9	INT5	-6.1652	NO
INTS8	0.00431605	Q75QN2	INT8	-0.155656	NO
INVS	-0.151521	Q9Y283	INVS	-1.72291	YES
IP6K1	-0.116324	Q92551	IP6K1	-2.16062	NO
IPO4	-0.224104	Q8TEX9	IPO4	-1.67785	YES
IPO5	-0.128548	O00410	IPO5	-0.341347	NO
IPO7	-0.0245162	O95373	IPO7	-0.270486	NO
IPO8	-0.0174478	O15397	IPO8	-3.19487	NO
IQCG	-0.103232	Q9H095	DRC9	0.156503	YES
IQGAP1	-0.0674178	P46940	IQGA1	-0.0771282	NO
IQGAP2	-0.276564	Q13576	IQGA2	-2.36829	NO
IRAK4	-0.011399	Q9NWZ3	IRAK4	-2.57605	NO
IRF2	0.0169789	P14316	IRF2	-1.65406	NO
IRF2BP1	-0.0174528	Q8IU81	I2BP1	-2.39559	NO
IRF2BP2	-0.0285505	Q7Z5L9	I2BP2	-2.19176	NO
IRF2BPL	-0.0745842	Q9H1B7	I2BPL	0.477425	NO
IRGQ	0.00194265	Q8WZA9	IRGQ	4.85719	NO
IRS2	0.0063387	Q9Y4H2	IRS2	-3.32336	NO
ISCA2	-0.0284805	Q86U28	ISCA2	-0.3838	NO
ISCU	0.00346965	Q9H1K1	ISCU	0.456054	NO
ISG15	-0.140038	P05161	ISG15	2.08471	NO
ISL1	-0.0142653	P61371	ISL1	-0.386904	NO
ISOC1	-0.0166501	Q96CN7	ISOC1	-1.88489	NO
ISOC2	-0.058323	Q96AB3	ISOC2	0.107548	NO
IST1	-0.0151426	P53990	IST1	-1.61159	NO
ISY1	0.116418	Q9ULR0	ISY1	0.0952791	NO
ITFG1	-0.00643972	Q8TB96	TIP	0.932648	NO
ITFG3	-0.0192024	Q9H0X4	F234A	5.6633	NO
ITGA2	0.363449	P17301	ITA2	1.40043	NO
ITGA3	-0.609872	P26006	ITA3	-1.49578	NO
ITGA4	-0.019924	P13612	ITA4	0.799039	NO
ITGA5	0.0846056	P08648	ITA5	-0.0963741	NO
ITGAD	0.0036477	Q13349	ITAD	1.05983	NO
ITGB3	-0.113454	P05106	ITB3	-1.4753	YES
ITGB5	0.0273075	P18084	ITB5	2.37811	NO
ITGB8	-0.028446	P26012	ITB8	0.144526	NO
ITM2B	0.0217056	Q9Y287	ITM2B	-1.85514	NO
ITPR1	-0.0442159	Q14643	ITPR1	1.96083	YES
ITPR3	0.0762358	Q14573	ITPR3	1.00592	YES
ITPRIP	0.0464996	Q8IWB1	IPRI	2.83447	NO
ITSN2	0.00237481	Q9NZM3	ITSN2	2.9478	NO
IVD	-0.0344197	P26440	IVD	-0.620759	YES
IWS1	-0.118471	Q96ST2	IWS1	-0.896349	NO
JAG1	0.192827	P78504	JAG1	3.35104	NO
JAGN1	-0.172118	Q8N5M9	JAGN1	4.41654	NO
JAKMIP3	0.268718	Q5VZ66	JKIP3	0.224374	NO
JAM3	-0.0800944	Q9BX67	JAM3	2.05083	NO
JARID2	0.0341206	Q92833	JARD2	0.723317	NO
JMJD6	0.0267616	Q6NYC1	JMJD6	2.86168	NO
JOSD2	-0.291342	Q8TAC2	JOS2	-1.98384	YES
JUN	-0.0659658	P05412	JUN	0.474975	NO
JUP	0.0516214	P14923	PLAK	-0.859354	NO
KANK1	0.0208789	Q14678	KANK1	1.63114	YES
KANK2	0.0820857	Q63ZY3	KANK2	-6.28308	NO
KANSL2	0.299561	Q9H9L4	KANL2	1.47254	NO
KARS	0.0526329	Q15046	SYK	-0.00512263	NO
KAT7	-0.044642	O95251	KAT7	-1.47994	NO
KCMF1	-0.048338	Q9P0J7	KCMF1	3.34909	NO
KCNA6	0.0190604	P17658	KCNA6	0.672098	NO
KCTD12	-0.0279016	Q96CX2	KCD12	-5.12248	NO
KCTD5	0.0189248	Q9NXV2	KCTD5	-1.47002	NO
KDELC2	0.0381898	Q7Z4H8	KDEL2	0.142623	NO
KDELR1	-0.0284422	P24390	ERD21	1.90843	NO
KDELR2	-0.10729	P33947	ERD22	3.31545	NO
KDM3B	-0.00297359	Q7LBC6	KDM3B	-2.03314	NO
KDSR	-0.0949212	Q06136	KDSR	-0.84572	YES
KEAP1	0.0294004	Q14145	KEAP1	1.67723	NO
KHDRBS1	-0.0373625	Q07666	KHDR1	-0.425121	NO
KHDRBS3	-0.0284002	O75525	KHDR3	-0.0306927	NO
KHSRP	-0.062889	Q92945	FUBP2	-0.135546	NO
KIAA0100	0.0808856	Q14667	K0100	5.5588	YES
KIAA0196	-0.223609	Q12768	WASC5	-4.04029	NO
KIAA0232	0.0117786	Q92628	K0232	-2.52603	NO
KIAA0355	0.180457	O15063	K0355	-0.185125	NO
KIAA0368	-0.166164	Q5VYK3	ECM29	-1.46185	NO
KIAA0825	0.0697486	Q8IV33	K0825	3.72035	NO
KIAA1033	-0.0191332	Q2M389	WASC4	1.07932	NO
KIAA1143	0.140551	Q96AT1	K1143	1.97946	NO
KIAA1211L	-0.0159632	Q6NV74	K121L	5.85239	NO
KIAA1407	0.0869496	Q8NCU4	CC191	-3.38334	YES
KIAA1468	-0.0604642	Q9P260	K1468	-2.41278	NO
KIAA1614	-0.0591379	Q5VZ46	K1614	-3.00036	YES
KIAA1715	-0.280517	Q9C0E8	LNP	-1.0428	YES
KIAA2013	-0.00875938	Q8IYS2	K2013	-0.751335	NO
KIDINS220	-0.00579265	Q9ULH0	KDIS	0.325403	NO
KIF11	-0.0691886	P52732	KIF11	8.23072	NO
KIF13B	0.0462522	Q9NQT8	KI13B	0.201142	NO
KIF14	-0.140678	Q15058	KIF14	1.58068	NO
KIF18B	0.0166726	Q86Y91	KI18B	-1.72619	YES
KIF21B	0.160834	O75037	KI21B	0.860347	YES
KIF22	0.00262635	Q14807	KIF22	-3.86228	NO
KIF23	-0.17935	Q02241	KIF23	-4.23542	NO
KIF26A	-0.161496	Q9ULI4	KI26A	2.95062	NO
KIF2A	-0.0717594	O00139	KIF2A	-0.43398	NO
KIF2C	-0.0844	Q99661	KIF2C	2.88051	NO
KIF3A	0.0903017	Q9Y496	KIF3A	1.30232	YES
KIF4A	-0.253869	O95239	KIF4A	2.60893	NO
KIF4B	0.0233221	Q2VIQ3	KIF4B	-2.5609	NO
KIF5B	-0.0726596	P33176	KINH	0.0838681	NO
KIF5C	0.0431393	O60282	KIF5C	-2.9301	NO
KIF7	-0.011587	Q2M1P5	KIF7	-1.46048	YES
KIFC1	-0.174217	Q9BW19	KIFC1	-2.02595	NO
KIRREL	0.163648	Q96J84	KIRR1	-1.09972	NO
KLC2	-0.00385088	Q9H0B6	KLC2	1.899	NO
KLC3	-0.00433626	Q6P597	KLC3	0.352897	NO
KLC4	0.133088	Q9NSK0	KLC4	2.79713	NO
KLF16	-0.070468	Q9BXK1	KLF16	-1.44586	NO
KLHL34	-0.00705956	Q8N239	KLH34	3.08839	NO
KMT2D	0.124603	O14686	KMT2D	0.201026	NO
KNOP1	-0.18581	Q1ED39	KNOP1	-1.32993	NO
KNTC1	-0.2359	P50748	KNTC1	-7.48563	YES
KPNA1	0.130285	P52294	IMA5	-3.11718	NO
KPNA2	-0.177901	P52292	IMA1	-0.285562	NO
KPNA3	-0.0831706	O00505	IMA4	-0.251691	NO
KPNA4	-0.0655182	O00629	IMA3	-0.290976	NO
KPNA6	-0.0474961	O60684	IMA7	-1.61361	NO
KPNB1	-0.0999344	Q14974	IMB1	-0.137087	NO
KPTN	0.122407	Q9Y664	KPTN	3.56222	YES
KRAS	-0.059503	P01116	RASK	1.7696	NO
KRI1	-0.144112	Q8N9T8	KRI1	-4.50613	YES
KRR1	0.00967723	Q13601	KRR1	-4.59798	NO
KRT10	-0.0631129	P13645	K1C10	0.195104	NO
KRT13	0.0641776	P13646	K1C13	-2.20094	NO
KRT14	0.0138694	P02533	K1C14	1.82241	NO
KRT15	0.22694	P19012	K1C15	-1.82969	YES
KRT16	0.0887612	P08779	K1C16	-5.17258	NO
KRT18	0.0589645	P05783	K1C18	0.452135	NO
KRT2	-0.00871422	P35908	K22E	2.42124	NO
KRT32	-0.00541881	Q14532	K1H2	-2.0353	NO
KRT34	0.00673062	O76011	KRT34	-0.802487	NO
KRT36	-0.000812417	O76013	KRT36	4.86935	NO
KRT5	0.0042326	P13647	K2C5	0.327465	NO
KRT6A	0.138715	P02538	K2C6A	2.97278	NO
KRT6B	-0.0299687	P04259	K2C6B	2.91245	NO
KRT7	-0.0603775	P08729	K2C7	-2.94453	NO
KRT74	0.00859105	Q7RTS7	K2C74	4.34458	NO
KRT77	-0.0103321	Q7Z794	K2C1B	-0.121233	NO
KRT79	-0.0112813	Q5XKE5	K2C79	8.01664	NO
KRT85	-0.0127556	P78386	KRT85	2.3696	NO
KRT86	0.0327146	O43790	KRT86	-2.21011	NO
KRT9	0.00859105	P35527	K1C9	4.19526	NO
KTN1	-0.108846	Q86UP2	KTN1	0.094851	NO
L1CAM	0.250763	P32004	L1CAM	-2.96024	YES
L2HGDH	-0.0350961	Q9H9P8	L2HDH	-0.831432	NO
L3HYPDH	0.133581	Q96EM0	T3HPD	-6.65777	NO
L3MBTL3	0.0615849	Q96JM7	LMBL3	-2.19684	YES
LACTB	0.20733	P83111	LACTB	4.78063	NO
LACTB2	-0.0102456	Q53H82	LACB2	2.69937	NO
LAMA1	-0.09916	P25391	LAMA1	0.618707	NO
LAMA5	0.229119	O15230	LAMA5	-0.606886	YES
LAMB1	0.0332825	P07942	LAMB1	0.15948	YES
LAMB2	0.0343509	P55268	LAMB2	-1.98707	YES
LAMC1	0.129094	P11047	LAMC1	0.248386	NO
LAMC3	0.127795	Q9Y6N6	LAMC3	2.0673	NO
LAMP1	0.0430297	P11279	LAMP1	0.0177593	NO
LAMP2	0.0128359	P13473	LAMP2	0.475079	NO
LAMTOR1	0.00583015	Q6IAA8	LTOR1	0.346506	NO
LAMTOR2	-0.00522047	Q9Y2Q5	LTOR2	0.39646	NO
LAMTOR3	-0.0370759	Q9UHA4	LTOR3	-0.903762	NO
LAMTOR4	0.0379672	Q0VGL1	LTOR4	-6.101	NO
LAMTOR5	0.00225044	O43504	LTOR5	0.473781	NO
LANCL1	-0.0703996	O43813	LANC1	0.649271	NO
LANCL2	0.0883586	Q9NS86	LANC2	-0.805386	NO
LAP3	-0.0122566	P28838	AMPL	-0.44956	NO
LARP1	-0.0910348	Q6PKG0	LARP1	3.67129	NO
LARP4	-0.0587598	Q71RC2	LARP4	-3.63009	YES
LARP7	-0.105693	Q4G0J3	LARP7	-0.88346	NO
LARS	-0.0638591	Q9P2J5	SYLC	-0.714192	NO
LARS2	0.0535007	Q15031	SYLM	-0.345124	NO
LAS1L	0.102934	Q9Y4W2	LAS1L	0.190795	NO
LASP1	0.054976	Q14847	LASP1	0.415309	NO
LBR	-0.0717357	Q14739	LBR	-0.481206	NO
LCLAT1	-0.0949391	Q6UWP7	LCLT1	-1.2306	NO
LCORL	-0.104098	Q8N3X6	LCORL	2.58948	YES
LDHB	-0.0650096	P07195	LDHB	-0.0948994	NO
LEMD2	0.179649	Q8NC56	LEMD2	-0.137071	YES
LEMD3	0.0477946	Q9Y2U8	MAN1	1.87298	NO
LEO1	-0.13385	Q8WVC0	LEO1	-1.79901	NO
LETM1	0.163992	O95202	LETM1	0.153746	NO
LGALS1	-0.00964119	P09382	LEG1	-0.169253	NO
LGALS3	0.0174148	P17931	LEG3	0.20054	NO
LGALS3BP	0.0617592	Q08380	LG3BP	0.304521	NO
LGMN	0.0117494	Q99538	LGMN	-4.04178	NO
LIG3	0.0183696	P49916	DNLI3	-0.66914	NO
LIMD1	0.110083	Q9UGP4	LIMD1	-2.79791	NO
LIMD2	-0.123411	Q9BT23	LIMD2	-1.96567	YES
LIMS1	-0.0595943	P48059	LIMS1	0.901055	NO
LIN7A	0.217792	O14910	LIN7A	-1.05265	NO
LIN7C	-0.0670702	Q9NUP9	LIN7C	-0.379231	NO
LIPA	-0.119462	P38571	LICH	1.98034	NO
LLGL1	-0.337077	Q15334	L2GL1	-0.0682525	YES
LLPH	0.0660385	Q9BRT6	LLPH	-2.85792	NO
LMAN2	0.251996	Q12907	LMAN2	0.240307	NO
LMAN2L	0.123407	Q9H0V9	LMA2L	-0.979117	NO
LMBRD2	-0.131451	Q68DH5	LMBD2	0.448917	NO
LMCD1	0.192158	Q9NZU5	LMCD1	0.710992	NO
LMF2	-0.301078	Q9BU23	LMF2	-2.38448	YES
LMNB1	-0.0873458	P20700	LMNB1	-0.147944	NO
LMNB2	-0.119832	Q03252	LMNB2	0.0627222	NO
LMO7	0.202535	Q8WWI1	LMO7	2.26594	YES
LNPEP	0.235846	Q9UIQ6	LCAP	-2.51613	NO
LONP1	0.19368	P36776	LONM	0.947959	NO
LONRF2	0.460626	Q1L5Z9	LONF2	1.8722	NO
LOX	0.108321	P28300	LYOX	0.961338	NO
LOXL1	0.014436	Q08397	LOXL1	-1.52093	NO
LOXL2	-0.120276	Q9Y4K0	LOXL2	-2.62963	NO
LPCAT1	0.00203309	Q8NF37	PCAT1	-0.931423	NO
LPCAT2	0.188412	Q7L5N7	PCAT2	7.05214	NO
LPO	0.00269138	P22079	PERL	-3.52492	NO
LPP	0.21215	Q93052	LPP	0.0996957	YES
LRBA	-0.00661681	P50851	LRBA	2.1276	NO
LRP1	0.0577319	Q07954	LRP1	-0.62855	NO
LRP2	0.112644	P98164	LRP2	-0.517176	NO
LRP8	-0.16852	Q14114	LRP8	-3.04316	NO
LRPAP1	0.0276647	P30533	AMRP	-0.336673	NO
LRPPRC	0.0956553	P42704	LPPRC	-0.462046	NO
LRRC1	-0.0642991	Q9BTT6	LRRC1	4.69349	NO
LRRC40	-0.162996	Q9H9A6	LRC40	-3.47723	NO
LRRC47	0.136507	Q8N1G4	LRC47	-0.0874345	NO
[truncated: 2,442 more rows]
