# Supplementary material for: PRMT5 inhibition disrupts splicing and stemness in glioblastoma
Source: Nat Commun. 2021 Feb 12;12:979. doi: 10.1038/s41467-021-21204-5 (PMC7881162; doi:10.1038/s41467-021-21204-5)
Supplement: Supplementary file 6 — Supplementary Data 3 [file 41467_2021_21204_MOESM6_ESM.xlsx]

## Sheet: Sheet1
	# of cases	# of overlaps		fold enrichment		Error	p values (Fisher exact test)
	Total	Top 50	Top 500	Top 50	Top 500	Top 500	Top 50	Top 500
Excluded ASE (dPSI<0)	127	9	31	7.58976	2.61425	0.40698	1.7e-06	3.9e-09
Included ASE (dPSI>0)	194	12	45	6.62474	2.48428	0.37485	1.3e-07	6.4e-10
Disruptive exclusion (dPSI<0)	26	0	5	0	2.05962	0.89964	1	0.089
Disruptive inclusion (dPSI>0)	46	5	17	11.6413	3.95804	0.78183	5.9e-05	3.2e-07
Control (negative) set for:
Excluded ASE (dPSI<0)	5228	41	469	0.83992	0.960786	0.037485
Included ASE (dPSI>0)	5161	38	455	0.788568	0.944207	0.039627
Disruptive exclusion (dPSI<0)	5329	50	495	1.00488	0.99483	0.041769
Disruptive inclusion (dPSI>0)	5309	45	483	0.907798	0.97437	0.04284
