# Supplementary material for: PRMT5 inhibition disrupts splicing and stemness in glioblastoma
Source: Nat Commun. 2021 Feb 12;12:979. doi: 10.1038/s41467-021-21204-5 (PMC7881162; doi:10.1038/s41467-021-21204-5)
Supplement: Supplementary file 7 — Supplementary Data 4 [file 41467_2021_21204_MOESM7_ESM.xlsx]

## Sheet: Sheet1
Name	Gene	Primer Name		S (bps)	L (bps)	extra	Primer Sequence		G561 DMSO						G561 SGC2096						G561 GSK591						G561 LLY-283						G411 DMSO						G411 SGC2096						G411 GSK591
		Forward	Reverse				Forward	Reverse	PSI (%)	S (M)	L (M)	T (M)	S+L	(S+L)/T	PSI (%)	S (M)	L (M)	T (M)	S+L	(S+L)/T	PSI (%)	S (M)	L (M)	T (M)	S+L	(S+L)/T	PSI (%)	S (M)	L (M)	T (M)	S+L	(S+L)/T	PSI (%)	S (M)	L (M)	T (M)	S+L	(S+L)/T	PSI (%)	S (M)	L (M)	T (M)	S+L	(S+L)/T	PSI (%)	S (M)	L (M)	T (M)	S+L
ANAPC16.e.pp.F ANAPC16.e.pp.R	ANAPC16	ANAPC16.e.pp.F	ANAPC16.e.pp.R	120	206	289 370 427 493 569 598 831 1065 1276	GGCTCCGTCTGTTGGGGG	CATCTCTCCAGCTCCTTTGGG	41.957	4.92232	3.55815	28.9345	8.48047	0.293092	36.9299	8.23936	4.82446	31.3555	13.0638	0.416636	76.5563	4.5588	14.8869	34.5648	19.4457	0.562589	78.5208	6.8509	25.0446	48.0104	31.8955	0.664346	10.8129	14.5856	1.76833	39.9919	16.354	0.408932	0	17.1646		38.1959	17.1646	0.449383	36.2756	11.124	6.33239	31.3626	17.4564
ANAPC16.e.pp.F ANAPC16.e2.pp.R	ANAPC16	ANAPC16.e.pp.F	ANAPC16.e2.pp.R	217	278	394 411 499 578	GGCTCCGTCTGTTGGGGG	TGTTTCACCTGTTTAAGCGTGGA	22.9484	40.3503	12.0176	58.2175	52.3679	0.899521	22.1254	41.4352	11.7724	58.5923	53.2075	0.908098	83.0876	8.1415	39.9977	52.652	48.1392	0.91429	84.423	8.35887	45.3027	58.449	53.6615	0.918092	17.2465	39.4685	8.22556	51.8319	47.694	0.920168	19.6564	36.6109	8.957	51.1576	45.5679	0.890736	33.2167	25.5055	12.686	42.0884	38.1915
ARHGEF17.e.pp.F ARHGEF17.e.pp.R	ARHGEF17	ARHGEF17.e.pp.F	ARHGEF17.e.pp.R	350	829	159 620	GGTGCCCTTTGACAGTGACTC	AGCCATCCTCAGTGCCCAG	0	35.1144		35.1144	35.1144	1	0	41.2814		41.2814	41.2814	1	8.16965	31.5682	2.80845	35.7149	34.3766	0.962529	6.75032	42.2923	3.06153	45.3539	45.3539	1	5.5607	30.2592	1.7817	32.0409	32.0409	1	2.65099	39.0076	1.06225	42.6975	40.0699	0.938461	4.79073	30.2451	1.52187	31.767	31.767
BIN1.e.pp.F BIN1.e.pp.R	BIN1	BIN1.e.pp.F	BIN1.e.pp.R	234	363	1334 1547 1864	GACAACGCGCCTGCAAAAG	GGAGGCTGCTTCACTTGCC	36.1673	19.9402	11.298	31.2382	31.2382	1	34.7635	25.2825	13.4726	38.7551	38.7551	1	65.7827	8.19952	15.7636	23.9631	23.9631	1	53.1673	15.5778	17.6848	33.2626	33.2626	1	51.6353	13.501	14.414	27.915	27.915	1	38.5045	20.1609	12.6234	32.7843	32.7843	1	61.082	7.72034	12.1171	19.8375	19.8375
CD47.e.pp.F CD47.e.pp.R	CD47	CD47.e.pp.F	CD47.e.pp.R	114	144	169 202	CAATGCATGGCCCTCTTCTGA	CGGAGTCCATCACTTCACTTCA	75.4979	37.2159	114.673	154.695	151.888	0.981859	73.4716	41.2956	114.37	159.145	155.666	0.978139	45.3535	85.113	70.639	158.546	155.752	0.982378	38.4965	114.114	71.4266	188.284	185.54	0.98543	91.041	13.5737	137.936	154.883	151.51	0.978217	92.0386	12.2867	142.042	160.724	154.329	0.96021	78.1788	27.949	100.133	135.388	128.082
CDK20.e.pp.F CDK20.e.pp.R	CDK20	CDK20.e.pp.F	CDK20.e.pp.R	255	379	220 359 442 587 965 1880	AAACCTGCCAACCTGCTCATC	GCTGGTGAGGAGGGTAGAGAA	10.8836	12.5295	1.5302	24.0113	14.0597	0.585546	9.8218	20.7997	2.26541	37.1376	23.0651	0.621071	11.2314	45.9974	5.81981	56.7628	51.8172	0.912873	4.83304	60.7697	3.08618	64.8661	63.8559	0.984427	24.7874	15.349	5.05849	35.1478	20.4075	0.58062	55.6804	6.3562	7.98552	36.5128	14.3417	0.392786	16.4095	29.9433	5.87814	43.8955	35.8215
LUC7L.e.pp.F LUC7L.e.pp.R	LUC7L	LUC7L.e.pp.F	LUC7L.e.pp.R	168	238	85 389 1234 1953	CCTGCCTGAGAGAAGTCGTCG	GTGACTCTTGCAGACACGGTC	5.43051	91.264	5.2407	100.482	96.5048	0.960418	8.81042	94.6294	9.14277	106.98	103.772	0.970014	16.2539	82.1921	15.9523	102.839	98.1444	0.954353	31.1989	54.3853	24.6618	85.6643	79.0471	0.922754	9.5304	75.5405	7.95771	86.1838	83.4982	0.968839	9.76038	88.6001	9.58305	102.346	98.1831	0.959325	19.9923	42.8629	10.7105	60.0178	53.5735
MAP2.e.pp.F MAP2.e.pp.R	MAP2	MAP2.e.pp.F	MAP2.e.pp.R	202	373	1102 1319 1553 1761	CAGCAGGTGGGGAATCAGCT	CGCCGTGCTGAAGAAGAGATA				0			6.59757	59.6185	4.21121	63.8297	63.8297	1	15.422	50.0664	9.12917	59.1956	59.1956	1	15.7756	58.2455	10.9097	69.1551	69.1551	1	3.4189	40.7728	1.44333	42.2162	42.2162	1	3.20802	46.8334	1.55222	48.3856	48.3856	1	16.1811	30.7178	5.93003	36.6478	36.6478
MIB2.e.pp.F MIB2.e.pp.R	MIB2	MIB2.e.pp.F	MIB2.e.pp.R	167	260	371 562 651 791	ATTGTCGAGGTCCTCACGGAG	GTGAAGCCGTCCTCCTTCTTG	0	40.3445		40.3445	40.3445	1	11.531	36.1447	4.71109	40.8558	40.8558	1	69.0823	7.82308	17.4798	25.3029	25.3029	1	70.2482	11.3324	26.7574	38.0898	38.0898	1	4.6347	41.1935	2.00198	43.1955	43.1955	1	3.2955	52.5609	1.79117	54.352	54.352	1	46.0476	25.8837	22.0914	50.5084	47.9751
MKI67.e.pp.F MKI67.e.pp.R	MKI67	MKI67.e.pp.F	MKI67.e.pp.R	222	1302	695 1540 1898	GAGCCAGCACGTCGTGTC	CTTGATGATTTTCTTCAGGACAGGTG	2.53565	104.249	2.71217	106.961	106.961	1	2.12023	88.4086	1.91507	91.4174	90.3236	0.988035	7.82537	71.1304	6.03877	78.9176	77.1692	0.977845	6.20565	66.555	4.40343	72.6847	70.9584	0.97625				2.50805			2.73457	81.9324	2.30349	84.2359	84.2359	1	6.88894	50.1085	3.70734	54.8838	53.8159
NOP2.e.pp.F NOP2.e.pp.R	NOP2	NOP2.e.pp.F	NOP2.e.pp.R	250	483	555	GACTCTGTCAATGCGACCTCC	TGGCAATGAAGAACCCATCCA	28.6532	20.6019	8.27384	28.8758	28.8758	1	11.9369	23.7816	3.2236	27.0052	27.0052	1	51.292	7.40761	7.80059	15.2082	15.2082	1	44.1266	13.4284	10.6052	24.0336	24.0336	1	21.235	18.8146	5.07241	23.887	23.887	1	15.0293	26.9672	4.76986	32.8821	31.7371	0.965179	48.7152	9.69602	9.2102	18.9062	18.9062
PAPOLA.e.pp.F PAPOLA.e.pp.R	PAPOLA	PAPOLA.e.pp.F	PAPOLA.e.pp.R	181	319	256 419 738 856	ACCCACCACCTAGATCTTCAGG	GCAGGGAGAGCAGGGATATCA	67.9447	18.8104	39.8706	63.7737	58.681	0.920144	73.6057	26.5065	73.9185	110.276	100.425	0.910671	39.3119	40.9081	26.499	86.9705	67.4071	0.775057	30.4436	46.6313	20.4097	88.2141	67.041	0.75998	56.8584	33.5656	44.2378	88.7956	77.8033	0.876207	55.3746	31.7793	39.4341	78.6866	71.2133	0.905025	32.8518	48.5084	23.7324	92.2862	72.2407
PLXNA3.e.pp.F PLXNA3.e.pp.R	PLXNA3	PLXNA3.e.pp.F	PLXNA3.e.pp.R	344	797		TCACCATCTTCTCTCAGGGCC	CGTGCCAATGAAGACCACAGA	0	19.3142		19.3142	19.3142	1	6.34302	23.2086	1.57183	24.7805	24.7805	1	48.7145	5.99026	5.68997	11.6802	11.6802	1	22.8345	14.2083	4.20446	18.4127	18.4127	1	0	36.7101		36.7101	36.7101	1	3.45274	51.1868	1.83055	53.0173	53.0173	1	5.68456	25.4882	1.53622	27.0245	27.0245
RPAIN.e.pp.F RPAIN.e1.pp.R	RPAIN	RPAIN.e.pp.F	RPAIN.e1.pp.R	253	563	310 387 451 716	CATGGCTGTGCTGGAGGAAAT	ACCTGCGTCACAAAAGACCAA	18.1122	29.5456	6.535	41.2453	36.0806	0.87478	16.2983	25.9282	5.0487	34.1755	30.9769	0.906407	5.58953	48.8148	2.89006	53.6212	51.7049	0.964261	2.91758	60.4927	1.81796	64.028	62.3106	0.973178	11.5146	21.7935	2.83598	30.8849	24.6295	0.797459	22.1843	19.4788	5.55315	29.0924	25.0319	0.860427	4.21735	38.8443	1.71033	42.2217	40.5547
RPAIN.e.pp.F RPAIN.e2.pp.R	RPAIN	RPAIN.e.pp.F	RPAIN.e2.pp.R	135	464	199 276 311 340 388 605 793 996 1164 1425	CATGGCTGTGCTGGAGGAAAT	GGCTCCTCAGAGGGAATGAGT	15.7307	58.557	10.931	76.1985	69.488	0.911933	11.0849	58.819	7.33288	76.7283	66.1519	0.862159	3.56818	98.3942	3.64079	106.75	102.035	0.955834	2.905	102.899	3.07864	111.35	105.977	0.951748	11.2668	51.3668	6.52225	64.6337	57.889	0.895648	10.5695	51.4668	6.08267	64.3034	57.5495	0.894968	2.65214	79.8833	2.17634	88.9295	82.0596
ULK3.e.pp.F ULK3.e.pp.R	ULK3	ULK3.e.pp.F	ULK3.e.pp.R	227	408	297	ACTTTGGTTTCGCACAACACA	CTCGATGACCCGGTTGCTAC	33.5039	36.4436	18.362	54.8056	54.8056	1	28.9465	34.4017	14.015	48.4167	48.4167	1	57.1437	20.9685	27.9588	48.9273	48.9273	1	84.4191	10.2437	55.5015	65.7452	65.7452	1	54.9056	10.41	12.6749	23.0849	23.0849	1	32.6251	24.7706	11.9947	36.7653	36.7653	1	65.328	10.069	18.9718	29.0408	29.0408
[truncated: 139 more columns]
