# Supplementary material for: PRMT5 inhibition disrupts splicing and stemness in glioblastoma
Source: Nat Commun. 2021 Feb 12;12:979. doi: 10.1038/s41467-021-21204-5 (PMC7881162; doi:10.1038/s41467-021-21204-5)
Supplement: Supplementary file 9 — Source Data [file 41467_2021_21204_MOESM9_ESM.xlsx]

## Sheet: Figure 1a
Figure 1a
	HF5205	HF6562	HF7450	G489	G498	G523	G549	G561	G583	G607	G620	G626p	G683r	G744r	G797	G828	G851	G861	G885	G895	G938	BT50	BT67	BT69	BT89	BT94	BT169	BT238	BT301
IOX2	0.06	0.26	0.03	0	0.49	0.0973	0	-0.07	0.39		0		0	0.02	0.61	0.0963939	-4.1983e-05	-0.0222088	0.0497587	0.29901	0.109276	-1.12	0	0.15	0.03	-0.15	-0.03	0	0.01
GSK484	0	-0.3	0.22	0	0.4	0.0541	0	0.04	-0.04	-0.01	-4.4724e-06	0.16	-0.02	-0.26	0.03	0.084511	-4.05403e-05	-0.186494	0.0448888	0.228504	0.0345957	0	0.08	-0.02	0.1	0.01	0.04	0	-0.06
LP99	0	-0.29	0.13	0	-1.17	0.2013	0	0	-0.23	-0.05	0	-0.1	-0.01	0.64	0.07	0.137753	0	-0.0496582	0.0520141	0.308462	0.0938394	0	0.15	-0.28	0.23	0.06	-0.07	0.01	-0.15
JQ1	-0.02	-0.44	-1.66	0	-0.56	-1.321	-0.04	-2	-0.84	-1.74	-0.789669	-2	-1.49	-1.74	-0.14	-3.12839	-2.58069	-4.12936	-2.15034	-0.678642	-3.49612	-1.24	-2	-1.39	-2	-0.39	-1.98	-2	-1.43
BAZ2-ICR	0	-1.23	0.14	0	0.66	-0.21	0	0	-0.85	-0.04	-0.00011167	0.02	-0.35	0.45	0.06	0.0158684	0	0.494157	0.0236691	-1.73428	0.0782085	-0.43	-0.35	-0.02	0.21	0.07	-0.1	-0.38	-0.45
BI-9564	0.09	-0.3	-0.28	0	0.59	-0.024	0	0.01	0.59		0		-0.23	0.01	0.52	0.085509	-1.50041e-05	-0.647983	0.0285545	0.305307	-0.156406	-0.47	-0.61	-0.55	0	0.17	-0.14	0.1	-0.2
GSK2801	-0.01	-1.23	0.1	0	0.42	0.5125	0	-0.06	0.83		-3.2894e-05		-0.02	-0.05	-0.66	-0.0397394	0	0.362854	0.0438696	-1.14718	0.0623435	-0.34	0	0.15	0	0.06	-0.04	0.17	0
I-BRD9	0.12	-1.24	-1.13	0	0.49			-0.1	0.09				-0.17	0.06	0.25							-0.22	0	0.15	0.04	-0.18	-0.1	0.16	0
I-CBP112	0	-0.25	-0.32	0	0.47			0.14	-0.3	-0.05		-0.55	0.02	-0.26	0.01							0	0.07	0.04	0.12	-0.23	0.31	0	0.07
NI-57	0	0.26	-0.12	0	0.67	-0.319	0	-0.03	-0.33	-0.07	-3.7511e-05	0.03	-0.16	-0.14	0.03	0.202564	0	-0.164687	0.0341401	0.00704085	-0.0103594	0	0.15	0.03	0.06	0.06	-0.11	0.01	-0.05
NVS-CECR2-1	-2	0.55	0		-0.86								-0.35	0.17	-0.35								-0.69	-0.1	-0.3	-1.01	0	-1.05	0.01
OF-1	0	0.26	0.14	0	0.5	0.1268	0	-0.05	-0.63	-0.02	-3.6067e-06	-0.52	-0.33	0.65	0.08	0.00682245	-2.78443e-05	-0.432572	0.0476407	0.0980957	-0.0413918	-0.02	0.07	-0.08	-0.08	0.02	-0.61	0.01	0.01
PFI-3	0	0.26	0.24	0	0.62	0.0446	0	0.1	-0.55	-0.09	0	-0.22	-0.56	-0.06	0.02	0.0561727	0	-0.616702	0.0148629	0.171603	0.181186	-0.53	-1.1	-0.1	0.04	0.01	-0.32	-0.35	-0.43
PFI-4	0	0.26	-0.12	0	0.63			-0.05	-0.7	0		-0.75	-0.28	0.64	0.11							-0.03	0.05	0.03	0.18	0.02	-0.16	0.01	0
SGC-CBP30	0	0.24	0.42	0	0.44	-0.511	0	0.11	-0.73	-0.07	-0.00293338	-0.17	0.02	-0.05	0.08	0.0618983	0	0.231026	0.022903	-1.68529	0.0976115	0	0.15	0.08	0.12	-0.12	0.3	-0.02	0.12
PFI-1	0.14	-0.34	-0.83	0	0.78			-0.35	0.34				-0.8	-0.11	0.38							-0.33	-0.03	0.15	-0.03	-1.91	-0.1	-0.5	-0.2
GSK864	-0.21	-0.53	0	-0.2	-1.06	0.0265	0	-0.13	-2		0		-0.19	0.03	-0.11	0.15117	-1.15416e-05	-0.0933742	0.0451148	0.267812	0.124346	0.08	0.68	0.02	-0.1	-0.43	-0.4	0.02	0.13
CI-994	0	-2	-2	0	0.2	-1.042	0	-1.11	0		-0.0145931		-0.09	-0.27	-0.66	0.109744	0	0.22476	0.0531238	-0.0972538	-0.294965	-0.14	-2	-0.97	-0.35	-0.7	-0.59	-0.85	-0.86
IOX1	0.7	0.26	-0.5		0.64								0.01	-0.06	-0.05											-0.05	-0.4	0.13	0.02
GSK-J4	0	0.26	0.06	0	0.62	-0.223	0	0.01	-0.4	0.02	-7.3578e-06	0.02	-0.04	0.04	0	0.157237	-9.37755e-06	0.0468958	0.0514227	0.148465	0.162126	0	0.15	0.03	-0.03	0.02	0.04	0	-0.04
GSK-LSD1	0	0.26	0.31	0	0.7	-0.351	0	0.13	-0.83	-0.12	0	-0.08	-0.01	-1.07	0.17	0.175751	0	0.154951	0.0542546	-1.33266	0.0557195	0	0.14	0.01	0.09	0.05	0.17	0	0.14
A-395	0.19	-0.39	0	0	-0.82	-0.451	0				-1.4571e-05		-0.56	0.12	0	0.234821	0	-0.598274	0.0359841	0.290405	-0.0816464	-0.92	-0.04	0.29	0.51	0	0.15	0.12	-0.54
UNC1215	0	0.26	0.25	0	0.53	0.0661	0	-0.07	-0.73	-0.02	-3.7511e-05	0.3	0.01	0.44	0.08	0.0553991	0	-0.0180065	0.0370169	-1.41071	0.0601939	0	0.15	0.02	0	0.01	0.1	0	0.07
A-196	0	0.25	-0.41	0	0.55	-0.118	0	0.08	-0.69	-0.02	0	-0.39	-0.06	-0.31	-0.01	0.0147308	0	-0.462333	-0.19014	0.123706	-0.315363	0	0.15	-0.03	0.41	-0.1	0.42	0.01	0.16
A-366	-0.01	0.25	-0.04	0	0.67	-0.189	0	-0.08	-0.26	-0.07	-0.00103796	0.2	-0.11	-0.9	0.06	-0.151275	0	-1.21116	0.0446338	0.276069	0.130007	-0.01	0.15	0.01	-0.49	-0.06	-0.15	0.01	-0.37
BAY-598	0	0.25	0.06	0	0.51	0.0753	0	0.11	-0.39	-0.54	-9.4067e-05	-0.27	-0.08	0.55	0.07	0.0487611	0	0.00178999	0.040867	0.0367093	0.0943873	-0.33	-0.54	-0.03	0.17	0.04	-0.15	-0.15	-0.27
GSK343	-0.01	-0.28	-0.19	0	0.36	-0.189	0	0.02	0.05	-0.02	-0.00030733	-0.73	-0.02	0.34	0.09	-0.0849532	0	-0.408768	-0.102976	0.212217	0.0732516	0	0.15	0.08	-0.27	0.04	0.15	0	0.21
GSK591	-0.07	-0.84	-1.77	-0.4	-1.22	-0.704	0	-0.45	-1.21	0	-0.0235116	-1.06	-0.53	-0.22	0	-0.453946	-1.15116	-2.35942	-0.392007	-0.362483	0.0889838	-2	-0.76	-1.7	-1.18	-1.33	-0.42	-1.79	-1.19
LLY-283	-1.35	-2	-0.21	-1.5	-2	-0.816	0	-0.12	-1.32		-9.5365e-05		-1.57	-0.44	-2	-1.22603	-2.27963	-2.60747	-1.56319	-1.2819	0.101282	-0.82	0.69	-2	-1.14	-1.93	-1.91	-1.67	-1.78
MS023	-0.01	0.19	-0.18	0	-0.04	-0.507	0	-0.31	0.05	-0.1	-0.00018901	-1.5	-0.59	0.51	0.1	0.0583317	0	0.144973	0.0181686	0.0139291	-0.460283	0	0.06	-0.43	-0.2	0	0.23	0.01	-0.26
MS049	-0.01	0.2	-0.27	-0.4	-0.03	-0.254	0	-0.08	-0.84	-0.01	-0.00037659	0.07	-0.09	-0.05	0.06	0.0590304	0	-0.470692	-0.0156723	0.0103173	0.113313	-1.36	-0.29	-0.09	-0.01	-0.65	-0.39	-0.27	-0.45
PFI-2	0	0.26	0.07	0	0.51	-0.227	0	-0.14	-0.3	0.03	-6.3047e-05	-0.31	-0.03	-0.73	-0.05	0.0730417	0	-0.192117	0.0336931	0.0384969	0.141661	0	0.15	0.07	0.15	-0.43	0.04	0.01	-0.08
SGC0946	0	-0.29	0.25	0	0.29	-0.263	0	0.07	-0.04	-0.04	-0.00375068	0.08	-0.05	0.78	0.1	0.206688	0	-0.368938	0.0529609	0.209144	0.160303	-0.28	-0.34	0.1	0.41	0.03	0.45	-0.26	0.3
SGC707	0	0.26	0.2	0	0.6	0.548	0	0.03	-0.07	0	-0.00010662	-0.03	-0.11	0.37	0.01	0.14368	-0.0029237	-0.130703	0.0502107	0.191724	0.14124	-0.1	-1.4	0.05	0.08	0.06	-0.57	-0.15	-0.32
UNC0638	0.09	-0.32	0	0	0.4			-0.18	-0.69				-0.32	-0.21	-0.92							-0.15	-0.15	-0.92	-0.15	-0.42	-0.02	-0.17	-0.37
UNC0642	0	0.26	0.31	0	0.29			0.06	-0.72	0.01		0.06	-0.19	-0.46	0.12							0	0.15	-0.01	-0.24	-0.01	0.08	0.01	-0.03
UNC1999	0	-0.67	-0.63	0	-0.66	-0.665	0	0.13	-0.6	-0.03	-0.00022046	-0.18	0	-0.51	0.14	0.228439	-1.19744e-05	0.246155	0.051343	0.272909	0.130423	0	0.15	0.07	-0.38	0.06	0.01	0	0.24
Olaparib	-0.01	0.05	-0.39	0	0.28	-0.022	0	-0.03	-1.37	-0.03	-0.0057938	-1.07	-0.49	-1.08	0.02	-0.113007	-3.69335e-05	-1.01383	-0.13784	0.17236	-0.295686	-0.14	0.1	-0.82	-0.32	-0.61	-0.02	-0.01	-0.32
OICR-9429	0	-0.3	-0.18	0	0.48	-0.192	0	-0.03	-0.67	0	0	0.22	-0.03	-0.42	0.06	0.125328	0	-0.00752807	0.0473217	-0.0474191	0.00173037	0	0.15	0.04	0	-0.5	0.17	0	-0.06

## Sheet: Figure 1c 
Figure 1C
GSK591
	G411			G561			G583
Concentration (M)	confluence	standard deviation	N replicates	confluence	sd	N replicates	confluence	sd	N replicates
30	16.2927	1.96531	3	19.4316	4.30106	3	20.5602	4.96519	3
10	14.4545	2.53505	3	24.4723	3.46618	3	25.7909	5.77165	3
3	16.5366	5.3769	3	34.6516	6.40341	3	36.2253	5.92024	3
1	22.0374	3.21759	3	41.7748	11.4332	3	45.8266	8.1248	3
0.3	34.0429	7.75902	3	57.4358	15.5206	3	51.1767	9.10398	3
0.1	39.8579	5.83334	3	60.3749	5.73719	3	74.8664	10.7563	3
0.03	67.7617	22.2749	3	71.4531	7.19709	3	77.7665	5.99234	3
0.01	72.3152	9.31657	3	65.8893	10.0613	3	86.356	3.14683	3
0.003	60.7578	4.5754	3	75.6424	14.6332	3	85.6822	1.41755	3
1e-05	81.5268	9.47956	3	70.4896	3.63959	3	87.3521	8.60432	3

## Sheet: Figure 1d
Figure 1d
LLY283	G411			G561			G583
Concentration (uM)	confluence	sd	N replicates	confluence	sd	N	confluence	sd	N
30	20.914	5.23313	3	18.6363	7.89202	3	29.7855	3.83675	3
10	22.9603	3.92203	3	24.4334	6.08233	3	29.2344	6.36932	3
3	24.0661	5.49208	3	24.8604	2.93305	3	35.5975	5.3698	3
1	24.4118	4.24384	3	20.4532	3.14809	3	28.1526	14.8156	3
0.3	25.7004	1.47671	3	22.1411	5.388	3	29.567	7.00604	3
0.1	22.6311	6.73518	3	20.2883	4.4049	3	51.3615	3.60739	3
0.03	52.8574	21.5859	3	33.273	8.70466	3	45.4573	4.37614	3
0.01	58.864	19.5783	3	45.7249	4.10979	3	63.621	12.2867	3
0.003	66.2785	20.8009	3	68.0739	8.77966	3	88.8515	8.03194	3
1e-05	81.5268	9.47956	3	70.4896	3.63959	3	87.3521	8.60432	3

## Sheet: Figure 1e
Figure 1e
	GAPDH 36kDa
																																													GAPDH 36 kDa

## Sheet: Figure 1f
G411
DMSO	SGC2096	GSK591	LLY283
2.487562*	1.083424*	0.173611*	0.153257*
0.621118	0.515464	0.10661	0.166389
0.892857	0.552486	0.197628	0.173611
G561
DMSO	SGC2096	GSK591	LLY283
2.25225	1.5873	0.704225	0.34965
2.59067	1.76678	0.801282	0.622665
2.29358	2.80899	1.08225	0.275406
G583
DMSO	SGC2096	GSK591	LLY283
0.133333	0.076278	0.050302	0.069444
0.101112	0.153374	0.014037	0.004355
0.086957	0.019486	0	0

## Sheet: Figure 1g
Figure 1g
	SGC2096	GSK591	LLY283
886	-16.9935	-74.7138	-77.913
893	-31.5631	-100	-100
984	-1.88947	-100	-100
983	6.46548	-91.4266	-46.3044
876	-86.4249	-84.6639	-89.4889
957	-41.5135	-100	-100
898	-11.9719	-38.1188	-11.9719
978	-58.0027	-52.1098	-60.9938
welch's T test
n=9

## Sheet: Figure 2a
Figure 2a
	GSK591	LLY283
G789	0	0.002268
BT126	0.282064	0.067514
G729	0.004671	0.081434
G571	0.079932	0.117143
BT284	0.355671	0.138245
G706	0.019461	0.140665
BT140	0.231102	0.163787
G594	0.039428	0.172825
BT75	0.27947	0.176661
G797	0.090492	0.199523
G489	0.107204	0.20783
G584	0.243066	0.220381
G567	0.079976	0.224721
G828	0.159574	0.264647
G361	0.204675	0.276741
BT89	0.306384	0.325853
G549	0.149183	0.334899
G719	0.295791	0.384496
G613	0.331788	0.393291
BT169	0.208429	0.433715
BT143	0.302046	0.435665
G583	0.289759	0.45029
G800	0.249315	0.456439
G799	0.283027	0.461134
G837	0.262591	0.461251
BT119	0.160276	0.475676
G411	0.35595	0.49313
G702	0.308001	0.494922
G861	0.395685	0.495432
G564	0.406688	0.513331
G566	0.310666	0.527373
G876	0.304394	0.552752
G561	0.279312	0.568096
BT69	0.363624	0.592112
G851	0.419376	0.670458
BT301	0.553255	0.672922
G523	0.345038	0.674602
BT50	0.286503	0.690062
BT94	0.609265	0.7057
G895	0.398599	0.718076
BT84	0.332445	0.72209
G637	0.347581	0.746679
BT67	0.593362	0.770405
BT238	0.528689	0.773573
BT189	0.476223	0.835598
BT147	0.55799	0.838946

## Sheet: Figure 2c
Figure 2C

## Sheet: Figure 2d
Figure 2d
	DMSO			SGC2096			GSK591			LLY283
G411	9.05177	9.59782	6.84543	7.26267	11.5324	10.7192	18.1169	19.9666	23.7217	31.5771	28.1437	35.4601
G583	2.95	2.98295	6.11979	5.48649	8.14103	3.59212	13.6445	11.8557	7.08955	17.2973	28.0624	25.3333
G729	3.66667	3.91499	6.75318	12.9722	11.1311	5.1511	24.4579	31.7427	34.7183	46.7197	40.6061	33.7278
G797	2.36486	6.10583	6.68287	7.80669	7.09877	5.09259	16.092	12.8698	9.30736	14.7196	9.66851	12.8079
welch's T test

## Sheet: Figure 2e
Figure 2e
	SGC2096			GSK591			LLY283
G411	1.01499	1.0133	0.818849	3.93162	2.31433	1.97957	7.53536	3.57981	3.3834
G583	1.01499	1.16039	1.23913	3.93162	5.87944	10.9505	7.53536	12.1668	22.4141
G729	0.934838	1.25647	1.16322	1.0793	2.92562	3.20267	2.02586	4.86107	4.04969
G797	0.976583	1.39152	1.18196	1.63863	2.82012	1.94396	1.99161	7.09132	3.80382
welch's T test

[truncated: 32 more sheets: Figure 2f, Figure 3a, Figure 3b, Figure 3c, Figure 3d , Figure 3e, Figure 3f, Figure 4b, Figure 5a, Figure 5b, Figure 6a, Figure 6b, Figure 6c, Figure 6d, s1a, s1b, s1c, s1d, s1e, s1f …]
